# Supplementary material for: Whole Exome Sequencing of Patients from Multicase Families with Systemic Lupus Erythematosus Identifies Multiple Rare Variants
Source: Sci Rep. 2018 Jun 8;8:8775. doi: 10.1038/s41598-018-26274-y (PMC5993790; doi:10.1038/s41598-018-26274-y)
Supplement: Supplementary file 3 — Table S4 [file 41598_2018_26274_MOESM3_ESM.xls]

## Sheet: Table legend
Table S4. Gene expression in human tissues and cells expression for SLE associated genes. Data shown according to RNAseq-based GTEX project and CAGE-based FANTOM5 project. For the FANTOM5 the expression data is shown for the major transcription start site of each gene.

## Sheet: GTEX_%ofMaxExpression_eachgene
Type	Tissue	ANKRD50	CHD3	CLC	DCLRE1C	EMC10	FAM71E1	FAM8A1	FAT4	FBXL14	KIR2DS4	MPHOSPH8	NOTCH1	NUP214	PABPC3	PDHA2	SLC5A9	TPRA1	VAV3	WDR25	XRCC6BP1
0	LCL	3.33333	38.5965	5.26316	100	20	0.28169	29.4118	0	25	0	75.8621	40	17.0732	0.47619	0	0	50	0	33.3333	34.6154
0	leukemia cell line	55.5556	15.7895	52.6316	66.6667	6.66667	0.140845	94.1176	0	15	0	31.0345	40	100	0.47619	0	0	27.7778	0	66.6667	42.3077
0	spleen	11.1111	40.3509	21.0526	66.6667	26.6667	0.28169	41.1765	12.5	25	50	79.3103	100	24.3902	0	0	5	72.2222	29.4118	66.6667	11.5385
0	whole blood	5.55556	24.5614	100	33.3333	16.6667	0	64.7059	0	15	100	27.5862	55	14.6341	0	0	3	33.3333	23.5294	33.3333	7.69231
1	adrenal gland	22.2222	33.3333	0	30	40	0.84507	52.9412	6.25	15	0	51.7241	15	9.7561	0	0	3.5	66.6667	2.35294	100	15.3846
1	amygdala	22.2222	31.5789	0.526316	20	23.3333	4.22535	52.9412	7.5	20	0	55.1724	25	4.87805	0.47619	0	1	22.2222	3.52941	66.6667	11.5385
1	anterior cingulate cortex	22.2222	47.3684	0	23.3333	23.3333	4.22535	64.7059	3.75	25	0	65.5172	15	4.87805	0.47619	0	1	27.7778	4.11765	66.6667	11.5385
1	aorta	44.4444	35.0877	0	33.3333	43.3333	0.28169	70.5882	62.5	15	0	72.4138	30	9.7561	0	0	3	61.1111	2.35294	66.6667	7.69231
1	atrial appendage of heart	22.2222	15.7895	0.526316	20	36.6667	0.56338	41.1765	25	10	0	48.2759	25	7.31707	0	0	3.5	38.8889	2.94118	33.3333	11.5385
1	breast	33.3333	36.8421	0	33.3333	20	0.704225	64.7059	25	20	0	72.4138	50	14.6341	0.47619	0	4.5	66.6667	35.2941	66.6667	11.5385
1	caudate, brain	11.1111	24.5614	0	26.6667	26.6667	5.6338	58.8235	6.25	25	0	55.1724	25	7.31707	0.952381	0	1	27.7778	2.94118	66.6667	11.5385
1	cerebellar hemisphere of brain	11.1111	28.0702	0	66.6667	16.6667	2.8169	94.1176	1.25	25	0	96.5517	5	9.7561	0	0	0.5	61.1111	5.88235	66.6667	19.2308
1	cerebellum	11.1111	24.5614	0	66.6667	20	2.8169	88.2353	2.5	20	0	96.5517	10	12.1951	0.47619	0	1	61.1111	11.7647	66.6667	19.2308
1	cerebral cortex	11.1111	47.3684	0	26.6667	26.6667	4.22535	58.8235	6.25	25	0	65.5172	20	7.31707	0.47619	0	1	33.3333	4.70588	66.6667	11.5385
1	coronary artery	44.4444	21.0526	0	33.3333	36.6667	0.140845	70.5882	50	20	0	68.9655	35	12.1951	0	0	4	61.1111	2.35294	66.6667	11.5385
1	cortex of kidney	11.1111	28.0702	0	23.3333	40	2.8169	35.2941	7.5	15	0	34.4828	35	14.6341	0	0	40	50	58.8235	66.6667	7.69231
1	ectocervix	44.4444	77.193	0	66.6667	23.3333	0.56338	82.3529	25	15	0	86.2069	55	12.1951	0.47619	0	10	88.8889	5.88235	100	11.5385
1	frontal cortex	22.2222	36.8421	0	20	20	4.22535	70.5882	3.75	30	0	72.4138	15	7.31707	0.47619	0	0.5	27.7778	5.29412	66.6667	11.5385
1	heart left ventricle	11.1111	7.01754	0	13.3333	23.3333	0.56338	29.4118	12.5	10	0	34.4828	20	7.31707	0	0	1.5	27.7778	1.76471	33.3333	7.69231
1	hippocampus	11.1111	36.8421	0	20	26.6667	2.8169	58.8235	6.25	25	0	55.1724	20	4.87805	0.47619	0	1	27.7778	2.94118	66.6667	11.5385
1	hypothalamus	22.2222	29.8246	1.05263	20	26.6667	4.22535	70.5882	6.25	25	0	72.4138	20	7.31707	0.47619	0	1	33.3333	4.11765	66.6667	7.69231
1	liver	11.1111	3.50877	0.526316	10	26.6667	1.12676	76.4706	6.25	10	5	27.5862	20	7.31707	0	0	15	44.4444	1.76471	33.3333	7.69231
1	lung	44.4444	36.8421	3.15789	33.3333	30	0.985915	64.7059	37.5	20	20	62.069	80	12.1951	0	0	15	61.1111	11.7647	66.6667	7.69231
1	minor salivary gland	33.3333	31.5789	0	33.3333	33.3333	1.26761	52.9412	11.25	25	0	62.069	40	12.1951	0.47619	0	3.5	66.6667	5.88235	66.6667	11.5385
1	nucleus accumbens	11.1111	29.8246	0	23.3333	23.3333	4.22535	64.7059	5	25	0	58.6207	20	7.31707	0.952381	0	1	27.7778	5.88235	66.6667	11.5385
1	pancreas	11.1111	22.807	0	20	20	1.26761	41.1765	3.75	15	0	37.931	30	9.7561	0	0	10	38.8889	11.7647	66.6667	7.69231
1	pituitary gland	7.77778	68.4211	0	33.3333	100	4.22535	64.7059	5	40	0	86.2069	20	12.1951	0.47619	0	5	66.6667	5.29412	100	11.5385
1	putamen (basal ganglia)	11.1111	26.3158	0	20	26.6667	4.22535	52.9412	5	25	0	51.7241	25	4.87805	0.47619	0	1	27.7778	4.70588	66.6667	11.5385
1	skeletal muscle	6.66667	3.50877	0	13.3333	56.6667	1.12676	47.0588	6.25	5	0	24.1379	10	9.7561	0	0	1	33.3333	0.588235	66.6667	15.3846
1	skin of lower leg	44.4444	26.3158	0	33.3333	23.3333	0.985915	58.8235	11.25	10	0	51.7241	65	14.6341	0.47619	0	10	100	88.2353	66.6667	11.5385
1	skin of suprapubic region	55.5556	31.5789	0	33.3333	23.3333	0.985915	52.9412	11.25	10	0	48.2759	75	14.6341	0	0	10	94.4444	100	66.6667	11.5385
1	spinal cord (cervical c-1)	11.1111	10.5263	0	23.3333	36.6667	1.40845	58.8235	6.25	20	0	51.7241	20	7.31707	0.47619	0	1.5	27.7778	1.76471	33.3333	3.84615
1	subcutaneous adipose tissue	33.3333	22.807	0	66.6667	16.6667	0.140845	70.5882	25	15	5	65.5172	55	14.6341	0.47619	0	3.5	55.5556	5.88235	66.6667	19.2308
1	substantia nigra	11.1111	15.7895	0	26.6667	30	4.22535	52.9412	7.5	20	0	55.1724	25	7.31707	0.47619	0	1.5	27.7778	5.29412	33.3333	3.84615
1	thyroid	44.4444	56.1404	0	66.6667	76.6667	1.40845	64.7059	37.5	25	0	75.8621	40	14.6341	0	0	5	77.7778	11.7647	100	11.5385
1	tibial artery	55.5556	21.0526	0	33.3333	30	0.140845	82.3529	75	15	0	82.7586	40	12.1951	0	0	3.5	44.4444	1.17647	66.6667	11.5385
1	tibial nerve	66.6667	45.614	0	66.6667	26.6667	0.28169	70.5882	25	25	0	89.6552	60	14.6341	0	0	10	77.7778	2.35294	100	11.5385
1	transformed fibroblast	66.6667	36.8421	0	33.3333	26.6667	0.140845	47.0588	100	20	0	51.7241	15	12.1951	0.47619	0	0.5	77.7778	0.588235	66.6667	11.5385
1	urinary bladder	66.6667	47.3684	0	66.6667	23.3333	0.704225	76.4706	25	20	0	75.8621	60	14.6341	0.47619	0	4.5	61.1111	17.6471	66.6667	15.3846
1	visceral adipose tissue	33.3333	28.0702	0.526316	33.3333	20	0.28169	58.8235	25	20	0	55.1724	65	12.1951	0.47619	0	3.5	50	5.88235	33.3333	15.3846
2	fallopian tube	33.3333	61.4035	0	33.3333	30	0.84507	82.3529	25	20	0	75.8621	50	14.6341	0	0	5	72.2222	5.29412	100	11.5385
2	ovary	33.3333	59.6491	0	33.3333	40	1.40845	76.4706	25	15	0	100	15	14.6341	0.47619	0	5	83.3333	1.17647	66.6667	7.69231
2	prostate gland	44.4444	100	0	66.6667	33.3333	1.40845	52.9412	12.5	15	0	72.4138	55	12.1951	0.47619	0	4	83.3333	11.7647	100	11.5385
2	testis	100	33.3333	2.10526	23.3333	56.6667	100	100	5	100	0	51.7241	10	58.5366	100	100	10	55.5556	11.7647	100	100
2	uterus	44.4444	73.6842	0	33.3333	26.6667	0.56338	88.2353	25	20	0	82.7586	55	14.6341	0	0	5	88.8889	4.11765	100	11.5385
2	vagina	44.4444	49.1228		33.3333	23.3333	0.56338	52.9412	12.5	15	0	65.5172	60	12.1951	0.47619	0	5	72.2222	41.1765	66.6667	11.5385
3	esophagus muscularis mucosa	33.3333	40.3509	0	33.3333	20	0.28169	70.5882	37.5	20	0	75.8621	60	12.1951	0	0	4.5	61.1111	2.35294	66.6667	11.5385
3	gastroesophageal junction	22.2222	38.5965	0	33.3333	20	0.422535	64.7059	25	15	0	75.8621	60	12.1951	0	0	5	72.2222	2.35294	66.6667	11.5385
3	mucosa of esophagus	33.3333	35.0877	0	66.6667	23.3333	0.985915	35.2941	7.5	20	0	44.8276	50	12.1951	0.47619	0	1.5	55.5556	82.3529	33.3333	11.5385
3	sigmoid colon	33.3333	59.6491	0	33.3333	20	0.422535	82.3529	62.5	20	0	75.8621	70	12.1951	0.47619	0	5	61.1111	5.88235	66.6667	15.3846
3	stomach	33.3333	33.3333	0	33.3333	33.3333	1.12676	41.1765	11.25	25	0	55.1724	20	12.1951	0	0	4	55.5556	17.6471	66.6667	11.5385
3	terminal ileum of small intestine	22.2222	38.5965	0.3	33.3333	30	0.56338	58.8235	11.25	25	0	68.9655	50	14.6341	0.47619	0	100	55.5556	17.6471	66.6667	11.5385
3	transverse colon	22.2222	31.5789	0.3	33.3333	30	0.84507	70.5882	12.5	35	0	58.6207	65	12.1951	0	0	5	50	52.9412	66.6667	26.9231

## Sheet: GTEX
Type	Tissue	ANKRD50	CHD3	CLC	DCLRE1C	EMC10	FAM71E1	FAM8A1	FAT4	FBXL14	KIR2DS4	MPHOSPH8	NOTCH1	NUP214	PABPC3	PDHA2	SLC5A9	TPRA1	VAV3	WDR25	XRCC6BP1
0	EBV-transformed lymphocyte	0.3	22	1	3	6	0.2	5	0	5	0	22	8	7	0.1	0	0	9	0	1	9
0	leukemia cell line	5	9	10	2	2	0.1	16	0	3	0	9	8	41	0.1	0		5		2	11
0	spleen	1	23	4	2	8	0.2	7	1	5	1	23	20	10	0	0	1	13	5	2	3
0	whole blood	0.5	14	19	1	5	0	11	0	3	2	8	11	6	0	0	0.6	6	4	1	2
1	adrenal gland	2	19	0	0.9	12	0.6	9	0.5	3	0	15	3	4	0	0	0.7	12	0.4	3	4
1	amygdala	2	18	0.1	0.6	7	3	9	0.6	4	0	16	5	2	0.1	0	0.2	4	0.6	2	3
1	anterior cingulate cortex (BA24) of brain	2	27	0	0.7	7	3	11	0.3	5	0	19	3	2	0.1	0	0.2	5	0.7	2	3
1	aorta	4	20	0	1	13	0.2	12	5	3	0	21	6	4	0	0	0.6	11	0.4	2	2
1	atrial appendage of heart	2	9	0.1	0.6	11	0.4	7	2	2	0	14	5	3	0	0	0.7	7	0.5	1	3
1	breast (mammary tissue)	3	21	0	1	6	0.5	11	2	4	0	21	10	6	0.1	0	0.9	12	6	2	3
1	caudate (basal ganglia) of brain	1	14	0	0.8	8	4	10	0.5	5	0	16	5	3	0.2	0	0.2	5	0.5	2	3
1	cerebellar hemisphere of brain	1	16	0	2	5	2	16	0.1	5	0	28	1	4	0	0	0.1	11	1	2	5
1	cerebellum	1	14	0	2	6	2	15	0.2	4	0	28	2	5	0.1	0	0.2	11	2	2	5
1	cerebral cortex	1	27	0	0.8	8	3	10	0.5	5	0	19	4	3	0.1	0	0.2	6	0.8	2	3
1	coronary artery	4	12	0	1	11	0.1	12	4	4	0	20	7	5	0	0	0.8	11	0.4	2	3
1	cortex of kidney	1	16	0	0.7	12	2	6	0.6	3	0	10	7	6	0	0	8	9	10	2	2
1	ectocervix	4	44	0	2	7	0.4	14	2	3	0	25	11	5	0.1	0	2	16	1	3	3
1	frontal cortex (BA9)	2	21	0	0.6	6	3	12	0.3	6	0	21	3	3	0.1	0	0.1	5	0.9	2	3
1	heart left ventricle	1	4	0	0.4	7	0.4	5	1	2	0	10	4	3	0	0	0.3	5	0.3	1	2
1	hippocampus	1	21	0	0.6	8	2	10	0.5	5	0	16	4	2	0.1	0	0.2	5	0.5	2	3
1	hypothalamus	2	17	0.2	0.6	8	3	12	0.5	5	0	21	4	3	0.1	0	0.2	6	0.7	2	2
1	liver	1	2	0.1	0.3	8	0.8	13	0.5	2	0.1	8	4	3	0	0	3	8	0.3	1	2
1	lung	4	21	0.6	1	9	0.7	11	3	4	0.4	18	16	5	0	0	3	11	2	2	2
1	minor salivary gland	3	18	0	1	10	0.9	9	0.9	5	0	18	8	5	0.1	0	0.7	12	1	2	3
1	nucleus accumbens (basal ganglia)	1	17	0	0.7	7	3	11	0.4	5	0	17	4	3	0.2	0	0.2	5	1	2	3
1	pancreas	1	13	0	0.6	6	0.9	7	0.3	3	0	11	6	4	0	0	2	7	2	2	2
1	pituitary gland	0.7	39	0	1	30	3	11	0.4	8	0	25	4	5	0.1	0	1	12	0.9	3	3
1	putamen (basal ganglia)	1	15	0	0.6	8	3	9	0.4	5	0	15	5	2	0.1	0	0.2	5	0.8	2	3
1	skeletal muscle	0.6	2	0	0.4	17	0.8	8	0.5	1	0	7	2	4	0	0	0.2	6	0.1	2	4
1	skin of lower leg	4	15	0	1	7	0.7	10	0.9	2	0	15	13	6	0.1	0	2	18	15	2	3
1	skin of suprapubic region	5	18	0	1	7	0.7	9	0.9	2	0	14	15	6	0	0	2	17	17	2	3
1	spinal cord (cervical c-1)	1	6	0	0.7	11	1	10	0.5	4	0	15	4	3	0.1	0	0.3	5	0.3	1	1
1	subcutaneous adipose tissue	3	13	0	2	5	0.1	12	2	3	0.1	19	11	6	0.1	0	0.7	10	1	2	5
1	substantia nigra	1	9	0	0.8	9	3	9	0.6	4	0	16	5	3	0.1	0	0.3	5	0.9	1	1
1	thyroid	4	32	0	2	23	1	11	3	5	0	22	8	6	0	0	1	14	2	3	3
1	tibial artery	5	12	0	1	9	0.1	14	6	3	0	24	8	5	0	0	0.7	8	0.2	2	3
1	tibial nerve	6	26	0	2	8	0.2	12	2	5	0	26	12	6	0	0	2	14	0.4	3	3
1	transformed fibroblast	6	21	0	1	8	0.1	8	8	4	0	15	3	5	0.1	0	0.1	14	0.1	2	3
1	urinary bladder	6	27	0	2	7	0.5	13	2	4	0	22	12	6	0.1	0	0.9	11	3	2	4
1	visceral (omentum) adipose tissue	3	16	0.1	1	6	0.2	10	2	4	0	16	13	5	0.1	0	0.7	9	1	1	4
2	fallopian tube	3	35	0	1	9	0.6	14	2	4	0	22	10	6	0	0	1	13	0.9	3	3
2	ovary	3	34	0	1	12	1	13	2	3	0	29	3	6	0.1	0	1	15	0.2	2	2
2	prostate gland	4	57	0	2	10	1	9	1	3	0	21	11	5	0.1	0	0.8	15	2	3	3
2	testis	9	19	0.4	0.7	17	71	17	0.4	20	0	15	2	24	21	46	2	10	2	3	26
2	uterus	4	42	0	1	8	0.4	15	2	4	0	24	11	6	0	0	1	16	0.7	3	3
2	vagina	4	28		1	7	0.4	9	1	3	0	19	12	5	0.1	0	1	13	7	2	3
3	esophagus muscularis mucosa	3	23	0	1	6	0.2	12	3	4	0	22	12	5	0	0	0.9	11	0.4	2	3
3	gastroesophageal junction	2	22	0	1	6	0.3	11	2	3	0	22	12	5	0	0	1	13	0.4	2	3
3	mucosa of esophagus	3	20	0	2	7	0.7	6	0.6	4	0	13	10	5	0.1	0	0.3	10	14	1	3
3	sigmoid colon	3	34	0	1	6	0.3	14	5	4	0	22	14	5	0.1	0	1	11	1	2	4
3	stomach	3	19	0	1	10	0.8	7	0.9	5	0	16	4	5	0	0	0.8	10	3	2	3
3	terminal ileum of small intestine	2	22	0.3	1	9	0.4	10	0.9	5	0	20	10	6	0.1	0	20	10	3	2	3
3	transverse colon	2	18	0.3	1	9	0.6	12	1	7	0	17	13	5	0	0	1	9	9	2	7

## Sheet: FANTOM_$MaxExpression_eachgene
Type	Sample (highlighted: immune-relevant yellow, testis/ovary blue, skin grey, gastrointestinal green)	No.	p1@ANKRD50	p1@CHD3	p1@CLC	p1@DCLRE1C	p1@EMC10 syn.C19orf63	p1@FAM71E1	p1@FAM8A1	FAT4: related to FFCP PHASE1:Hg19::chr4:126236326..126236346,+ CAGE peak	p1@FBXL14	p1@KIR2DS4	KRTAP4-9	p1@MPHOSPH8	p1@NOTCH1	p1@NUP214	p1@PABPC3	p1@PDHA2	p1@SLC5A9	p1@TPRA1	p1@VAV3	p1@WDR25	p1@XRCC6BP1							0	2	3	4
0	acute lymphoblastic leukemia (B-ALL) cell line:BALL-1,CNhs11251,10455-106G5	1	1.96148	3.56321	0	51.2883	8.48217	0	1.3799	0	4.32917	0	0	7.15831	1.63527	14.0856	0	0	0	5.39027	7.98758	7.42812	18.7304						317.983	4.27404	44.45	38.6522	29.6333
0	acute lymphoblastic leukemia (B-ALL) cell line:NALM-6,CNhs11282,10534-107G3	2	8.80902	9.47631	0	76.9939	7.73752	0	0.866858	0	3.93916	0	0	6.74284	0.306423	9.5368	0	0	0	3.50132	5.39938	6.34984	10.2496
0	acute lymphoblastic leukemia (T-ALL) cell line:HPB-ALL,CNhs10746,10429-106D6	3	18.7221	15.5908	0	40.184	3.06419	0	4.58196	0.845137	9.71139	0	0	9.48239	27.6054	16.2445	0	0	0	3.02233	8.04332	11.9409	27.9881							74.3987	7.15372	8.22678	10.7306
0	acute lymphoblastic leukemia (T-ALL) cell line:Jurkat,CNhs11253,10464-106H5	4	10.8645	17.3556	0	22.5153	10.1427	0.125441	2.76333	0	5.57722	0	0	5.31464	3.28874	11.201	0	0	0	2.9009	14.47	7.6278	32.6831
0	acute myeloid leukemia (FAB M0) cell line:Kasumi-3,CNhs13241,10789-110H6	5	5.40287	7.52925	0	64.6012	12.8959	0	1.2879	0	3.00312	0	0	4.80827	16.1524	9.20858	0	0	0	13.0473	15.5531	6.86901	18.6808
0	acute myeloid leukemia (FAB M0) cell line:KG-1,CNhs13053,10827-111C8	6	3.04205	4.21063	0	62.454	4.72753	0	3.38959	0	3.90016	0	0	5.35359	7.4482	13.7482	0	0	0	6.328	10.3289	11.1422	12.2004
0	acute myeloid leukemia (FAB M1) cell line:HYT-1,CNhs13054,10828-111C9	7	1.98497	2.94456	0	100	11.3524	0	1.27375	0	9.08736	0	0	7.87674	13.2278	7.04512	0	0	0	6.13911	36.41	11.8211	9.45611
0	acute myeloid leukemia (FAB M2) cell line:Kasumi-1,CNhs13502,10788-110H5	8	12.2034	7.31824	0	43.8037	15.4665	0	1.03315	0	1.24805	0	0	3.09011	1.57459	13.9562	0	0	0	7.22526	13.1879	15.5751	15.5563
0	acute myeloid leukemia (FAB M2) cell line:Kasumi-6,CNhs13052,10792-110H9	9	17.806	5.92749	0	77.546	17.224	0	2.68195	0.999881	2.18409	0	0	13.6112	8.51916	14.2798	0	0	0	8.90508	19.9013	17.9313	10.6795
0	acute myeloid leukemia (FAB M2) cell line:NKM-1,CNhs11864,10765-110E9	10	5.09749	12.1475	0	68.589	0.0656205	0	1.85755	0	10.6864	0	0	6.32303	4.56904	15.0888	0	0	0	4.46603	22.7204	8.1869	12.4483
0	acute myeloid leukemia (FAB M3) cell line:HL60,CNhs13055,10829-111D1	11	0.739958	3.15557	0.0707068	17.3006	1.96576	0	0.60857	0	3.66615	0	0	4.47503	3.23109	10.2857	0	0	0	6.02442	6.73728	17.5319	8.81137
0	acute myeloid leukemia (FAB M4) cell line:FKH-1,CNhs13503,10830-111D2	12	32.382	31.2488	0.572497	15.3988	0	0	6.20599	0	0	0	0	24.9502	5.32144	28.9663	0	0	0	1.69331	37.9231	20.008	0
0	acute myeloid leukemia (FAB M4) cell line:HNT-34,CNhs13504,10831-111D3	13	4.56895	14.531	0	53.9877	1.83452	0	3.59481	12.7009	0	0	0	9.81996	10.2212	15.6527	0	0	0	5.25535	10.2493	9.46486	6.43082
0	acute myeloid leukemia (FAB M4eo) cell line:EoL-1,CNhs13056,10832-111D4	14	4.52196	6.77633	0	65.0307	0	0	0.965927	0	6.90328	0	0	6.18454	6.43184	19.8225	0	0	0	6.0649	5.63033	14.0974	19.3751
0	acute myeloid leukemia (FAB M4eo) cell line:EoL-3,CNhs13057,10833-111D5	15	13.9887	15.9697	0	73.0675	9.26961	0	1.14284	0	3.15913	0	0	7.16264	4.1625	11.9406	0	0	0	4.76287	3.3766	12.1006	11.0101
0	acute myeloid leukemia (FAB M5) cell line:NOMO-1,CNhs13050,10764-110E8	16	14.5055	21.4416	0	26.135	18.1027	0	2.56165	0	6.63027	0	0	15.113	7.75159	15.3569	0	0	0	7.75821	3.39253	5.11182	14.7793
0	acute myeloid leukemia (FAB M5) cell line:P31/FUJ,CNhs13051,10770-110F5	17	12.1095	6.9202	0	35.8282	13.6234	0	3.40374	0	6.70827	0	0	9.06691	2.81241	10.1609	0	0	0	4.40532	20.2437	15.0958	7.38965
0	acute myeloid leukemia (FAB M5) cell line:THP-1 (fresh),CNhs10722,10399-106A3	18	17.3244	5.01151	0	58.4049	15.9544	0	1.41174	0	2.3791	0	0	5.45313	3.17041	16.4756	0	0	0	7.25224	14.6771	9.82428	17.7715
0	acute myeloid leukemia (FAB M5) cell line:THP-1 (revived),CNhs10723,10400-106A4	19	22.8565	7.39977	0	53.4969	19.2725	0	0.948236	0	2.6131	0	0	5.7128	3.73168	14.2705	0	0	0	6.48991	19.0571	6.26997	17.0111
0	acute myeloid leukemia (FAB M5) cell line:THP-1 (thawed),CNhs10724,10405-106A9	20	19.004	6.23921	0	51.1656	17.9458	0.133281	1.00485	0	3.23713	0	0	5.05496	4.35363	14.5756	0	0	0	5.06645	20.9923	9.34505	16.2672
0	acute myeloid leukemia (FAB M5) cell line:U-937 DE-4,CNhs13058,10834-111D6	21	3.21823	10.2148	0	62.3313	7.69187	0	0.969465	0	3.04212	0	0	4.7347	3.37975	12.1024	0	0	0	7.64353	8.71227	7.78754	18.7304
0	acute myeloid leukemia (FAB M6) cell line:EEB,CNhs13059,10835-111D7	22	17.6533	9.87915	0	17.0552	4.76462	0	4.53243	0	2.18409	0	0	10.0017	0	14.5433	0	0	0	2.25326	0	10.024	16.1018
0	acute myeloid leukemia (FAB M6) cell line:F-36E,CNhs13060,10836-111D8	23	14.4585	47.8132	0	22.638	3.1612	0	4.79072	0	0	0	0	16.5152	0	11.9499	0	0	0	4.14896	11.7624	24.5607	6.10018
0	acute myeloid leukemia (FAB M6) cell line:F-36P,CNhs13505,10837-111D9	24	6.35424	6.61327	0	44.7853	2.70185	0	3.35067	4.18998	3.15913	0	0	2.80879	3.77416	13.5031	0	0	0	9.66741	2.5882	9.70447	14.2999
0	acute myeloid leukemia (FAB M7) cell line:MKPL-1,CNhs11888,10802-111A1	25	6.62438	34.4811	0	34.6012	26.5478	0	30.9274	3.35674	16.4977	0	0	17.0865	2.56667	16.9471	0	0	0	6.65857	26.9491	22.524	4.66193
0	acute myeloid leukemia (FAB M7) cell line:M-MOK,CNhs13049,10699-109G6	26	29.7275	5.59179	0	49.0184	1.23538	0	9.66281	0.39281	5.18721	0	0	13.2606	5.25469	19.5544	0	0	0	4.27039	21.2232	11.9808	17.0772
0	adult T-cell leukemia cell line:ATN-1,CNhs10738,10421-106C7	27	0	0.906388	0.0250895	49.2025	3.33809	0	3.38959	0	0.858034	0.564972	0	6.31871	3.6164	10.6139	0	0	0	4.20967	0	29.8323	25.6075
0	anaplastic large cell lymphoma cell line:Ki-JK,CNhs11881,10795-110I3	28	9.29058	4.81968	0	45.5215	17.2097	0	1.80802	0	10.2964	0	0	1.64027	11.5986	12.4168	0	0	0	23.902	1.70423	19.0895	7.07555
0	b cell line:RPMI1788,CNhs10744,10427-106D4	29	7.51703	4.48398	0	18.8957	3.37233	0	2.3069	0	5.26521	0	0	9.37419	2.98838	12.3474	0	0	0	7.72448	0	11.3019	20.9621
0	B lymphoblastoid cell line: GM12878 ENCODE, biol_rep1,CNhs12331,10821-111C2	30	0	6.00902	0	48.2822	7.41227	0	1.70187	0	6.86427	0	0	11.1789	4.98468	13.1426	0	0	0	2.94137	2.19001	7.02875	12.8782
0	B lymphoblastoid cell line: GM12878 ENCODE, biol_rep2,CNhs12332,10822-111C3	31	0	5.82678	0	61.4724	7.91726	0	1.36574	0	8.30733	0.410889	0	9.52134	5.08176	13.7389	0	0	0	3.32591	2.22187	9.82428	9.77021
0	B lymphoblastoid cell line: GM12878 ENCODE, biol_rep3,CNhs12333,10823-111C4	32	0	6.33992	0	51.6564	6.15407	0	1.58865	0	6.74727	0.410889	0	10.7634	4.51443	13.2443	0	0	0	2.92114	3.44828	9.74441	10.6629
0	Basophils, donor1,CNhs12546,12241-129G9	33	12.0155	6.41185	56.9737	33.8037	17.3951	0	8.49167	0.940364	21.4899	18.1818	0	4.42742	8.83165	18.0011	0	0	0	2.38818	16.2857	15.6949	9.10894
0	Basophils, donor2,CNhs12563,12242-129H1	34	12.1682	9.02072	1.92505	47.1166	16.7561	0	3.12423	0.452327	23.947	7.9096	0	10.3004	4.54173	27.5009	0	0	0	4.66167	28.1198	21.4457	9.52224
0	Basophils, donor3,CNhs12575,12243-129H2	35	14.1884	6.82908	1.48256	29.4479	19.7004	0	4.65626	0.17855	13.2995	23.0611	0	7.30113	10.473	19.5359	0	0	0	8.1495	15.9035	21.0064	11.7705
0	biphenotypic B myelomonocytic leukemia cell line:MV-4-11,CNhs11845,10718-109I7	36	4.80385	4.66142	0	31.411	22.331	0	0.360896	0	5.96724	0	0	5.75608	6.82928	8.51516	0	0	0	11.0436	8.553	18.3706	25.3761
0	blood, adult, pool1,CNhs11761,10053-101G8	37	2.80714	5.74046	3.2776	58.773	18.4479	0	25.4184	0	18.6817	24.602	0	8.29222	11.6259	4.42862	0	0	0	4.84382	15.2584	19.1294	0
0	Burkitt's lymphoma cell line:DAUDI,CNhs10739,10422-106C8	38	0	10.4019	0	80.3067	3.60342	0	2.00262	0	21.4509	0	0	6.30139	2.58487	13.9284	0	0	0	3.60926	0	10.5032	42.8997
0	Burkitt's lymphoma cell line:RAJI,CNhs11268,10476-106I8	39	0.32887	10.1573	0	43.6196	6.00285	0.219522	2.26444	0	17.1997	0	0	7.38336	0.561269	16.2999	0	0	0	2.97511	0	11.3419	27.2607
0	CD14+ monocyte derived endothelial progenitor cells, donor1,CNhs10858,11229-116C5	40	26.0395	2.46979	0.205278	27.4847	24.8502	0	1.74433	0	5.22621	0	0	7.94599	6.18306	10.3504	0	0	0	23.1127	25.4997	15.2157	5.55464
0	CD14+ monocyte derived endothelial progenitor cells, donor2,CNhs11897,11310-117C5	41	15.9737	3.41934	0.148256	41.7178	18.9444	0	3.32236	0	13.8846	0	0	12.3345	6.68062	9.73095	0	0	0	25.7843	24.5043	10.3435	3.20714
0	CD14+ monocyte derived endothelial progenitor cells, donor3,CNhs11904,11386-118B9	42	23.2911	2.10052	0	44.2331	19.9886	0	2.73502	0	3.00312	1.33539	0	13.3775	6.72006	15.3615	0	0	0	20.3333	32.8183	10.3035	4.67846
0	CD14+ monocytes - mock treated, donor1,CNhs13468,11863-125A9	43	28.1771	2.50815	0.13229	51.7178	15.3495	0	4.01231	0	7.37129	0	0	7.55215	45.657	12.3659	0	0	0	20.5019	16.0946	20.3275	8.89403
0	CD14+ monocytes - mock treated, donor2,CNhs13484,11873-125C1	44	31.0665	2.9014	0	71.8405	16.7104	0	2.80933	0	10.3354	0	0	8.50428	48.0356	9.25943	0	0	0	15.2938	17.1538	24.1613	2.49628
0	CD14+ monocytes - mock treated, donor3,CNhs13491,11883-125D2	45	34.4726	2.32592	0	59.5092	13.0128	0	6.00785	0	9.47738	0	0	11.127	60.7172	14.8021	0	0	0	10.1464	14.8762	19.369	5.62076
0	CD14+ monocytes - treated with BCG, donor1,CNhs13465,11860-125A6	46	38.5248	1.93267	0.13229	15.8896	16.3338	0	13.0276	0	7.83931	0	0	10.2095	36.7465	9.04216	0	0	0	32.6047	10.082	26.4377	7.60456
0	CD14+ monocytes - treated with BCG, donor2,CNhs13475,11870-125B7	47	50.5403	1.72166	0	17.3006	16.6619	0	10.4235	0	6.00624	0	0	11.8627	37.9266	11.2518	0	0	0	26.7827	8.16278	28.6342	3.38899
0	CD14+ monocytes - treated with BCG, donor3,CNhs13543,11880-125C8	48	75.276	1.81278	0.0547408	20.3067	17.6776	0	11.4638	0	13.8456	0	0	8.90245	24.6807	10.3874	0	0	0	17.709	9.41308	17.9313	11.7209
0	CD14+ monocytes - treated with B-glucan, donor1,CNhs13474,11869-125B6	49	29.2107	2.4506	0.10492	25.6442	16.4451	0	3.78233	0	8.15133	0	0	4.42742	33.6367	9.67086	0	0	0	39.83	16.2857	18.5703	4.2321
0	CD14+ monocytes - treated with B-glucan, donor2,CNhs13489,11879-125C7	50	39.6054	2.16766	0.0935155	15.1534	14.7817	0	3.9274	0	16.0296	0	0	8.89812	39.4193	13.1148	0	0	0	31.3432	18.9934	18.0511	4.76112
0	CD14+ monocytes - treated with B-glucan, donor3,CNhs13495,11889-125D8	51	48.7432	2.96854	0	19.0184	14.2254	0	5.15161	0	16.9267	0	0	9.65117	35.2356	15.3199	0	0	0	28.6244	15.0434	22.2444	5.6373
0	CD14+ monocytes - treated with Candida, donor1,CNhs13473,11868-125B5	52	28.7526	2.64723	0.15738	10.5521	14.7532	0	6.46428	0	20.1638	0	0	6.11529	15.0602	9.08376	0	0	0	48.1414	11.5314	30.2716	9.12548
0	CD14+ monocytes - treated with Candida, donor2,CNhs13488,11878-125C6	53	28.8114	5.87953	0	15.8282	16.5735	0	6.84995	0	7.5663	0	0	5.86861	23.5005	14.0255	0	0	0	30.0479	10.2811	25.7588	9.60489
0	CD14+ monocytes - treated with Candida, donor3,CNhs13494,11888-125D7	54	38.1724	5.19375	0	16.6258	13.1384	0	4.79072	0	10.5694	0	0	6.44854	16.4346	12.5231	0	0	0	19.1864	14.0241	27.0367	8.96016
0	CD14+ monocytes - treated with Cryptococcus, donor1,CNhs13472,11867-125B4	55	28.9641	1.80318	0.214401	35.8282	15.4665	0	3.86371	0	8.07332	0	0	6.92461	38.8914	8.4412	0	0	0	29.461	13.9444	17.2923	7.47231
0	CD14+ monocytes - treated with Cryptococcus, donor2,CNhs13487,11877-125C5	56	25.969	1.43871	0	21.7791	15.1041	0	1.54619	0	10.6474	0	0	8.50428	39.659	11.7326	0	0	0	19.8813	13.4746	23.9617	3.15755
0	CD14+ monocytes - treated with Cryptococcus, donor3,CNhs13546,11887-125D6	57	24.5478	1.72645	0.102639	40	13.6576	0	3.02162	0	21.0218	0	0	8.46101	20.6577	14.0255	0	0	0	20.9202	14.4939	14.377	10.0347
0	CD14+ monocytes - treated with Group A streptococci, donor1,CNhs13469,11864-125B1	58	22.6451	3.66871	0.0707068	15.0307	15.281	0	6.60581	0	14.3136	1.59219	0	5.43149	39.1887	8.77404	0	0	0	39.0272	16.8193	25.6789	8.10051
0	CD14+ monocytes - treated with Group A streptococci, donor2,CNhs13532,11874-125C2	59	29.7745	3.69269	0	23.6196	16.8474	0	3.06761	0	22.5429	0	0	7.91569	28.919	12.7589	0	0	0	27.2819	16.3574	23.0831	5.83568
0	CD14+ monocytes - treated with Group A streptococci, donor3,CNhs13492,11884-125D3	60	23.2793	2.4506	0	11.7791	16.0514	0	7.46559	0	22.4259	0	0	5.81234	39.7621	15.0749	0.788566	0	0	29.7578	9.1662	30.631	6.34816
0	CD14+ monocytes - treated with IFN + N-hexane, donor1,CNhs13466,11861-125A7	61	48.4261	2.37387	0	44.5399	17.0328	0	17.974	0	2.5741	0	0	12.7067	45.3324	9.91124	0	0	0	20.0297	6.30724	23.722	4.9099
0	CD14+ monocytes - treated with IFN + N-hexane, donor2,CNhs13476,11871-125B8	62	36.3167	2.10531	0.0456173	55.092	18.097	0	10.0909	0	9.32137	0	0	15.7102	45.0836	10.2348	0	0	0	20.4547	9.21398	34.2652	5.2736
0	CD14+ monocytes - treated with IFN + N-hexane, donor3,CNhs13490,11881-125C9	63	39.5466	2.86303	0.0980772	57.546	14.9586	0	17.0399	0	13.2995	0	0	15.1259	50.044	13.5956	0	0	0	9.77535	7.46994	13.6182	4.2321
0	CD14+ monocytes - treated with lipopolysaccharide, donor1,CNhs13470,11865-125B2	64	15.6448	4.93478	0	18.589	18.6534	0	13.0666	0.726104	7.09828	0	0	7.33576	26.9986	12.0331	0	0	0	20.8325	12.5348	19.3291	8.00132
0	CD14+ monocytes - treated with lipopolysaccharide, donor2,CNhs13533,11875-125C3	65	19.4621	4.41684	0	22.5767	17.9686	0	4.82256	0.440424	24.415	0	0	6.69523	29.6077	14.6403	0	0	0	33.7921	19.0651	26.4776	9.73715
0	CD14+ monocytes - treated with lipopolysaccharide, donor3,CNhs13545,11885-125D4	66	22.3044	1.97103	0.143695	11.6564	14.174	0	8.84549	0	35.8034	0	0	3.97299	22.2748	16.2398	0	0	0	28.1792	13.8648	15.1757	9.42305
0	CD14+ monocytes - treated with Salmonella, donor1,CNhs13471,11866-125B3	67	13.977	4.73336	0.13229	14.2331	16.8074	0	6.98086	0	14.7036	1.48947	0	2.13364	37.244	7.78014	0	0	0	37.7859	18.7226	26.6374	4.31476
0	CD14+ monocytes - treated with Salmonella, donor2,CNhs13485,11876-125C4	68	22.6568	2.71916	0	6.93252	15.8631	0	3.011	0	15.4836	0	0	5.89457	44.583	12.8513	0	0	0	26.0271	16.7158	27.1965	1.86808
0	CD14+ monocytes - treated with Salmonella, donor3,CNhs13493,11886-125D5	69	12.4383	3.88452	0.141414	15.2761	11.3723	0	10.5792	0	21.8799	0	0	5.39254	57.4436	16.6975	0	0	0	24.3675	11.9057	17.4121	2.06646
0	CD14+ monocytes - treated with Trehalose dimycolate (TDM), donor1,CNhs13467,11862-125A8	70	71.4118	2.28755	0.0570216	27.7301	18.0628	0	10.0449	0	13.7285	0	0	10.7634	29.3468	9.06065	0	0	0	31.5253	11.6031	26.0783	6.64573
0	CD14+ monocytes - treated with Trehalose dimycolate (TDM), donor2,CNhs13483,11872-125B9	71	72.8917	3.25149	0	22.3926	19.7889	0	8.8561	0	10.1794	0	0	13.3169	34.1737	11.8112	0.64071	0	0	23.2207	12.8773	43.73	6.03406
0	CD14+ monocytes - treated with Trehalose dimycolate (TDM), donor3,CNhs13544,11882-125D1	72	100	3.95646	0.050179	29.3252	17.0414	0	8.45275	0	10.1794	0	0	9.77668	22.7329	13.1518	0	0.24581	0	18.6062	9.85904	29.4728	8.97669
0	CD14+ Monocytes, donor1,CNhs10852,11224-116B9	73	17.5711	8.23422	0	13.6196	18.4936	0	5.68588	0	2.14509	5.70108	0	5.75608	11.5986	32.0128	0	0	0	10.0924	39.7069	26.5575	10.0678
0	CD14+ Monocytes, donor2,CNhs11954,11305-117B9	74	15.316	9.42356	0	17.2393	15.4494	0	9.15331	0	8.61934	18.5413	0	5.73011	9.67507	22.8966	0	0	0	10.4162	31.146	29.6326	7.62109
0	CD14+ Monocytes, donor3,CNhs11997,11381-118B4	75	11.7219	6.97295	0	29.2638	20.5563	0.172481	9.44344	0.261874	14.3916	7.80688	0	6.85536	9.0865	24.7781	0	0	0	11.273	34.5624	37.2604	2.87651
0	CD14+CD16- Monocytes, donor1,CNhs13224,11788-124B6	76	20.7188	1.88471	0.180188	37.9141	21.8887	0	5.4842	0	4.83619	0	0	7.09772	6.10115	12.047	0	0	0	5.45773	19.2323	24.2412	16.8954
0	CD14+CD16- Monocytes, donor2,CNhs13216,11799-124C8	77	21.1651	1.94226	0.171065	26.7485	21.98	0	6.80041	0	7.6053	0	0	5.78638	5.46707	11.8713	0	0	0	4.1557	11.3642	24.6006	15.8869
0	CD14+CD16- Monocytes, donor3,CNhs13540,11910-125G2	78	25.8633	3.08364	0	47.3006	15.3153	0	5.85571	0	3.12012	0	0	16.6926	6.87479	20.8765	0	0	0	2.05761	29.824	30.1518	7.43925
0	CD14+CD16+ Monocytes, donor1,CNhs13541,11789-124B7	79	13.1548	0.911184	0.28967	38.8957	17.4779	0	1.71956	0	0.819033	0	0	8.77694	3.07636	10.2533	0	0	0	5.84227	11.2686	21.9249	18.8626
0	CD14+CD16+ Monocytes, donor2,CNhs13208,11801-124D1	80	11.992	2.3451	0.145975	39.1411	21.4722	0	3.30821	0	2.4961	0	0	7.08474	3.61336	11.3027	0.258748	0	0	4.58747	6.26742	20.3674	16.168
0	CD14+CD16+ Monocytes, donor3,CNhs13549,11912-125G4	81	13.7891	1.60656	0	37.3006	21.3552	0	4.07954	0	5.73323	0	0	6.89431	4.00777	13.0825	0	0	0	5.37678	15.3619	25.1198	10.3984
0	CD14-CD16+ Monocytes, donor1,CNhs13229,11790-124B8	82	11.7219	2.18684	1.17008	48.9571	14.2311	0	2.21845	0	8.89236	0	0	7.52618	4.23834	10.9375	0	0	0	4.81009	10.2174	22.7636	10.8448
0	CD14-CD16+ Monocytes, donor2,CNhs13207,11800-124C9	83	11.2168	0.666603	0.136852	40.2454	13.5064	0	2.95439	0	3.12012	0	0	9.04094	1.93259	12.6895	0	0	0	4.02752	6.49837	16.6933	11.8367
0	CD14-CD16+ Monocytes, donor3,CNhs13548,11911-125G3	84	17.3831	0.963936	0.084392	43.681	15.8944	0	3.87786	0	2.14509	0	0	10.3566	3.32514	15.9578	0	0	0	2.83343	14.1117	25.5192	7.24087
0	CD19+ B Cells (pluriselect), donor090309, donation1,CNhs12177,12189-129B2	85	0	0	0	97.1779	10.0428	0	1.24544	0	6.86427	0	0	6.85536	4.27172	9.76331	0	0	0	1.18734	33.6386	0	14.5479
0	CD19+ B Cells (pluriselect), donor090309, donation2,CNhs12179,12194-129B7	86	0.645995	2.35949	1.86803	90.4908	11.2183	0	2.12646	0	12.7925	0	0	14.8922	2.98231	9.59227	0	0	0	5.1609	37.8355	2.19649	12.6467
0	CD19+ B Cells (pluriselect), donor090309, donation3,CNhs12181,12199-129C3	87	2.09067	0.853635	0	81.8405	13.1954	0	2.51919	0	10.4134	0	0	13.4727	2.96714	12.3382	0	0	0	3.00209	38.9583	17.7716	13.2419
0	CD19+ B Cells (pluriselect), donor090325, donation1,CNhs12531,12151-128F9	88	1.50341	2.04777	0.390028	68.0368	10.5934	0	3.77525	0	6.66927	0	0	12.1873	2.19957	13.2165	0	0	0	3.74418	44.8594	5.11182	4.94297
0	CD19+ B Cells (pluriselect), donor090325, donation2,CNhs12175,12174-128I5	89	1.40944	3.07405	0	95.8282	10.3966	0	2.26798	0	23.4399	0	0	15.4246	2.06608	12.4029	0	0	0	4.86406	40.8139	15.9744	7.9352
0	CD19+ B Cells (pluriselect), donor090612, donation1,CNhs12183,12204-129C8	90	0.669486	2.75753	0.2623	98.7117	11.1498	0	1.82925	0	6.70827	0	0	13.6804	2.96411	16.7391	0	0	0	2.712	36.617	4.59265	10.448
0	CD19+ B Cells (pluriselect), donor090612, donation2,CNhs12185,12209-129D4	91	0	2.22041	0.301074	64.908	14.5221	0	3.27283	0	2.5741	0	0	12.2998	3.20985	9.77718	0	0	0	4.01403	31.584	15.8546	9.83634
0	CD19+ B Cells (pluriselect), donor090612, donation3,CNhs12188,12214-129D9	92	3.35917	3.20353	0	46.8098	10.8873	0	1.35159	0	3.70515	0	0	10.322	2.31486	12.3474	0	0	0	2.57708	38.7513	15.2556	9.45611
0	CD19+ B Cells, donor1,CNhs12343,11544-120B5	93	0.669486	1.90869	0	38.4049	8.28245	0	3.62665	0	13.3385	0	0	11.8238	3.10974	32.6276	0	0	0	1.53815	60.2931	15.8946	10.3488
0	CD19+ B Cells, donor2,CNhs12352,11624-122B4	94	0.692976	2.81508	0	32.454	9.21541	0	2.69964	0	4.56318	0	0	10.4215	3.91978	26.3314	0	0	0	1.18734	42.0881	9.38498	2.90957
0	CD19+ B Cells, donor3,CNhs12354,11705-123B4	95	2.24336	2.74794	0	32.8221	10.7989	0	3.51697	0	11.9345	0	0	12.7413	4.63882	33.0483	0	0	0	1.5449	40.4874	13.738	8.84444
0	CD34+ Progenitors, donor1,CNhs13227,11545-120B6	96	23.2911	10.1429	0.301074	40.5521	11.3124	1.03489	7.48328	0	0	0	0	5.15018	8.42207	20.1646	0	0	0	1.78102	64.2032	5.27157	13.1096
0	CD34+ Progenitors, donor2,CNhs12205,11625-122B5	97	38.8419	8.33493	0.510914	37.8528	15.6719	0	5.15515	0	6.55226	5.75244	0	8.4913	14.1136	25.3929	0	0	0	7.18478	29.0117	22.4042	2.77732
0	CD34+ stem cells - adult bone marrow derived, donor1, tech_rep1,CNhs12588,12225-129F2	98	21.6584	8.46442	32.0188	33.9264	15.5549	0	3.17022	0	5.14821	0	0	7.63871	4.55387	13.3922	0.973386	0	0	5.32956	19.5031	11.5815	14.366
0	CD4+ T Cells, donor1,CNhs10853,11225-116C1	99	0.458069	33.4884	0	21.7178	12.4023	0	7.58589	0	38.3775	0	0	32.9482	4.53566	33.5568	0	0	0	1.19409	4.69857	14.9361	1.95074
0	CD4+ T Cells, donor2,CNhs11955,11306-117C1	100	0	15.4566	0	31.3497	15.6976	0	10.9861	0	29.1342	0	0	16.1603	3.81663	25.4345	0	0	0	1.32902	7.50976	14.1374	12.3491
0	CD4+ T Cells, donor3,CNhs11998,11382-118B5	101	0	13.7061	0	15.1534	15.4864	0	6.03616	0	28.0811	0	0	14.5027	4.30509	19.2955	0	0	0	2.07785	5.24011	14.7764	7.81947
0	CD4+CD25+CD45RA- memory regulatory T cells expanded, donor1,CNhs13204,11794-124C3	102	0	12.5552	0	59.4479	13.3181	0	4.96763	0	7.37129	0	0	13.9834	1.99326	9.78643	0	0	0	4.06126	1.24233	19.1294	20.0694
0	CD4+CD25+CD45RA- memory regulatory T cells expanded, donor2,CNhs13811,11916-125G8	103	0.15269	9.33723	0	36.9325	14.0713	0	4.85087	0	9.47738	0	0	10.3653	3.0703	9.29641	0	0	0	4.14896	3.36864	19.9681	17.7881
0	CD4+CD25+CD45RA- memory regulatory T cells expanded, donor3,CNhs13812,11920-125H3	104	0	8.85766	0	52.638	14.2111	0	4.05123	0	8.61934	0	0	9.62521	3.19468	8.65847	0	0	0	3.24496	4.14112	20.2476	16.5482
0	CD4+CD25+CD45RA- memory regulatory T cells, donor1,CNhs13195,11782-124A9	105	0.340615	7.20315	0.0661451	34.3558	14.9615	0	4.9004	0	16.0686	0	0	15.5544	1.42896	15.9347	0	0	0	3.57552	15.0115	20.008	12.6633
0	CD4+CD25+CD45RA- memory regulatory T cells, donor2,CNhs13206,11797-124C6	106	0	10.306	0	29.8773	14.0314	0	7.21084	0	10.3744	0	0	16.8744	1.81427	14.8484	0	0	0	2.54334	14.1117	17.6917	16.8458
0	CD4+CD25+CD45RA- memory regulatory T cells, donor3,CNhs13538,11908-125F9	107	0	11.9461	0	58.1595	12.0542	0	7.09054	0	17.9407	0	0	28.9492	2.95804	23.7842	0	0	0	1.28179	17.6873	16.2141	8.5138
0	CD4+CD25+CD45RA+ naive regulatory T cells expanded, donor1,CNhs13203,11793-124C2	108	0	14.272	0	63.6196	15.6919	0	4.37675	0	5.22621	0	0	20.8387	2.18137	11.9776	0.616067	0	0	2.59731	2.53245	27.3562	16.3002
0	CD4+CD25+CD45RA+ naive regulatory T cells, donor1,CNhs13238,11780-124A7	109	1.15105	20.9428	0.223525	23.9877	19.7147	0	6.11046	0	20.3198	0	0	23.6951	4.84512	18.0797	0	0	0	3.29893	11.6827	9.10543	14.0023
0	CD4+CD25+CD45RA+ naive regulatory T cells, donor2,CNhs13235,11796-124C5	110	0	17.0295	0	34.8466	16.4793	0	8.54474	0	12.9095	0	0	20.4882	4.16553	19.6977	0	0	0	1.27505	13.5701	5.67093	13.308
0	CD4+CD25+CD45RA+ naive regulatory T cells, donor3,CNhs13513,11907-125F8	111	2.29035	14.9482	0	23.9264	17.786	0	13.0984	0	22.7769	0	0	14.3339	2.95501	17.1135	0	0	0	2.63105	7.75663	15.5751	12.8782
0	CD4+CD25-CD45RA- memory conventional T cells expanded, donor1,CNhs13215,11792-124C1	112	0.129199	12.771	0	88.9571	9.9572	0	5.29314	0	7.05928	0	0	12.8495	4.08968	13.0963	0	0	0	1.99015	1.08306	17.2125	18.3501
0	CD4+CD25-CD45RA- memory conventional T cells, donor1,CNhs13239,11786-124B4	113	0.446324	15.0681	0	18.8344	15.8545	0	7.05162	0	37.3635	0	0	19.2374	3.83787	14.3491	0	0	0	4.13547	3.96592	16.853	16.4655
0	CD4+CD25-CD45RA- memory conventional T cells, donor2,CNhs13237,11798-124C7	114	0	12.6894	0.0775494	29.5092	16.5678	0	10.9436	0	20.0858	0	0	14.2777	2.50296	20.8118	0	0	0	2.77946	3.01027	12.3403	13.6386
0	CD4+CD25-CD45RA- memory conventional T cells, donor3,CNhs13539,11909-125G1	115	0	13.9555	0	29.5092	13.4979	0	7.87956	0	26.6381	0	0	28.3606	2.60914	25.6148	0	0	0	1.36275	2.62005	16.1741	7.5219
0	CD4+CD25-CD45RA+ naive conventional T cells expanded, donor1,CNhs13202,11791-124B9	116	0.340615	22.0986	0	55.092	10.4194	0	6.56335	0	4.52418	0	0	15.1779	2.72443	11.3859	0	0	0	1.76078	0.230947	20.8466	17.2425
0	CD4+CD25-CD45RA+ naive conventional T cells expanded, donor2,CNhs13813,11913-125G5	117	0.187926	10.0134	0	59.5092	12.3852	0	5.4099	0	9.63339	0	0	8.7553	3.24323	9.12075	0	0	0	4.43905	1.30604	16.4137	19.5735
0	CD4+CD25-CD45RA+ naive conventional T cells expanded, donor3,CNhs13814,11917-125G9	118	0	9.40917	0	55.9509	13.087	0	6.94194	0	10.7644	0	0	8.25327	3.4374	7.66457	0	0	0	3.3529	0.438003	18.77	19.6396
0	CD4+CD25-CD45RA+ naive conventional T cells, donor1,CNhs13223,11784-124B2	119	1.22152	23.9641	0.068426	19.0798	17.8545	0	7.55405	0	22.5429	0	0	23.2321	3.55268	18.8517	0	0	0	3.50132	3.54384	19.5288	12.25
0	CD4+CD25-CD45RA+ naive conventional T cells, donor2,CNhs13205,11795-124C4	120	0.317125	23.9929	0	21.3497	15.495	0	12.0228	0	31.3183	0	0	21.1893	3.08546	23.9922	0.332676	0	0	3.2517	3.19344	13.8978	11.0597
0	CD4+CD25-CD45RA+ naive conventional T cells, donor3,CNhs13512,11906-125F7	121	0	23.0625	0	32.0859	18.7903	0	15.1647	0	8.15133	0	0	15.8357	3.17041	25.1294	0	0	0	2.81994	1.66441	12.5399	1.73582
0	CD8+ T Cells (pluriselect), donor090309, donation1,CNhs12176,12186-129A8	122	0.751703	11.0013	0	39.0798	14.2682	0	6.98793	0	19.8908	3.28711	0	17.9218	3.47987	13.5494	0.394283	0	0	5.37003	6.33909	11.4617	11.5887
0	CD8+ T Cells (pluriselect), donor090309, donation2,CNhs12178,12191-129B4	123	0	10.9294	0	51.9018	11.5178	0	6.91009	0	12.7145	6.67694	0	16.909	3.95012	12.9438	0	0	0	5.70735	9.33344	13.0192	9.68755
0	CD8+ T Cells (pluriselect), donor090309, donation3,CNhs12180,12196-129B9	124	0	9.57222	0	34.9693	12.2026	0	8.40675	0	11.1154	9.7586	0	16.4546	3.17041	16.2583	0	0	0	5.76806	12.8693	11.3818	14.1346
0	CD8+ T Cells (pluriselect), donor090325, donation1,CNhs12201,12148-128F6	125	1.94973	17.6194	0.171065	47.1166	14.3909	0	8.84549	0	13.4945	0	0	24.829	2.7396	13.3645	0	0	0	4.77636	9.22991	16.853	6.46388
0	CD8+ T Cells (pluriselect), donor090325, donation2,CNhs12199,12171-128I2	126	0.751703	19.9501	0	41.5951	13.6919	0	9.46467	0	8.50234	1.33539	0	27.6422	4.27172	14.9686	0	0	0	3.02233	9.68384	14.2971	7.19127
0	CD8+ T Cells (pluriselect), donor090612, donation1,CNhs12182,12201-129C5	127	1.46817	10.7855	0.570216	23.0061	13.1869	0	9.28422	0	9.75039	6.42013	0	15.6799	1.51694	9.81879	0	0	0	1.68657	9.94664	14.976	8.26583
0	CD8+ T Cells (pluriselect), donor090612, donation2,CNhs12184,12206-129D1	128	3.05379	14.1953	0.378624	23.2515	13.3752	0	7.53989	0.28568	22.1529	3.64664	0	20.4968	3.66494	11.3813	0	0	0	3.67672	12.065	6.62939	13.7047
0	CD8+ T Cells (pluriselect), donor090612, donation3,CNhs12187,12211-129D6	129	0.96312	12.9964	0	65.4601	14.291	0	7.55405	0	25.624	4.21161	0	22.3881	5.23042	8.34874	0	0	0	3.32591	13.7294	13.099	20.367
0	CD8+ T Cells, donor1,CNhs10854,11226-116C2	130	0	17.0152	0	32.1472	16.3367	0	4.42274	0	55.8112	1.02722	0	15.0091	5.8099	27.8661	0	0	0	2.4489	28.2552	14.4968	5.67036
0	CD8+ T Cells, donor2,CNhs11956,11307-117C2	131	0	12.5695	0	34.4785	17.5492	0.211682	11.071	0	43.7988	0	0	15.048	4.13822	24.4776	0	0	0	1.0794	40.4635	19.2093	8.39808
0	CD8+ T Cells, donor3,CNhs11999,11383-118B6	132	0.505051	16.948	0	22.2086	15.9087	0	9.73711	0.166647	37.8315	5.18747	0	16.7359	4.12912	28.9201	0	0	0	1.65958	18.4519	24.8802	4.54621
0	chronic lymphocytic leukemia (T-CLL) cell line:SKW-3,CNhs11714,10416-106C2	133	6.00188	3.92289	0	25.092	15.1612	0	3.97693	0	19.9298	0	0	2.65299	2.16923	11.3397	0	0	0	4.13547	4.88174	8.14696	50.6861
0	chronic myeloblastic leukemia (CML) cell line:KCL-22,CNhs11886,10801-110I9	134	9.77214	8.73298	2.14858	55.8282	3.22397	0.125441	8.83133	0	10.4134	0	0	6.04605	7.04772	17.0534	0	0	0	5.72084	6.62579	13.1789	7.5219
0	chronic myelogenous leukemia (CML) cell line:MEG-A2,CNhs11865,10766-110F1	135	18.9335	3.82697	15.5441	26.5031	12.7561	0	11.9379	0.39281	5.18721	0	0	9.71176	2.32092	16.5958	0	0	0	5.26884	11.9137	21.885	6.59613
0	chronic myelogenous leukemia cell line:K562 ENCODE, biol_rep1,CNhs12334,10824-111C5	136	8.48015	3.89411	0	12.454	4.11983	0	5.58681	0	2.65211	0	0	5.0766	1.57459	84.4721	0	0	0	1.06591	0	13.4984	8.94363
0	chronic myelogenous leukemia cell line:K562 ENCODE, biol_rep2,CNhs12335,10825-111C6	137	11.7454	4.7957	0	16.8098	4.47646	0	4.50766	0	1.52106	0	0	4.83857	2.19957	93.7176	0	0	0	1.84848	0	9.38498	5.19094
0	chronic myelogenous leukemia cell line:K562 ENCODE, biol_rep3,CNhs12336,10826-111C7	138	10.2537	3.14119	0	20.6135	4.64479	0.266562	5.58327	0	1.32605	0	0	6.24513	3.00355	95.8118	0	0	0	1.58537	0	12.7396	5.81914
0	chronic myelogenous leukemia cell line:K562,CNhs11250,10454-106G4	139	16.4905	6.00422	0	17.4847	7.68902	0.148961	1.74433	0	1.48206	0	0	3.36709	0.634083	100	0	0	0	2.17905	0	9.10543	10.3488
0	chronic myelogenous leukemia cell line:KU812,CNhs10727,10409-106B4	140	25.3935	6.09534	7.46755	30.2454	11.8345	0	11.9202	0.940364	5.57722	0	0	12.5206	1.30154	14.7698	0.197141	0	0	4.18269	20.8808	18.4105	9.1916
0	Dendritic Cells - monocyte immature derived, donor1, tech_rep1,CNhs10855,11227-116C3	141	10.2889	0.776904	0.593025	17.9141	23.7974	0	1.14991	0	11.3885	0	0	7.58677	4.23531	8.25166	0	0	0	4.60096	1.80776	6.46965	1.07456
0	Dendritic Cells - monocyte immature derived, donor1, tech_rep2,CNhs11062,11227-116C3	142	10.0188	0.920775	0.437926	23.4969	24.2454	0	1.29498	0	10.1794	0	0	11.6809	2.80028	7.0821	0	0	0	4.3446	0.414112	8.34665	0.578608
0	Dendritic Cells - monocyte immature derived, donor3,CNhs12000,11384-118B7	143	6.71835	1.40514	0.120886	29.3865	23.1783	0	2.96501	0	9.32137	0	0	7.36605	2.5424	5.89867	0	0	0	5.38353	2.64394	11.1422	2.19871
0	Dendritic Cells - plasmacytoid, donor1,CNhs10857,11228-116C4	144	10.0893	5.94667	0.109482	45.3374	18.4394	0	2.86948	0	44.6568	0	0	5.98546	2.67589	17.8624	0	0	0	1.76752	24.5043	7.6278	7.8856
0	Dendritic Cells - plasmacytoid, donor2,CNhs12196,11309-117C4	145	7.38783	6.85786	0.130009	21.0429	17.9515	0	2.22552	0	57.9953	0	0	6.93326	2.77601	22.476	0	0	0	1.92943	20.4985	9.14537	15.1265
0	Dendritic Cells - plasmacytoid, donor3,CNhs12200,11385-118B8	146	10.0305	8.3733	0	50.1227	16.5335	0	1.57803	0	36.2324	0	0	5.30598	3.15524	26.1002	0	0	0	1.00519	22.1868	10.3834	5.52157
0	diffuse large B-cell lymphoma cell line:CTB-1,CNhs11741,10631-108I1	147	0	6.30155	0	36.9325	7.49501	0	1.41882	0	8.54134	0	0	6.95058	3.04602	12.3983	0	0	0	3.44735	5.0888	5.83067	53.0832
0	Endothelial Cells - Lymphatic, donor1,CNhs10865,11236-116D3	148	73.1501	10.7807	0	31.7178	16.2197	0.203842	1.92124	9.22509	3.04212	0	0	5.81667	11.9171	10.8728	0	0	0	7.67051	7.61328	34.0655	10.6795
0	Endothelial Cells - Lymphatic, donor2,CNhs11901,11317-117D3	149	83.5682	8.01842	0	41.4724	14.4137	0	2.01323	12.2843	1.40406	0	0	5.85129	12.3055	14.6357	0	0	0	4.31761	7.07972	35.5032	2.94264
0	Endothelial Cells - Lymphatic, donor3,CNhs11906,11393-118C7	150	97.8976	13.9651	0	18.4663	16.9044	0.258722	2.12999	18.724	3.90016	0	0	9.9974	16.8563	13.6187	0	0	0	6.32126	13.0604	34.7444	6.08365
0	Eosinophils, donor2,CNhs12548,12245-129H4	151	12.3796	6.32074	3.30726	32.3313	4.13695	0	43.3641	0	15.4056	0	0	18.2507	84.7577	37.1625	0	0	0	0.890508	22.0355	15.7748	2.18218
0	Eosinophils, donor3,CNhs12549,12246-129H5	152	9.1144	7.43814	22.113	0	5.5321	0	74.0898	0	15.1326	0	0	25.1753	100	23.3034	0	0	0	5.23511	49.4067	46.4457	12.8286
0	Fibroblast - Lymphatic, donor1,CNhs11322,11506-119G3	153	8.55062	15.2791	0	11.1656	30.3823	0	0.965927	2.16641	0	0	0	1.96919	3.86517	18.5142	0	0	0	7.98084	0	32.7077	0
0	Fibroblast - Lymphatic, donor3,CNhs12118,11667-122G2	154	1.69133	6.89143	0	4.41718	55.9715	0	1.27021	7.70146	5.61622	0	0	0.934822	4.79658	3.652	0	0	0	24.2394	0	43.0511	2.38056
0	granulocyte macrophage progenitor, donor1,CNhs12519,12131-128D7	155	91.5316	34.9223	0	54.8466	40.8217	0	2.71026	0	29.8752	0	0	25.4306	20.1541	59.056	0	0	0	5.16764	82.4003	0	16.8954
0	hairy cell leukemia cell line:Mo,CNhs11843,10712-109I1	156	7.10594	6.05218	0	33.865	15.5264	0	1.95308	0.630877	1.01404	0	0	7.50887	20.8974	9.8419	0	0	0	4.78985	0	5.23163	26.9466
0	Hodgkin's lymphoma cell line:HD-Mar2,CNhs11715,10435-106E3	157	4.14611	8.89123	0	29.816	2.89586	0	3.27991	0	8.61934	0	0	8.98035	1.47447	19.3879	0	0	0	3.27869	3.16158	24.6805	54.7363
0	immature langerhans cells, donor1,CNhs13537,11904-125F5	158	32.4994	4.31613	0	17.9141	12.2596	0	1.03315	0	8.77535	0	0	13.1438	1.15895	19.032	0	0	0	26.4117	0.533567	9.86422	5.9514
0	immature langerhans cells, donor2,CNhs13480,11905-125F6	159	32.7226	1.1126	0	9.5092	13.689	0	4.38029	0	3.00312	0	0	4.0206	6.33779	23.6085	0	0	0	12.0084	0	18.5304	3.83534
0	leukemia, chronic megakaryoblastic cell line:MEG-01,CNhs11859,10752-110D5	160	9.54898	16.5356	0	31.7178	14.7076	0	8.27938	0.583264	4.17317	0	0	5.32762	2.46655	20.4558	0.197141	0	0	4.4323	19.4155	17.6917	5.15788
0	lymph node, adult, donor1,CNhs11788,10077-102A5	161	9.90134	2.85344	0	45.6442	19.1098	0	9.12854	2.35686	7.72231	0	0	13.3126	8.12779	11.9268	0	0	0	2.01039	15.8079	15.8546	11.4895
0	lymphangiectasia cell line:DS-1,CNhs11852,10727-110A7	162	2.54874	0.757721	0	16.9939	18.2682	0.776166	2.09815	0	5.38222	0	0	7.43963	4.19587	9.68473	0	0	0	2.7997	3.14566	14.2173	13.7213
0	Lymphatic Endothelial cells response to VEGFC, 00hr00min, biol_rep1 (MM XIX - 1),CNhs11936,12260-130A1	163	24.9237	3.32342	0	10.6135	22.1598	0.227362	1.32682	5.49935	4.48518	0	0	2.2505	9.50517	11.4136	0	0	0	6.328	4.02166	22.484	5.96793
0	Lymphatic Endothelial cells response to VEGFC, 00hr00min, biol_rep2 (MM XIV - 1),CNhs13157,12382-131E6	164	18.4872	2.66641	0	19.8773	19.9458	0.360643	0.983618	10.4749	1.79407	0	0	2.60538	8.71029	5.77848	0	0	0	6.55738	2.58023	35.1438	7.65416
0	Lymphatic Endothelial cells response to VEGFC, 00hr00min, biol_rep3 (MM XXII - 1 ),CNhs13276,12504-133A2	165	29.0463	4.19624	0	5.82822	19.6491	0.297922	2.28921	17.8907	3.70515	0	0	3.54021	8.54343	8.61686	0	0	0	5.77481	4.09333	34.1853	7.86907
0	lymphoma, malignant, hairy B-cell cell line:MLMA,CNhs11935,10775-110G1	166	8.15128	3.6783	0	88.1595	7.12411	0	3.79294	0	14.2356	0	0	6.43123	1.03456	16.2722	0	0	0	3.77791	14.5497	10.7029	28.3849
0	Macrophage - monocyte derived, donor1,CNhs10861,11232-116C8	167	27.4724	1.76961	0	36.2577	30.3481	0	1.39405	0	3.82215	0	0	5.75608	5.67641	11.6078	0	0	0	15.7795	28.8206	14.7364	5.70342
0	Macrophage - monocyte derived, donor2,CNhs11899,11313-117C8	168	18.6869	0.561097	0	18.6503	25.9715	0	1.24191	0	0.897036	0	0	6.68225	2.12979	8.33025	0	0	0	13.8906	7.8283	20.5671	2.71119
0	Macrophage - monocyte derived, donor3,CNhs12003,11389-118C3	169	19.0275	3.70708	0	29.2025	34.0514	0	2.20783	0	3.47114	0	0	5.21077	3.29177	9.0699	0	0	0	10.6254	22.2505	12.4601	6.38122
0	Mast cell - stimulated, donor1,CNhs11073,11487-119E2	170	34.1438	8.0328	0	51.411	2.10842	0.384163	0.697024	0	0	0	0	100	1.79303	15.2598	0	0	0	0.330567	6.27538	33.4665	0.810051
0	Mast cell, donor1,CNhs12566,11563-120D6	171	15.3042	9.07827	0	49.6933	15.4237	0	2.71026	0	7.21529	0	0	15.853	3.4465	11.1918	0	0	0	3.38663	11.85	22.524	9.02629
0	Mast cell, donor2,CNhs12594,11565-120D8	172	23.1384	6.56052	0	12.6994	19.7575	0	5.35329	0.24997	8.89236	0	0	23.509	9.49911	17.9225	0	0	0	4.33785	24.1061	38.099	10.9605
0	Mast cell, donor3,CNhs12593,11566-120D9	173	25.8985	9.88394	0.0319321	20.3067	21.5464	0.227362	6.32275	0.345197	9.00936	0	0	27.5686	6.29532	17.7237	0	0	0	3.88585	29.378	35.7029	18.3501
0	Mast cell, donor4,CNhs12592,11567-120E1	174	23.8783	9.02072	0	13.9264	17.3238	0	5.94063	0	17.2387	0	0	24.9156	10.4942	17.1598	0	0	0	4.2569	14.3745	35.7827	9.17507
0	Monocyte-derived macrophages response to udorn influenza infection, 00hr00min, donor2 (150_120:Ud_0h),CNhs13646,13317-143A5	175	14.2824	0.585076	0	0	39.9058	0	0.859781	0	4.75819	0	0	2.63135	4.05934	2.81065	0	0	0	36.9224	14.5258	9.70447	6.03406
0	Monocyte-derived macrophages response to udorn influenza infection, 00hr00min, donor3 (536_119:Ud_0h),CNhs13650,13323-143B2	176	11.8041	1.92787	0	18.4663	30.6648	0	2.31044	0	7.83931	0	0	3.0425	7.00828	5.80621	0	0	0	33.2052	17.5997	16.0543	10.7952
0	Monocyte-derived macrophages response to udorn influenza infection, 00hr00min, donor4 (227_121:Ud_0h),CNhs13639,13311-142I8	177	22.2927	1.01189	0	0	30.077	0	0.746559	0	0	0	0	3.6484	6.39544	8.77404	0	0	0	21.3385	6.71339	16.853	6.97636
0	mycosis fungoides, T cell lymphoma cell line:HuT 102 TIB-162,CNhs11858,10744-110C6	178	0.939629	3.54882	0	42.9448	11.4123	0	3.18438	0	5.46022	0	0	7.61707	2.12372	7.85873	0	0	0	2.56358	0	14.377	11.2415
0	myelodysplastic syndrome cell line:SKM-1,CNhs11934,10772-110F7	179	6.51868	5.06426	6.521	77.9141	4.47361	0	2.37767	0	4.17317	0	0	4.11149	3.36762	14.155	0	0	0	7.33994	10.7908	9.38498	11.1093
0	myeloma cell line:PCM6,CNhs11258,10474-106I6	180	2.83063	0	0	24.2945	0.0485021	0	1.52496	0	25.507	0	0	4.99437	0.679591	9.07452	0	0	0	5.45773	22.7682	38.4984	8.54687
0	Natural Killer Cells, donor1,CNhs10859,11230-116C6	181	1.38595	16.8185	0	61.6564	16.6961	0	6.76149	0.238067	26.131	54.6482	0	17.8222	8.00947	27.6905	0	0	0	1.72705	46.4442	15.7348	5.20747
0	Natural Killer Cells, donor2,CNhs11957,11311-117C6	182	0.258398	11.3754	0	23.8037	15.1954	0	10.7561	0	31.9423	76.4253	0	15.1173	7.12964	22.0276	0	0	0	2.03737	40.1848	16.3738	9.62143
0	Natural Killer Cells, donor3,CNhs12001,11387-118C1	183	2.4078	12.1859	0	49.6319	14.3167	0	11.4425	2.44019	23.0109	27.0159	0	15.4981	10.3183	24.681	0	0	0	2.34096	37.9231	11.7812	4.46355
0	Neutrophils, donor1,CNhs10862,11233-116C9	184	7.91637	3.59198	34.1674	55.1534	2.99287	0	66.2527	0	0	0	0	20.4233	45.6752	27.6997	0	0	0	1.51791	54.8778	41.893	3.71962
0	Neutrophils, donor2,CNhs11959,11314-117C9	185	3.51186	1.43392	48.4456	73.4356	5.97432	0	96.3238	0	11.6615	0	0	16.8311	56.2726	24.8937	0	0	0	0	45.2656	47.8035	0
0	Neutrophils, donor3,CNhs11905,11390-118C4	186	14.1179	1.98542	5.4832	48.2822	2.95578	0	100	0	4.83619	2.1058	0	22.6002	60.4745	31.2269	0	0	0	0.836538	100	62.8994	4.79418
0	NK T cell leukemia cell line:KHYG-1,CNhs11867,10777-110G3	187	0	5.26568	0	28.8957	4.70185	0	6.74026	0	21.8409	0	0	6.54808	6.32566	9.01442	0	0	0	4.23666	1.60866	21.4856	40.0231
0	non T non B acute lymphoblastic leukemia (ALL) cell line:P30/OHK,CNhs10747,10430-106D7	188	21.4	5.14579	0	61.9018	4.45364	0	6.97732	0	2.14509	0	0	16.1084	0.910167	17.7885	0	0	0	4.14896	24.8069	8.50639	19.0279
0	Peripheral Blood Mononuclear Cells, donor1,CNhs10860,11231-116C7	189	8.73855	14.5741	0.989896	35.5215	14.0999	0	5.41344	0.24997	12.0905	5.29019	0	20.9383	4.39004	16.6328	0	0	0	1.81475	23.8751	11.5415	5.81914
0	Peripheral Blood Mononuclear Cells, donor2,CNhs11958,11312-117C7	190	8.86775	9.30846	2.01629	37.0552	14.893	0	9.53897	1.53553	10.9204	16.641	0	13.0702	6.7413	16.1566	0	0	0	3.78466	20.618	12.0607	6.77798
0	Peripheral Blood Mononuclear Cells, donor3,CNhs12002,11388-118C2	191	5.52032	9.62018	0.999019	33.3742	16.3823	0	10.6853	0.24997	14.1576	29.584	0	13.4857	6.34689	17.6636	0	0	0	2.73899	23.7159	20.4473	9.70408
0	plasma cell leukemia cell line:ARH-77,CNhs12807,10840-111E3	192	7.03547	2.59927	0	31.8405	7.72611	0	2.44489	0.964171	4.9532	0	0	7.13235	3.67101	12.8929	0	0	0	3.42036	3.85442	11.0623	22.4831
0	Reticulocytes, biol_rep1,CNhs13552,11931-125I5	193	1.03359	1.7888	82.5673	68.589	2.50214	0	1.86109	0	1.71607	0	0	14.52	0.0667455	18.0427	0	0	0	14.0525	2.09445	14.8962	16.6804
0	Reticulocytes, biol_rep2,CNhs13553,11932-125I6	194	0.916138	0.628237	100	64.1718	2.75892	0	1.20299	0	0	0	0	10.9755	0.157762	17.0396	0	0	0	17.8102	1.04324	8.34665	15.9861
0	spleen, adult, pool1,CNhs10631,10025-101D7	195	12.4736	7.0305	0.0866729	49.5706	13.3267	0	5.15515	5.36841	8.07332	2.41397	0	17.2466	8.44028	12.426	0	0	0	3.17075	20.3552	11.6214	6.36469
0	spleen, fetal, pool1,CNhs10651,10044-101F8	196	15.1398	8.00403	2.10296	49.4479	14.8217	0.352803	4.03708	15.4982	15.6006	1.64355	0	7.36605	17.5996	17.7885	0	0	0	6.43594	18.5793	23.4425	7.45578
0	splenic lymphoma with villous lymphocytes cell line:SLVL,CNhs10741,10424-106D1	197	3.75852	0.383656	0	39.2638	7.26961	0	0.636875	0	5.46022	0	0	7.4829	5.39729	12.426	0	0	0	8.9658	4.30039	3.59425	10.9109
0	thymus, adult, pool1,CNhs10633,10027-101D9	198	21.7759	17.4372	0.118605	48.7117	12.2739	0.148961	7.74865	0.535651	46.3339	0	0	10.7634	18.6554	25.7951	0	0	0	4.35809	9.20602	12.3802	28.5171
0	thymus, fetal, pool1,CNhs10650,10043-101F7	199	26.3214	16.315	3.12935	47.2393	10.2026	0.486084	7.4019	1.99976	70.4368	0.308166	0	13.6198	11.4135	27.5749	0.073928	0	0	5.06645	9.73959	24.8003	29.0461
0	tonsil, adult, pool1,CNhs10654,10047-101G2	200	8.15128	6.81469	0	54.9693	15.3723	0.156801	3.17022	1.28556	11.5445	0	0	7.87241	6.7231	18.9303	0	0	0	4.68191	9.9785	15.615	7.45578
0	Whole blood (ribopure), donor090309, donation1,CNhs11675,12179-129A1	201	6.55391	7.78822	35.5336	77.8528	10.2796	0	20.288	0	7.91732	13.0457	0	20.4233	21.401	10.7896	0	0	0	2.39493	14.1435	10.1438	7.55497
0	Whole blood (ribopure), donor090309, donation2,CNhs11671,12180-129A2	202	7.18816	10.6321	33.6587	42.2086	13.3067	0	21.6431	0.904654	5.96724	15.7165	0	18.2031	18.5583	11.6633	0	0	0	3.09654	19.4871	18.3307	5.05869
0	Whole blood (ribopure), donor090309, donation3,CNhs11948,12181-129A3	203	6.02537	12.2914	29.3639	41.9632	7.63766	0	28.8221	0	8.89236	8.78274	0	12.8192	18.8374	8.16383	0	0	0	3.0763	20.8649	13.6581	6.59613
0	Whole blood (ribopure), donor090325, donation1,CNhs11075,12176-128I7	204	5.32065	9.7113	37.6024	59.9387	10.9444	0	18.0377	0	12.0905	6.11197	0	15.4635	11.999	13.6557	0	0	0	2.73224	17.4564	14.2572	4.72805
0	Whole blood (ribopure), donor090325, donation2,CNhs11076,12177-128I8	205	5.3089	7.69231	29.649	55.5215	15.4922	0	18.7772	0.488037	3.19813	4.21161	0	14.2431	11.732	9.69859	0	0	0	3.33266	22.2744	11.5016	7.47231
0	Whole blood (ribopure), donor090612, donation1,CNhs11672,12182-129A4	206	12.1917	9.02072	14.0501	43.7423	11.8402	0	28.6806	0	2.5351	10.0154	0	16.5585	22.8209	8.09449	0	0	0	3.93982	15.4894	10.3435	5.35626
0	Whole blood (ribopure), donor090612, donation2,CNhs11673,12183-129A5	207	8.87949	8.02801	14.5337	59.6319	14.7903	0	21.0169	0	6.31825	8.32049	0	21.5009	17.2021	9.48595	0	0	0	3.27869	18.9217	17.2524	6.24897
0	Whole blood (ribopure), donor090612, donation3,CNhs11949,12184-129A6	208	4.66291	8.74736	22.4323	58.4049	14.0285	0	19.6441	0	9.28237	16.2815	0	18.5363	22.1383	10.6324	0	0	0	5.34979	16.4211	15.8546	5.24054
1	acantholytic squamous carcinoma cell line:HCC1806,CNhs11844,10717-109I6	209	27.6251	4.11471	0	33.0675	17.2668	63.0106	6.24138	0.583264	2.88612	0	0	2.01679	3.56785	12.0054	0	0	0	9.58645	0	8.82588	6.8937
1	adenocarcinoma cell line:IM95m,CNhs11882,10796-110I4	210	6.37773	2.15327	0	9.20245	18.368	0	8.67565	0	7.29329	0	0	4.61785	1.8173	9.77718	0	0	3.25472	5.05296	0	15.6949	3.71962
1	Adipocyte - breast, donor1,CNhs11051,11376-118A8	211	24.7475	4.87723	0	17.8528	28.5592	0.141121	2.76333	16.867	2.14509	0	0	4.24565	0.330694	6.63369	0	0	0	18.8761	0	16.6933	3.00876
1	Adipocyte - breast, donor2,CNhs11969,11327-117E4	212	15.0928	8.42125	0	17.0552	26.9387	0	3.78941	13.5103	1.67707	0	0	4.91214	0.388338	5.14516	0	0	0	12.2782	0	17.0927	7.78641
1	Adipocyte - omental, donor1,CNhs11054,11473-119C6	213	25.3347	7.09764	0	24.2331	32.7361	0.329283	3.44266	11.2368	0.546022	0	0	5.42716	0.512727	6.38406	0.172499	0	0	13.8838	0	17.4521	5.81914
1	Adipocyte - omental, donor2,CNhs12067,11474-119C7	214	23.5025	8.63706	0	12.2699	35.689	0	5.66465	33.3532	0	0	0	2.59673	0.303389	6.01424	0	0	0	13.4993	0	23.9617	3.30633
1	Adipocyte - omental, donor3,CNhs12068,11475-119C8	215	27.8248	10.0758	0	10.9816	40.8074	0.697766	4.42628	14.8911	1.75507	0	0	4.44906	1.21962	4.13277	0	0	0	9.64717	0	30.3514	4.43048
1	Adipocyte - perirenal, donor1,CNhs12069,11476-119C9	216	22.5393	6.6948	0	5.33742	44.0514	0	2.77748	8.30853	0	0	0	4.53129	0	4.43787	0	0	0	13.533	0	20.8866	1.43825
1	Adipocyte - subcutaneous, donor1,CNhs12494,11259-116F8	217	8.92647	1.21331	0	0	19.5121	1.98354	4.47935	6.035	0	0	0	1.09495	0	5.85244	0	0	0	10.2543	0	80.9105	4.18251
1	Adipocyte - subcutaneous, donor2,CNhs11371,11336-117F4	218	7.42307	3.93727	0	15.5215	19.1041	0	2.45905	1.49982	2.4571	0	0	3.82585	0.958709	6.7169	0	0	0	8.09553	0	20.1677	1.04149
1	Adipocyte - subcutaneous, donor3,CNhs12017,11408-118E4	219	3.99342	3.25628	0	11.227	29.6576	0.203842	1.29498	2.79729	2.02808	0	0	3.39306	1.34705	6.64294	0	0	0	13.3914	0.207056	28.155	12.9608
1	adipose tissue, adult, pool1,CNhs10615,10010-101C1	220	18.0644	2.17725	0	31.4724	11.6205	0.227362	3.7328	7.67766	5.73323	0	0	13.8882	9.69024	13.8822	0	0	0	4.74263	4.31632	13.4585	10.4149
1	adrenal cortex adenocarcinoma cell line:SW-13,CNhs11893,10810-111A9	221	10.4064	1.51544	0.0273704	15.6442	18.5592	0.282242	3.5205	0.726104	6.16225	0	0	5.93352	0.661388	9.19933	0	0	0	1.63934	0.0955642	34.9042	13.0435
1	alveolar cell carcinoma cell line:SW 1573,CNhs11838,10708-109H6	222	5.00352	14.3056	0	20.9202	19.2126	0	2.00969	0.678491	2.22309	0	0	5.90323	0.861624	10.2441	0	0	0	6.7058	0	6.78914	7.98479
1	Alveolar Epithelial Cells, donor1,CNhs11325,11510-119G7	223	10.9702	9.89833	0	7.54601	24.5392	0.768326	2.78102	0.880848	6.70827	0	0	0.532329	2.5333	10.7896	0	0	0	13.0945	0	14.7364	3.6535
1	Alveolar Epithelial Cells, donor2,CNhs12084,11590-120G6	224	4.92131	4.6854	0	8.58896	98.5478	1.09761	2.46966	5.80883	13.6115	0	0	0.605903	8.46758	9.35651	0	0	0	62.6122	0	41.8131	0
1	Amniotic Epithelial Cells, donor1,CNhs11341,11533-120A3	225	14.623	11.4186	0	8.03681	32.2197	24.3199	2.16538	0.261874	2.5741	0	0	1.1339	1.39255	13.4292	0	0	0	21.8107	0	20.0479	2.52934
1	Amniotic Epithelial Cells, donor3,CNhs12125,11694-123A2	226	9.91308	12.1427	0	6.50307	36.4993	0.619365	1.96016	0.630877	1.01404	0	0	1.59699	1.20142	10.1193	0	0	0	20.286	0	21.0863	0.429823
1	amniotic membrane cells, donor1,CNhs12502,12235-129G3	227	31.4071	2.40265	0	11.7178	12.1255	0.188162	5.74249	0.571361	4.64119	0	0	12.6071	3.69528	9.60152	0	0	0	10.9492	0	16.2141	5.12481
1	amniotic membrane cells, donor2,CNhs12503,12236-129G4	228	19.8849	20.9332	0.134571	5.46012	16.5221	0.235202	5.25422	1.0594	1.17005	0	0	6.29707	4.32329	10.1609	0	0	0	9.81583	0.708768	14.2173	2.94264
1	amniotic membrane cells, donor3,CNhs12379,12237-129G5	229	15.8797	6.77633	0	9.44785	6.48502	1.20737	4.88979	0	0	0	0	12.6288	6.80198	11.5015	0	0	0	12.8449	0	24.5208	2.54588
1	amygdala - adult, donor10196,CNhs13793,10167-103B5	230	9.33756	6.67562	0	18.2822	14.465	3.12034	9.49651	0	7.76131	0	0	22.8036	2.71533	11.4876	1.21981	0	0	5.36329	1.58477	31.7492	6.5796
1	amygdala, adult, donor10252,CNhs12311,10151-102I7	231	12.5558	12.7518	0.0319321	24.1718	15.6519	1.87377	12.1926	3.01155	14.8206	0	0	32.6928	6.48645	13.2027	0.517496	0	0	5.7883	2.69173	29.7923	8.13358
1	anaplastic carcinoma cell line:8305C,CNhs10745,10428-106D5	232	21.8346	7.74026	0	23.1902	1.68331	0	2.83409	7.68956	16.9267	0	0	3.7566	0.843421	13.9423	0	0	0	12.6155	0.0876005	18.6502	6.24897
1	anaplastic squamous cell carcinoma cell line:RPMI 2650,CNhs11889,10805-111A4	233	6.69486	33.4117	0	34.9693	12.0485	0.164641	2.46612	0.49994	1.63807	0	0	9.6858	39.0735	18.8378	0	0	0	3.84538	3.52791	21.9249	3.83534
1	Anulus Pulposus Cell, donor1,CNhs10876,11248-116E6	234	21.2239	15.4326	0	10.6135	33.7575	0.682085	2.62888	4.57088	2.4181	0	0	4.66113	0.300355	4.69212	0	0	0	9.26938	0	17.8115	10.0182
1	Anulus Pulposus Cell, donor2,CNhs12064,11463-119B5	235	20.2373	14.6221	0	12.2086	39.5207	0.258722	3.40021	11.4391	5.18721	0	0	3.73063	0.100118	6.28236	0	0	0	8.71618	0	22.484	4.38089
1	aorta, adult, pool1,CNhs11760,10052-101G7	236	14.5055	6.49818	0.0912346	24.4172	20.6933	0.313603	8.03524	23.9495	15.5226	0	0	8.62114	4.8967	12.6202	0	0	0	6.05141	2.54042	21.4856	6.91023
1	Aortic smooth muscle cell response to FGF2, 00hr00min, biol_rep1 (LK1),CNhs13339,12642-134G5	237	14.2119	10.963	0	8.22086	31.2668	0	4.04416	5.60648	0	0	0	6.40093	1.01939	4.97411	0	0.748603	0	8.16299	0	16.0942	5.55464
1	Aortic smooth muscle cell response to FGF2, 00hr00min, biol_rep2 (LK2),CNhs13358,12740-135I4	238	21.9403	15.61	0	11.1043	32.3281	0	2.13353	2.15451	7.05928	0	0	5.73877	1.46233	5.57045	0	0	0	6.91493	0	21.6454	5.98446
1	Aortic smooth muscle cell response to IL1b, 00hr00min, biol_rep1 (LK31),CNhs13349,12652-134H6	239	18.8748	8.75695	0	0	30.6305	0	1.54973	0.868944	8.54134	0	0	5.69116	1.10737	5.39941	0	0	0	9.36383	0	20.4073	1.20681
1	Aortic smooth muscle cell response to IL1b, 00hr00min, biol_rep2 (LK32),CNhs13369,12750-136A5	240	15.4686	11.2315	0	8.95706	28.1198	0	3.79648	1.73789	1.91108	0	0	5.06795	1.48054	4.28532	0	0	0	6.58436	0	27.2764	3.22367
1	appendix, adult,CNhs12842,10189-103D9	241	13.9535	13.5143	0	61.0429	13.6377	0	5.27899	13.1532	21.5679	0	0	28.815	8.96817	17.8809	0	0	0.243669	3.73069	16.2857	8.82588	7.30699
1	argyrophil small cell carcinoma cell line:TC-YIK,CNhs11725,10589-108D4	242	5.32065	4.58949	0	12.3926	38.4536	0.196002	16.8489	0	5.88924	0	0	7.08907	0.151694	13.0455	0	0	0.435123	3.73744	0	11.0623	1.6697
1	Astrocyte - cerebellum, donor1,CNhs11321,11500-119F6	243	14.3176	21.9643	0	15.092	40.1512	2.03058	1.22068	3.51149	4.79719	0	0	2.55778	5.00592	12.8652	0.308034	0	0	6.72603	0.199092	24.0815	3.25674
1	Astrocyte - cerebellum, donor2,CNhs12081,11580-120F5	244	10.3007	13.6965	0	8.77301	40.7989	1.44257	1.94955	12.6294	3.19813	0	0	0.705444	5.01198	9.05141	0	0	0	10.7333	0.159274	40.7348	4.05026
1	Astrocyte - cerebellum, donor3,CNhs12117,11661-122F5	245	8.4684	20.4441	0	11.5337	65.0157	3.93571	1.22068	5.97548	8.54134	0	0	1.35463	5.51561	12.3151	0.776244	0	0	8.24395	0.748586	33.7859	6.2159
1	Astrocyte - cerebral cortex, donor1,CNhs10864,11235-116D2	246	21.5175	8.51237	0	33.3742	27.9287	2.02274	1.01192	0.345197	3.35413	0	0	5.20211	10.6823	13.3645	1.05964	0	0	4.25015	0.230947	19.4489	9.93553
1	Astrocyte - cerebral cortex, donor2,CNhs11960,11316-117D2	247	14.9518	5.84117	0	25.2147	20.1113	0.431203	1.79033	1.14272	8.54134	0	0	4.26296	8.80434	11.5153	0.332676	0	0	5.35654	0.541531	15.2955	9.95206
1	Astrocyte - cerebral cortex, donor3,CNhs12005,11392-118C6	248	18.5812	4.75734	0	23.1288	21.8146	1.08193	0.934083	1.19033	8.30733	0	0	3.96434	12.9881	11.5477	0.776244	0	0	6.6923	0.796369	22.5639	7.2574
1	astrocytoma cell line:TM-31,CNhs10742,10425-106D2	249	18.7339	26.1414	0.280546	10.0613	15.2896	0.0784006	4.12554	3.65433	7.17629	0	0	7.08041	1.95382	14.7975	0	0	0	5.45099	3.91017	5.71086	5.75302
1	basal cell carcinoma cell line:TE 354,T,CNhs11932,10702-109G9	250	18.9922	4.62306	0	17.1779	18.4593	0.243042	3.85309	3.33294	2.4181	0	0	3.09443	0.282152	6.75851	0	0	0	10.2813	0	14.8962	5.65383
1	bone marrow stromal cell line:StromaNKtert,CNhs11931,10686-109F2	251	52.2081	15.9889	0	6.80982	16.1712	0	1.5745	3.96381	4.32917	0	0	17.3158	1.68684	9.76331	0	0	0	16.4946	0	13.2987	5.50504
1	brain, adult, donor1,CNhs11796,10084-102B3	252	4.5572	4.64704	0	5.95092	28.7618	9.11799	9.25946	4.6185	0	0	0	4.61352	5.88271	11.6494	0	0	0	5.88275	4.63487	50.3195	9.62143
1	brain, adult, pool1,CNhs10617,10012-101C3	253	6.10759	5.4719	0	18.773	23.5036	3.92787	8.01047	1.54743	8.30733	0.46225	0	19.9948	4.84209	12.2642	0.344998	0	0	3.31917	1.84758	18.5304	5.67036
1	brain, fetal, pool1,CNhs11797,10085-102B4	254	60.9584	12.4448	0	12.2699	29.0442	4.6962	2.82348	7.1301	15.5616	0	0	5.1848	4.84512	12.9207	0	0	0	18.8558	0	87.6997	9.90246
1	breast carcinoma cell line:MCF7,CNhs11943,10482-107A5	255	36.3989	27.8534	0	12.7607	3.93723	0	5.99016	0	11.1544	0	0	17.1341	2.76387	9.38887	0	0	0	5.61965	2.07056	19.7684	1.71929
1	breast carcinoma cell line:MDA-MB-453,CNhs10736,10419-106C5	256	43.0467	1.51065	0	12.8834	13.0499	0	4.85794	0.202357	3.08112	0	0	14.2301	3.6619	14.2335	0	0	0	3.13027	6.33909	23.0431	3.04183
1	breast, adult, donor1,CNhs11792,10080-102A8	257	13.6246	2.08613	0	8.89571	8.89301	0.564485	5.64342	10.3559	2.80811	0	0	13.49	8.13689	5.02496	0.887137	0	0	11.246	8.65653	17.3722	7.19127
1	Bronchial Epithelial Cell, donor4,CNhs12054,11453-119A4	258	9.71341	2.20602	0	11.2883	18.0999	0	1.62757	0	0	0	0	1.59266	22.5934	6.37482	0	0	0	12.4064	0	18.3706	0
1	Bronchial Epithelial Cell, donor5,CNhs12058,11457-119A8	259	16.2791	4.04278	0	7.36196	17.2725	0	1.38697	2.15451	2.34009	0	0	1.17286	26.0429	9.46746	0	0	0	17.6752	0	33.6661	2.49628
1	Bronchial Epithelial Cell, donor6,CNhs12062,11461-119B3	260	10.4181	4.78611	0	18.1595	12.7646	0	1.70187	0	0	0	0	2.08171	20.3058	12.1348	0	0	0	12.4739	0	36.901	2.44669
1	bronchial squamous cell carcinoma cell line:KNS-62,CNhs11862,10760-110E4	261	5.88443	5.0211	0	14.6626	15.0642	0.0862407	0.965927	0	10.6474	0	0	5.07228	1.48357	6.89257	0	0	0	6.67881	0	17.2524	5.07522
1	bronchioalveolar carcinoma cell line:NCI-H358,CNhs11840,10709-109H7	262	27.4724	5.12181	0	4.66258	24.0114	2.59506	5.93709	5.14224	2.96412	0	0	3.73929	0.925336	11.0484	0	0	0	3.25845	0	17.2524	2.09952
1	bronchogenic carcinoma cell line:ChaGo-K-1,CNhs11841,10710-109H8	263	8.05732	4.30654	0	10.1227	16.4565	0.744806	1.42235	0	1.83307	0	0	3.57916	1.86584	12.0192	0	0.268156	0	4.62794	0	17.9313	4.29823
1	carcinoid cell line:NCI-H1770,CNhs11834,10703-109H1	264	17.4066	0.661807	0	12.6994	10.7218	0	4.75533	0.404714	4.01716	0	0	8.05851	1.88404	13.8637	0	0	0	3.02233	13.4507	20.647	10.8282
1	carcinoid cell line:SK-PN-DW,CNhs11846,10719-109I8	265	8.56237	11.6056	0	7.17791	3.1612	0	5.77787	23.6043	5.69423	0	0	3.40604	0.0879828	8.62611	0	0	0	4.72239	2.3254	15.1358	20.2513
1	carcinosarcoma cell line:JHUCS-1,CNhs11747,10642-109A3	266	12.2387	14.2384	0	42.5767	12.7304	0.540964	2.39536	2.07118	8.11232	0	0	6.31005	0.949607	10.9976	0	0	0	3.51481	2.2139	20.8067	7.17474
1	Cardiac Myocyte, donor1,CNhs12341,11525-119I4	267	51.5504	33.9056	0	14.9693	37.5635	0	9.48944	26.1159	0	0	0	9.49537	9.61439	14.6496	0	0	0	6.57762	0	9.74441	8.06745
1	Cardiac Myocyte, donor2,CNhs12350,11605-120I3	268	22.0578	7.39977	0	12.3313	27.3638	1.57585	2.13707	4.78514	2.6131	0	0	2.02978	5.90091	6.19915	0.82553	0	0	14.4775	0	18.73	0
1	Cardiac Myocyte, donor3,CNhs12571,11686-122I3	269	30.6319	6.31594	0	8.65031	23.0185	0.297922	2.89424	3.95191	1.48206	0	0	5.25837	1.78393	6.32396	0	0	0	12.1635	0.103528	46.9649	2.74426
1	caudate nucleus - adult, donor10196,CNhs13802,10177-103C6	270	5.20319	2.1245	0	16.319	11.6234	3.47315	6.89594	5.27318	3.47114	0	0	29.9013	3.76202	12.2827	0	0	0	2.38818	2.11834	42.4521	10.2496
1	caudate nucleus, adult, donor10252,CNhs12321,10164-103B2	271	8.06906	4.8005	0	12.5767	15.4836	2.1717	12.1183	1.72599	20.2418	0	0	30.8448	4.39004	11.9314	0.147856	0	0	4.22991	3.93406	31.3099	6.18284
1	CD133+ stem cells - adult bone marrow derived, pool1,CNhs12552,12224-129F1	272	28.6234	6.33512	0.670575	30.6135	20.1883	0.227362	2.59703	0.702297	6.86427	0	0	9.02363	5.34571	14.3861	0	0	0	8.71618	22.6806	7.02875	17.9534
1	cerebellum - adult, donor10196,CNhs13799,10173-103C2	273	8.96171	0	0	18.7117	9.14123	2.39122	10.7986	0	0	0	0	34.3374	0	21.1585	0	0	0	5.14741	1.21844	30.4712	15.1265
1	cerebellum, adult, donor10252,CNhs12323,10166-103B4	274	8.31572	4.77172	0	35.2761	12.0827	1.21521	14.4358	0.523747	12.9485	0	0	41.829	2.88523	16.7668	0.135535	0	0	10.8885	2.99435	39.2971	8.23277
1	cerebellum, adult, pool1,CNhs11795,10083-102B2	275	2.77191	0.848839	0	18.1595	14.4194	8.10662	9.0967	0.702297	5.77223	0	0	11.127	2.60004	10.5214	0.726959	0	0	5.38353	4.94545	46.0463	12.6963
1	cerebral meninges, adult,CNhs12840,10188-103D8	276	12.1095	9.04949	0	8.09816	21.9058	3.95923	11.4107	4.17807	23.947	0	0	29.0531	4.32633	6.69379	0.542139	0	0	2.96161	3.49606	17.5319	7.98479
1	cervical cancer cell line:D98-AH2,CNhs11288,10552-107I3	277	4.73338	3.34261	0	24.7239	9.22967	0	6.28383	0	1.71607	0	0	2.07305	0.628015	17.6775	0	0	0	5.21487	0	27.8355	4.49661
1	cervical cancer cell line:ME-180,CNhs11289,10553-107I4	278	11.7923	5.95147	0	8.52761	19.8488	0.109761	3.55235	0.166647	21.2168	0	0	5.3709	15.4395	21.0105	0	0	0	9.49875	0	18.9297	5.07522
1	cervix, adult, pool1,CNhs10618,10013-101C4	279	30.5497	22.0698	0	26.9325	16.465	0.0627205	6.86056	5.22557	7.21529	0	0	26.1447	8.68602	12.5925	0	0	0	6.43594	1.59274	11.0623	9.80327
1	cholangiocellular carcinoma cell line:HuH-28,CNhs11283,10536-107G5	280	9.77214	7.53885	0	13.9877	20.6106	0.0862407	1.85401	3.66623	3.54914	0	0	3.45365	1.21052	12.8005	0	0	0	24.2933	0.0876005	16.3738	1.50438
1	Chondrocyte - de diff, donor1,CNhs11923,11261-116G1	281	11.0406	6.76194	0	28.8344	19.3866	0.564485	2.55811	1.72599	0	0	0	4.37981	3.0703	6.85096	0	0	0	7.07009	0.573385	30.3115	7.76988
1	Chondrocyte - de diff, donor2,CNhs11372,11338-117F6	282	10.007	10.8191	0	15.3988	24.4593	0	3.90263	1.19033	3.90016	0	0	3.25457	2.28148	10.1979	0	0	0	7.10383	0	24.0415	3.32286
1	Chondrocyte - de diff, donor3,CNhs12020,11410-118E6	283	9.70167	7.98964	0	23.9877	30.9929	0.909447	3.89555	3.10677	2.26209	0	0	4.82559	1.09827	5.69064	0.172499	0	0	9.67416	0	18.5304	7.90213
1	Chondrocyte - re diff, donor2,CNhs11373,11339-117F7	284	10.2772	12.9676	0	24.4172	16.1113	0.627205	0.283056	0.952268	0	0	0	9.98009	1.20749	16.9101	0	0	0	4.29063	0	15.8946	0
1	Chondrocyte - re diff, donor3,CNhs12021,11411-118E7	285	17.7237	4.90121	0	14.908	28.1854	0.384163	2.58288	6.36829	5.69423	0	0	4.42309	2.50903	11.9222	0	0	0	15.4287	0.772478	27.1965	5.6373
1	choriocarcinoma cell line:BeWo,CNhs10740,10423-106C9	286	7.16467	2.36908	0	6.62577	0	0	2.85886	0	11.8955	0	0	9.1275	2.39677	11.5338	0	0	0	9.8698	0	11.8211	3.85188
1	choriocarcinoma cell line:SCH,CNhs11875,10785-110H2	287	2.17289	3.1268	0	7.97546	1.92297	0.0862407	4.1503	0	21.6069	0	0	9.30927	0.624981	6.92955	0	0	0	5.49821	0	18.6502	1.9838
1	choriocarcinoma cell line:T3M-3,CNhs11820,10618-108G6	288	5.14447	2.21082	0	5.64417	0.0656205	0	6.36167	0	6.27925	0	0	13.0702	3.00658	11.7234	0	0	0	7.00263	0.36633	12.8994	5.33973
1	chorionic membrane cells, donor1,CNhs12504,12238-129G6	289	45.3371	2.59927	0.0729877	1.96319	13.2867	0.752646	3.38605	0	13.6895	1.64355	0	9.66416	3.0976	12.537	0	0	0	11.8397	1.27419	8.90575	7.38965
1	chorionic membrane cells, donor2,CNhs12506,12239-129G7	290	43.8924	12.2099	0	12.3926	26.4223	0.290082	5.96186	2.17831	6.78627	0	0	6.73851	2.22384	8.59375	0	0	0	18.478	0.143346	20.1278	2.87651
1	chorionic membrane cells, donor3,CNhs12380,12240-129G8	291	61.9803	1.7888	0	6.56442	13.9914	0	4.33783	1.27366	4.17317	0	0	8.99766	3.07333	10.5954	0	0	0	11.1448	0.852114	17.0128	3.52124
1	Ciliary Epithelial Cells, donor1,CNhs10871,11242-116D9	292	27.0965	11.7399	0	34.2331	32.9872	1.26225	1.57096	9.78455	7.02028	0	0	5.89024	2.35126	10.184	0.468211	0	0	3.31917	7.45401	18.8898	8.91056
1	Ciliary Epithelial Cells, donor2,CNhs11966,11323-117D9	293	22.6568	7.33743	0	27.1779	33.3381	0.870247	2.19722	7.39198	6.04524	0	0	4.89483	1.61403	6.66143	0.271069	0	0	3.73744	5.12065	18.6102	4.39742
1	Ciliary Epithelial Cells, donor3,CNhs12009,11399-118D4	294	20.1198	9.64416	0.0205278	22.638	33.806	1.85809	2.67134	7.73717	5.81123	0	0	4.21968	2.95804	8.40422	0.431247	0	0	3.14376	7.90794	22.4441	6.10018
1	clear cell carcinoma cell line:JHOC-5,CNhs11745,10638-108I8	295	6.94151	3.03568	0	14.2331	10.2939	0	2.83763	1.51172	0.819033	0	0	2.18991	1.21659	6.82785	0	0	0	19.3618	0	5.91054	7.32352
1	clear cell carcinoma cell line:TEN,CNhs11930,10636-108I6	296	7.28212	2.11491	0	18.0368	5.16976	0	0.810247	1.74979	9.55538	0	0	2.96893	1.73235	8.22393	0	0	0.287181	11.8937	0	8.46645	1.07456
1	Clontech Human Universal Reference Total RNA, pool1,CNhs10608,10000-101A1	297	14.4585	6.93938	0.134571	18.4663	26.0086	28.3418	7.83356	3.51149	14.8206	0	0	4.67844	5.48527	26.4284	18.8763	30.8045	8.43269	5.34305	1.98296	31.1102	27.6079
1	cord blood derived cell line:COBL-a 24h infection(-C),CNhs11049,10452-106G2	298	20.5426	3.98043	0	85.5215	7.78317	0	3.67265	2.4759	5.77223	0	0	11.8065	6.29835	15.0795	0	0	0	7.00263	0	35.5431	19.6065
1	cord blood derived cell line:COBL-a 24h infection,CNhs11050,10453-106G3	299	9.58421	3.61596	0	60.6748	12.2682	0	3.01808	0.14284	7.21529	0	0	6.31005	6.22251	13.7666	0	0	0	5.16764	0.0955642	13.8179	10.8282
1	cord blood derived cell line:COBL-a untreated,CNhs11045,10449-106F8	300	13.2488	3.80779	0	69.816	11.6776	0	3.50989	0.618974	4.8752	0	0	8.36146	7.09627	15.6897	0	0	0	4.93153	0.246874	8.34665	14.8454
1	Corneal Epithelial Cells, donor1,CNhs11336,11526-119I5	301	2.99507	8.56033	0	2.20859	25.2553	0	1.41882	0.868944	4.25117	0	0	0.947806	47.3044	10.9467	0	0	0	14.7474	0	23.2827	1.80195
1	Corneal Epithelial Cells, donor3,CNhs12123,11687-122I4	302	3.92295	6.22482	0	6.80982	19.3581	0.580165	1.70541	0.440424	2.88612	0	0	1.44551	37.4594	9.59689	0	0	0	10.2543	0	10.3834	1.83501
1	corpus callosum, adult, pool1,CNhs10649,10042-101F6	303	8.15128	1.87512	0.0296513	34.2945	42.7104	1.42689	4.62796	3.04726	19.1888	0	0	10.824	10.1028	22.0599	0.418926	0	0.0609172	5.14066	1.55292	27.9952	2.3475
1	diaphragm, fetal, donor1,CNhs11779,10069-101I6	304	37.7026	3.85095	0	14.7853	14.4251	0.627205	7.66727	50.6368	6.27925	0	0	13.8925	5.35785	9.64774	0	0	0	4.33111	5.74978	19.2492	1.32253
1	diencephalon, adult,CNhs12610,10193-103E4	305	8.25699	3.48168	0	18.7117	22.8588	7.34614	10.3598	1.39269	6.39626	0	0	15.7145	7.39055	10.6139	0.283391	0	0	3.95332	3.91813	25.2796	3.48818
1	ductal cell carcinoma cell line:KLM-1,CNhs11100,10438-106E6	306	18.3815	9.47631	0	7.17791	24.7874	0.156801	1.17822	0.46423	22.1139	0	0	4.99437	3.79843	18.3617	0	0	0	3.82514	0	19.5288	3.55431
1	ductal cell carcinoma cell line:MIA Paca2,CNhs11259,10488-107B2	307	49.6124	0.81527	0	26.8098	4.64194	0	2.49089	0.28568	4.71919	0	0	3.6787	1.6201	13.0178	0	0	0	4.58747	0	23.2827	3.62043
1	ductus deferens, adult,CNhs12846,10196-103E7	308	14.8344	10.9774	0	19.3865	23.0785	0	12.9852	3.28532	9.24337	0	0	25.9586	4.5478	12.4029	0	0	1.02689	4.78985	6.6019	11.0224	3.918
1	dura mater, adult, donor1,CNhs10648,10041-101F5	309	17.3714	8.45482	0.0136852	30.2454	19.398	0.101921	5.70003	7.45149	4.17317	0	0	9.02363	6.3651	19.7763	0	0	0	3.66323	7.24695	17.1725	1.76889
1	embryonic kidney cell line: HEK293/SLAM infection, 24hr,CNhs11047,10451-106G1	310	10.7705	2.66641	0	50.7362	31.9515	0.940808	5.85217	0.17855	38.1045	0	0	1.17286	0.822184	19.4573	0	0	0	5.98394	1.0751	29.4329	5.96793
1	embryonic kidney cell line: HEK293/SLAM untreated,CNhs11046,10450-106F9	311	7.66972	6.3639	0	18.4663	22.9558	0.893767	5.09854	1.10701	24.259	0	0	1.79607	0.879828	12.5092	0	0	0	5.73433	3.87831	15.3355	5.14135
1	embryonic pancreas cell line:1B2C6,CNhs11731,10604-108F1	312	34.3434	6.05697	0	12.2086	13.4636	0	1.64526	0.785621	18.1357	0	0	24.7382	2.62128	17.206	0	0	0	4.48627	0	10.623	9.88593
1	embryonic pancreas cell line:1C3D3,CNhs11732,10605-108F2	313	24.4891	1.27086	0	18.2822	8.40514	0	1.75494	0	2.5741	0	0	7.87674	2.20867	12.0886	0	0	0	5.35654	0	11.901	7.10861
1	embryonic pancreas cell line:1C3IKEI,CNhs11733,10606-108F3	314	61.2051	5.86994	0	7.73006	12.3595	0	1.99908	1.49982	2.4571	0	0	17.2553	3.61943	15.5279	0	0	0	4.66167	0	13.778	8.29889
1	embryonic pancreas cell line:2C6,CNhs11814,10603-108E9	315	49.1191	8.5939	0	14.6626	9.54351	0	2.1123	0	9.32137	0	0	30.5072	5.0757	25.4068	0	0	0	5.63988	0	23.8419	1.96727
1	endometrial carcinoma cell line:OMC-2,CNhs11266,10497-107C2	316	10.0305	9.55304	0	15.7055	0	0	5.43821	0	8.89236	0	0	2.21587	0.430812	25.2635	0	0	0	21.5071	0	11.3818	2.3475
1	endometrial stromal sarcoma cell line:OMC-9,CNhs11249,10448-106F7	317	13.6833	5.12181	0	12.7607	18.9529	0	1.02961	1.82121	5.42122	0	0	4.98139	1.17715	11.4737	0	0	0	5.24185	0	15.4952	8.94363
1	endometrioid adenocarcinoma cell line:JHUEM-1,CNhs11748,10643-109A4	318	8.97346	5.32803	0	5.33742	30.1056	0.133281	4.85087	0	3.39314	0	0	3.60512	5.05446	5.77848	0	0	0	9.48526	4.83396	11.1022	2.00033
1	Endothelial Cells - Aortic, donor0,CNhs10837,11207-116A1	319	37.3502	11.4378	0	26.8098	14.7447	0.156801	1.26667	10.1774	4.64119	0	0	1.63594	16.2829	18.1906	0	0	0	5.76806	1.26623	23.8019	6.24897
1	Endothelial Cells - Aortic, donor1,CNhs12495,11263-116G3	320	22.234	4.94917	0	15.8282	18.1626	0	2.73856	3.07106	3.35413	0	0	1.48879	14.6142	15.907	0	0	0	6.96215	1.36975	37.7796	2.84345
1	Endothelial Cells - Aortic, donor2,CNhs11375,11340-117F8	321	37.5147	18.9766	0	6.38037	22.9786	0	1.71956	5.78503	16.2637	0	0	1.50177	24.9598	9.94822	0	0	0	6.7935	0.549494	18.0112	1.71929
1	Endothelial Cells - Aortic, donor3,CNhs12022,11412-118E8	322	55.7787	8.67543	0	10.4294	24.9986	0.446884	3.60188	16.1528	2.22309	0	0	1.9562	12.0051	9.67086	0	0	0	6.86771	0	15.8147	1.86808
1	Endothelial Cells - Artery, donor1,CNhs12496,11264-116G4	323	33.5095	11.8694	0	5.15337	30.7589	0	2.37413	3.49958	3.27613	0	0	2.54047	17.3083	11.2472	0	0	0	10.4702	0	36.861	3.47165
1	Endothelial Cells - Artery, donor2,CNhs11977,11341-117F9	324	49.7651	11.7447	0	13.4969	15.2268	0.431203	1.65588	6.88013	6.43526	0	0	3.21561	24.2893	8.51979	0	0	0	7.79194	0.222983	25.2796	1.81848
1	Endothelial Cells - Artery, donor3,CNhs12023,11413-118E9	325	36.0817	6.81469	0	12.8221	9.89729	0	0.888087	6.46352	4.8752	0	0	2.6227	18.7676	14.8807	0	0	0	9.30311	0.66895	28.3946	4.14945
1	Endothelial Cells - Microvascular, donor1,CNhs11925,11265-116G5	326	19.4033	6.95377	0	12.3313	21.6063	0.313603	1.1393	10.5464	3.15913	0	0	3.66139	23.097	9.68473	0	0	0	10.3285	2.24576	74.0016	2.00033
1	Endothelial Cells - Microvascular, donor2,CNhs11376,11342-117G1	327	20.5426	4.00921	0	13.9877	19.9572	0	2.68903	0.904654	8.89236	0	0	1.31568	13.3794	9.8419	0	0	0	9.74836	7.86812	42.492	3.76922
1	Endothelial Cells - Microvascular, donor3,CNhs12024,11414-118F1	328	15.1985	5.38557	0	7.48466	23.1869	0.572325	1.46835	12.4866	5.69423	0	0	3.06414	26.5071	12.4122	0	0	0	8.39911	5.24807	94.5288	5.24054
1	Endothelial Cells - Thoracic, donor1,CNhs11926,11266-116G6	329	68.6634	7.93209	0	9.0184	12.6933	0	1.82217	7.43959	2.88612	0	0	4.93378	18.1821	10.0268	0	0	0	3.96681	2.93064	20.5671	7.29046
1	Endothelial Cells - Thoracic, donor2,CNhs11978,11343-117G2	330	53.2887	12.042	0	4.96933	24.2682	0	0.859781	2.89251	3.15913	0	0	3.15502	25.5605	4.1189	0	0	0	5.46448	0	42.0527	2.67813
1	Endothelial Cells - Umbilical vein, donor1,CNhs10872,11243-116E1	331	49.401	17.3029	0	31.7791	14.3937	0.0705606	1.29498	14.2483	4.8752	0	0	7.84645	10.8097	13.0039	0	0	0	4.45929	1.21048	18.5304	3.53777
1	Endothelial Cells - Umbilical vein, donor2,CNhs11967,11324-117E1	332	44.0451	21.1059	0	19.2638	14.4137	0.172481	3.89201	18.1764	5.26521	0	0	8.2576	16.3496	12.144	0	0	0	4.54699	1.43346	21.5256	5.57117
1	Endothelial Cells - Umbilical vein, donor3,CNhs12010,11400-118D5	333	39.4174	16.4157	0	26.2577	12.5307	0.180321	3.30821	19.8429	3.08112	0	0	9.79399	15.7853	13.3275	0	0	0	4.78311	1.79183	17.9712	3.90147
1	Endothelial Cells - Vein, donor1,CNhs12497,11267-116G7	334	43.2229	12.4976	0	0	17.0585	0	2.16891	7.29675	0	0	0	1.99082	27.9087	14.8854	0	0	0	14.4775	1.21844	30.631	0
1	Endothelial Cells - Vein, donor2,CNhs11377,11344-117G3	335	37.914	13.2026	0	5.82822	20.582	0	1.34451	2.26164	0	0	0	0.822297	27.936	17.9919	0	0	0	8.9658	1.5131	41.6933	0
1	Endothelial Cells - Vein, donor3,CNhs12026,11416-118F3	336	27.5429	12.6511	0	7.85276	22.3195	0	2.26798	7.85621	4.9922	0	0	2.38033	22.3992	9.23169	0	0	0	5.55893	1.01935	28.5144	7.86907
1	epidermoid carcinoma cell line:A431,CNhs10743,10426-106D3	337	8.86775	6.10973	0	24.6626	11.6576	0.156801	2.67134	0.46423	6.51326	0	0	7.33576	3.59819	14.3168	0	0	0	11.2393	0	14.8562	6.00099
1	epidermoid carcinoma cell line:Ca Ski,CNhs10748,10431-106D8	338	15.4451	6.72358	0	33.1288	6.15977	0	3.20207	2.79729	8.50234	0	0	3.69168	4.01383	14.326	0	0	0	10.0992	0	20.8466	6.76145
1	epididymis, adult,CNhs12847,10197-103E8	339	12.9316	5.61577	0	17.1779	25.8716	0.823207	5.62573	6.035	5.46022	0	0	16.6364	3.65887	14.2983	0.209463	0.581006	10.3385	4.12872	1.52903	21.6454	3.17408
1	epithelioid sarcoma cell line:HS-ES-1,CNhs11247,10443-106F2	340	37.5734	8.66104	0	10.5521	0	0	2.92255	14.534	2.02808	0.873138	0	3.57483	1.46233	10.8127	0	0	0	4.29063	0	6.86901	11.9359
1	epitheloid carcinoma cell line: HelaS3 ENCODE, biol_rep1,CNhs12325,10815-111B5	341	6.82405	6.95857	0	12.454	27.107	0.0784006	3.38959	0	1.13105	0	0	4.85588	2.9368	21.5607	0	0	0	10.1801	0	15.8546	3.20714
1	epitheloid carcinoma cell line: HelaS3 ENCODE, biol_rep2,CNhs12326,10816-111B6	342	6.09584	8.16708	0	31.411	24.0856	0	4.21399	0	2.26209	0	0	5.34493	1.95079	22.6378	0	0	0	14.2481	0	9.94409	2.18218
1	epitheloid carcinoma cell line: HelaS3 ENCODE, biol_rep3,CNhs12327,10817-111B7	343	7.14118	7.79781	0	12.0859	26.7561	0.125441	4.06892	0.190454	1.91108	0	0	4.6568	2.41801	20.3865	0	0	0	11.354	0	11.8211	2.99223
1	Ewing's sarcoma cell line:Hs 863,T,CNhs11836,10705-109H3	344	19.2624	5.00671	0	15.2147	25.3809	0	4.74826	8.28473	0	0	0	5.16316	1.50784	5.97263	0	0	0	6.7058	0	27.7955	1.63663
1	extraskeletal myxoid chondrosarcoma cell line:H-EMC-SS,CNhs10728,10410-106B5	345	5.90792	7.3662	0	20.5521	14.3281	0.141121	4.80841	0	3.08112	0	0	14.6672	1.20445	13.4615	0	0	0	14.1672	0	23.2428	2.18218
1	eye, fetal, donor1,CNhs11762,10054-101G9	346	10.0893	6.82908	0	16.6258	21.2753	2.12466	10.1546	8.8799	7.05928	0	0	14.1825	5.55202	9.29641	0.283391	0	0	4.87756	4.31632	33.3866	7.47231
1	Fibroblast - Aortic Adventitial, donor1,CNhs10874,11245-116E3	347	33.3216	6.37829	0	17.1166	23.1213	0.297922	2.82348	2.86871	1.48206	0	0	3.67004	0.922302	7.90496	0	0	0	7.34669	0	18.73	1.88461
1	Fibroblast - Aortic Adventitial, donor2 (nuclear fraction),CNhs12581,14332-155F3	348	41.9897	5.20813	0	38.1595	12.6933	0.101921	2.80933	7.09439	0	0	0	12.6634	1.36525	12.9161	0	0	0	8.04156	0	37.5399	0.876178
1	Fibroblast - Aortic Adventitial, donor3 (nuclear fraction),CNhs12400,14311-155C9	349	43.129	13.3416	0	63.3742	65.5521	0	4.87209	28.6752	1.13105	0	0	8.06717	5.48224	14.4554	0	0	0	9.67416	0	49.2412	2.36403
1	Fibroblast - Aortic Adventitial, donor3,CNhs12011,11401-118D6	350	17.9117	8.16229	0	23.9264	16.0884	0.274402	2.75979	5.91596	4.13417	0	0	3.68303	1.29244	6.23151	0	0	0	6.46293	0.844151	18.4105	3.52124
1	Fibroblast - Cardiac, donor1,CNhs12498,11268-116G8	351	17.7825	8.60349	0	17.1779	31.8317	0.878087	4.56427	4.66611	2.18409	0	0	2.6703	1.36222	5.44101	0	0	0	10.9694	0.445966	24.6406	1.85155
1	Fibroblast - Cardiac, donor2,CNhs11378,11345-117G4	352	40.1222	16.8953	0	6.56442	16.7504	0	3.40021	0	0	0	0	2.76984	9.39292	9.86964	0	0	0	18.0058	0	42.6118	1.76889
1	Fibroblast - Cardiac, donor3,CNhs12027,11417-118F4	353	18.2523	5.67811	0	10.6135	50.5991	0.776166	2.96855	4.10665	2.88612	0	0	4.59188	2.24508	5.69989	0	0	0	20.7988	0	41.3738	3.25674
1	Fibroblast - Cardiac, donor4,CNhs11909,11452-119A3	354	42.4008	14.3296	0	26.7485	19.8887	0	4.07246	9.2608	1.20905	0	0	11.8541	2.36037	14.6727	0	0	0	4.19618	0.246874	16.1741	3.09142
1	Fibroblast - Cardiac, donor5,CNhs12057,11456-119A7	355	48.8959	9.95108	0	15.7055	18.1797	0.313603	2.95439	11.8676	1.05304	0	0	6.53077	5.60056	7.16069	0	0	0	6.36174	0.430039	26.3578	2.44669
1	Fibroblast - Cardiac, donor6,CNhs12061,11460-119B2	356	48.0033	7.371	0	20.0613	14.1769	0	2.54396	14.9863	1.28705	0	0	4.60054	5.80383	9.29641	0	0	0	6.28753	0.262802	35.2636	2.43015
1	Fibroblast - Choroid Plexus, donor1,CNhs11319,11492-119E7	357	32.1823	29.4696	0	12.0859	39.9458	0.478244	2.57227	15.6767	1.17005	0	0	3.27621	4.13216	10.7757	0	0	0	4.39182	1.20252	25.3994	3.00876
1	Fibroblast - Choroid Plexus, donor2,CNhs12344,11572-120E6	358	74.4421	12.4353	0	14.1104	29.4265	0.454724	4.68811	17.1408	4.48518	0	0	2.74388	5.41852	6.6568	0	0	0	5.05296	0.915824	18.4105	2.85998
1	Fibroblast - Conjunctival, donor1,CNhs11339,11531-120A1	359	7.43481	10.2244	0	10.0613	19.7204	0.180321	1.24191	3.34484	11.8955	0	0	1.62296	2.2026	8.12223	0	0	0	9.9575	0	35.5431	5.04216
1	Fibroblast - Dermal, donor1,CNhs12499,11269-116G9	360	6.965	1.94706	0	9.57055	15.5863	0	2.54042	1.11891	4.8752	0	0	4.59188	0.852523	6.63831	0	0.346369	0	6.53039	0.246874	19.9281	3.09142
1	Fibroblast - Dermal, donor2,CNhs11379,11346-117G5	361	14.0709	5.19854	0	13.9877	11.5549	0	1.61342	1.35698	6.66927	0	0	1.72682	3.28874	15.2968	0	0	0	8.85111	1.36179	20.4872	5.65383
1	Fibroblast - Dermal, donor3,CNhs12028,11418-118F5	362	7.55227	3.08364	0	11.9018	15.9886	0	2.96147	1.95215	1.17005	0	0	4.20237	0.634083	4.07729	0.36964	0	0	7.1578	0.477821	16.6933	4.94297
1	Fibroblast - Dermal, donor4,CNhs12052,11450-119A1	363	14.482	7.77383	0	36.0123	8.74465	0	1.4542	4.33282	3.19813	0	0	5.94651	0.782743	7.32711	0	0	0	7.36693	0.183165	21.5655	9.70408
1	Fibroblast - Dermal, donor5,CNhs12055,11454-119A5	364	11.4047	6.75235	0	22.8221	7.52924	0	1.20299	6.93965	1.24805	0	0	4.06388	0.882862	11.2241	0.197141	0	0	6.55063	0	16.8131	9.09241
1	Fibroblast - Dermal, donor6,CNhs12059,11458-119A9	365	15.8327	7.34222	0	24.1104	7.09272	0	1.34098	6.02309	1.09204	0	0	5.77339	0.937472	9.93436	0.172499	0	0	4.92478	0	17.3722	7.90213
1	Fibroblast - Gingival, donor1,CNhs10866,11237-116D4	366	22.5393	9.00633	0	20.0613	13.4551	0.321443	1.66295	2.91632	0	0	0	8.83753	0.618913	9.25018	0	0	0	8.39911	0	15.4952	6.74492
1	Fibroblast - Gingival, donor2,CNhs11961,11318-117D4	367	18.0291	7.71629	0	22.638	11.4608	0.196002	1.34805	3.79717	2.88612	0	0	5.42283	0.81915	7.15607	0.147856	0	0	6.71254	0.390221	12.2604	9.95206
1	Fibroblast - Gingival, donor3,CNhs12006,11394-118C8	368	22.5746	9.61538	0	18.4049	16.3623	0.407683	2.63242	6.7611	3.23713	0	0	8.2273	0.782743	6.44878	0.123213	0	0	6.62484	0.987497	17.3323	7.00942
1	Fibroblast - Gingival, donor4 (GFH2),CNhs10848,11222-116B7	369	32.0883	9.11663	0	21.8405	21.3524	0	3.36129	25.4494	0	0	0	8.2273	1.08006	8.2378	0	0	0	10.4162	0	14.2173	3.93453
1	Fibroblast - Gingival, donor5 (GFH3),CNhs11952,11303-117B7	370	20.3312	8.65624	0	4.53988	17.7061	0.196002	5.16223	19.7238	5.77223	0	0	6.63464	1.50177	6.40255	0	0	0	14.6799	0	22.7236	6.13325
1	Fibroblast - Periodontal Ligament, donor1,CNhs10867,11238-116D5	371	22.9387	10.493	0	30.9816	9.74893	0.266562	1.19237	3.202	3.27613	0	0	4.59188	0.561269	9.41661	0	0	0	6.13236	0.533567	10.7428	13.0765
1	Fibroblast - Periodontal Ligament, donor2,CNhs11962,11319-117D5	372	18.3697	12.0612	0	26.8712	7.88873	0	1.54973	3.571	2.4571	0	0	8.66442	0.986014	11.2796	0	0	0	5.90973	0.199092	15.4952	10.7621
1	Fibroblast - Periodontal Ligament, donor3,CNhs11907,11395-118C9	373	27.3315	6.91061	0	33.9877	7.50927	0	2.25383	5.93977	1.09204	0	0	11.8714	0.588574	14.7282	0	0	0	4.67517	0	11.0623	6.41428
1	Fibroblast - Periodontal Ligament, donor4 (PL29),CNhs12493,11223-116B8	374	20.6249	8.84328	0	21.5337	13.6519	0	3.57358	17.2479	1.71607	0	0	7.2189	2.39677	7.30399	0	0	0	8.58801	0	17.5319	7.98479
1	Fibroblast - Periodontal Ligament, donor5 (PL30),CNhs11953,11304-117B8	375	10.4416	4.84846	0	9.3865	16.4394	0.243042	3.14546	12.0343	1.20905	0	0	4.11149	1.85977	5.52422	0	0	0	10.7536	0	17.1326	2.52934
1	Fibroblast - Periodontal Ligament, donor6 (PLH3),CNhs11996,11380-118B3	376	20.4722	9.22214	0	11.9632	23.4037	0.117601	6.64473	20.569	2.92512	0	0	4.61785	1.77786	6.25	0	0	0	10.5377	0.238911	19.8083	3.22367
1	Fibroblast - Pulmonary Artery, donor1,CNhs10878,11250-116E8	377	41.0383	4.51276	0	20.184	19.321	0.180321	1.56388	3.38055	5.30421	0	0	3.43634	1.58369	4.45636	0	0	0	10.7131	0.183165	21.2859	3.75269
1	fibrosarcoma cell line:HT-1080,CNhs11860,10758-110E2	378	6.11933	8.41166	0	18.4663	9.0699	0	0.969465	0.976074	1.59906	0	0	2.25483	1.91135	11.0854	0	0	0	7.30621	2.07056	20.8067	3.85188
1	fibrous histiocytoma cell line:GCT TIB-223,CNhs11842,10711-109H9	379	13.7656	7.1456	0	26.8098	5.50071	0	1.75848	0	6.20125	0	0	6.10664	0.543066	7.99279	0	0	0	6.43594	0.159274	5.55112	3.62043
1	frontal lobe, adult, pool1,CNhs10647,10040-101F4	380	12.8612	6.2536	0	22.5153	18.7133	5.0098	7.14715	2.03547	10.6084	0	0	22.3016	3.40099	13.0547	0.468211	0	0	3.62949	2.37318	25.0399	6.49694
1	giant cell carcinoma cell line:LU65,CNhs11274,10487-107B1	381	38.5718	0.484366	0	23.865	2.71327	0	3.21268	0.166647	0.546022	0	0	4.11581	1.26817	12.7866	0	0	0	3.59576	0	16.0942	3.33939
1	giant cell carcinoma cell line:Lu99B,CNhs10751,10433-106E1	382	75.7458	21.2737	0	24.4172	5.31812	0.0940808	9.3656	1.03559	5.81123	0	0	8.49563	7.27526	13.7851	0	0	0	6.03791	0	13.3786	3.70309
1	Gingival epithelial cells, donor1 (GEA11),CNhs11061,11221-116B6	383	28.8231	3.52005	0	16.6258	17.5892	0	2.39182	0.226164	3.00312	0	0	3.84749	11.2588	6.16217	0	0	0	13.0405	0.461894	4.63259	0.958836
1	Gingival epithelial cells, donor2 (GEA14),CNhs11896,11302-117B6	384	26.9086	6.01861	0	16.7485	15.4864	0	1.83278	0.976074	1.05304	0	0	4.24998	13.9013	8.07138	0	0	0	9.01302	0.653022	3.27476	2.24831
1	Gingival epithelial cells, donor3 (GEA15),CNhs11903,11379-118B2	385	26.2744	4.67581	0	10.5521	16.6106	0	1.72664	0.678491	10.0624	0	0	6.20618	13.5736	10.8728	0	0	0	12.3862	0	9.14537	0.942305
1	glassy cell carcinoma cell line:HOKUG,CNhs11824,10688-109F4	386	16.6079	6.21523	0	8.65031	24.1398	0	6.25553	0	9.20437	0	0	6.73418	3.28874	16.998	0	0	0	12.2445	0	21.6454	5.05869
1	glioblastoma cell line:A172, tech_rep2,CNhs11248,10444-106F3	387	43.7397	26.2661	0	16.6871	7.28959	0.321443	3.07823	1.29746	2.10608	0	0	7.11504	4.74197	6.34708	0	0	0	7.42765	0	8.66613	7.40618
1	glioblastoma cell line:A172,CNhs11185,10444-106F3	388	44.9612	28.1939	0	24.3558	6.68474	0.164641	2.92255	0.49994	0.390016	0	0	7.24487	4.79354	8.2193	0	0	0	5.57242	0	9.1853	6.23244
1	glioblastoma cell line:T98G,CNhs11272,10485-107A8	389	14.4938	7.73067	0	33.1902	1.74608	0	2.67134	4.36853	2.3791	0	0	4.32788	0.80398	9.19471	0	0	0	7.1578	0	8.54633	13.1592
1	glioma cell line:GI-1,CNhs10731,10413-106B8	390	85.8586	10.9486	0	42.5153	4.28816	0	0.817323	2.40448	4.52418	0	0	5.00303	0.700828	14.0255	0	0	0	3.50806	0	11.5415	4.77765
1	globus pallidus - adult, donor10196,CNhs13801,10175-103C4	391	18.3345	1.43871	0	14.7239	17.4722	4.70404	6.16	4.9994	9.36037	0	0	21.8298	4.37183	12.2134	2.21784	0	0	3.23821	1.43346	26.3578	5.9514
1	globus pallidus, adult, donor10252,CNhs12319,10161-103A8	392	7.55227	2.75753	0	43.681	19.6862	1.18385	7.26745	8.15379	20.2808	0	0	32.4115	6.72916	16.0734	0.677674	0	0	4.89779	1.74405	23.5224	4.06679
1	granulosa cell tumor cell line:KGN,CNhs11740,10624-108H3	393	25.2408	10.306	0	7.91411	24.1541	0	5.1693	18.9263	1.67707	0	0	4.64814	1.30457	9.5368	0	0	0	1.45045	0	10.3035	3.55431
1	H9 Embryoid body cells, melanocytic induction, day00, biol_rep1 (H9EB-1 d0),CNhs12822,12627-134E8	394	12.5558	1.72645	0	14.9693	15.0185	9.11015	2.46612	1.24985	4.52418	0	0	3.82152	5.04232	8.81102	0	0	0.400313	5.41051	0.923788	14.8562	2.87651
1	H9 Embryoid body cells, melanocytic induction, day00, biol_rep2 (H9EB-2 d0),CNhs12825,12725-135G7	395	20.8245	1.7888	0	10.7975	17.5378	10.0745	3.81417	3.08297	8.89236	0	0	4.1288	8.93177	9.92049	0	0	0	6.36174	1.64848	16.1342	3.76922
1	H9 Embryoid body cells, melanocytic induction, day00, biol_rep3 (H9EB-3 d0),CNhs12908,12823-136I6	396	14.5173	1.4531	0	7.73006	17.0613	8.31047	2.2326	0.595167	3.93916	0	0	3.4926	4.59331	7.46579	0	0	0.661387	7.65702	0.398184	16.1342	2.49628
1	H9 Embryonic Stem cells, biol_rep2 (H9ES-2),CNhs12824,12724-135G6	397	17.9117	1.05505	0	13.4969	14.582	14.8256	2.5015	1.45221	3.82215	0	0	3.69601	5.92215	8.62611	0	0	0	6.41571	1.26623	12.1805	2.82691
1	H9 Embryonic Stem cells, biol_rep3 (H9ES-3),CNhs12837,12822-136I5	398	18.5224	2.09572	0	17.0552	15.9572	8.20855	2.48381	1.10701	7.25429	0	0	4.1288	5.67034	11.275	0	0	0	4.20293	2.2139	14.8163	2.19871
1	Hair Follicle Dermal Papilla Cells, donor1,CNhs12501,11271-116H2	399	18.3697	3.75024	0	9.57055	20.5335	0	3.32236	16.7599	0	0	0	2.02978	0.473287	7.23003	0	0	0	21.1091	1.24233	37.5	2.57894
1	Hair Follicle Dermal Papilla Cells, donor2,CNhs11979,11348-117G7	400	14.3528	12.958	0	3.92638	25.6919	0	2.95793	17.605	5.0312	0	0	3.06414	2.34216	7.43343	0	0	0	19.5305	0	10.2636	1.05803
1	Hair Follicle Dermal Papilla Cells, donor3,CNhs12030,11420-118F7	401	6.49518	1.98542	0	42.3926	4.73039	0	0.488271	6.58255	5.38222	0	0	0.597247	1.25603	14.6866	0	0	0	22.3639	0	33.107	9.14201
1	Hair Follicle Outer Root Sheath Cells, donor1,CNhs12339,11504-119G1	402	16.3613	7.12641	0	19.9387	20.6676	0.729126	3.28698	11.6058	1.79407	0	0	4.21968	0.421711	7.29937	0	0	0	10.025	0	3.71406	6.91023
1	Hair Follicle Outer Root Sheath Cells, donor2,CNhs12347,11584-120F9	403	16.1146	4.49837	0	17.7301	34.602	0	2.04508	9.45126	2.80811	0	0	4.05955	0.21844	4.67363	0	0	0	17.5336	0	8.66613	11.9359
1	heart - mitral valve, adult,CNhs12855,10205-103F7	404	17.0543	6.0282	0	27.4233	19.1241	0.658565	6.42182	22.6045	14.1576	0	0	24.0544	6.10115	12.9114	0	0	0	3.39338	3.1138	14.4968	3.68656
1	heart - pulmonic valve, adult,CNhs12856,10206-103F8	405	20.1903	6.04259	0	21.1043	14.1227	0.180321	6.72965	12.5461	5.34321	0	0	26.0841	5.97979	12.9253	0	0	0.200157	3.40012	3.64737	11.901	7.95173
1	heart - tricuspid valve, adult,CNhs12857,10207-103F9	406	10.9584	4.81968	0	30.8589	9.01284	0	3.30114	12.8199	14.0016	0	0	24.2318	14.1561	14.2705	0	0	0	13.56	6.85673	25.7987	4.74459
1	heart, adult, diseased post-infarction, donor1,CNhs11757,10050-101G5	407	7.9751	4.97794	0	11.0429	29.2839	0.313603	6.71196	3.33294	2.34009	0	0	3.11175	2.96714	8.67696	0	0	0	6.46293	2.07056	23.123	5.93487
1	heart, adult, diseased, donor1,CNhs11758,10051-101G6	408	6.55391	0.618646	0	5.27607	32.9415	0.674245	6.53151	5.10653	1.67707	0	0	2.60106	4.03811	12.8976	0	0	0	4.05451	1.36975	30.8706	9.93553
1	heart, adult, pool1,CNhs10621,10016-101C7	409	14.6817	2.5705	0	19.1411	16.428	0	6.7898	2.91632	12.1685	0	0	16.13	6.16183	8.35799	0	0	0	7.82568	3.3766	5.35144	12.5475
1	heart, fetal, pool1,CNhs10653,10046-101G1	410	39.0651	3.03088	0.198435	22.2699	20.0114	0.0548804	5.51605	8.95132	5.22621	0	0	10.9019	5.4428	16.6143	0	0	0	3.85212	2.83507	16.6534	7.22433
1	Hep-2 cells mock treated, biol_rep1,CNhs13479,11898-125E8	411	3.47663	17.418	0	10.184	21.9401	0	4.2706	1.83312	2.30109	0	0	2.51017	0.825218	10.0638	0	0	0	16.5216	0	19.369	3.71962
1	Hep-2 cells mock treated, biol_rep2,CNhs13500,11899-125E9	412	4.5572	16.5739	0	10.3681	20.7304	0	2.92255	0.999881	0.663027	0	0	2.91699	1.12557	10.9884	0	0	0	14.2144	0	12.1006	4.18251
1	Hep-2 cells mock treated, biol_rep3,CNhs13501,11900-125F1	413	4.8156	15.14	0	10.3681	20.2168	0	3.66557	2.58303	0	0	0	3.54453	1.38952	13.591	0	0	0	12.0286	0	23.0831	3.58737
1	Hep-2 cells treated with Streptococci strain 5448, biol_rep1,CNhs13477,11890-125D9	414	3.50012	15.1784	0	8.77301	19.8887	0	4.25291	1.17843	1.28705	0	0	2.43227	0.937472	10.0962	0	0	0	18.8963	0	17.6118	3.6535
1	Hep-2 cells treated with Streptococci strain 5448, biol_rep2,CNhs13496,11891-125E1	415	3.58233	17.3461	0	6.68712	21.3837	0	4.08662	1.29746	0.858034	0	0	2.35869	0.594642	12.0886	0	0	0	14.1132	0	23.4824	4.67846
1	Hep-2 cells treated with Streptococci strain 5448, biol_rep3,CNhs13497,11892-125E2	416	5.29716	15.5908	0	4.35583	19.7004	0	3.35775	2.54732	0.936037	0	0	2.87371	0.791845	13.4893	0	0	0	12.9663	0	17.0527	2.74426
1	Hep-2 cells treated with Streptococci strain JRS4, biol_rep1,CNhs13478,11894-125E4	417	3.32394	15.4518	0	9.07975	21.9258	0	3.72218	2.24973	1.05304	0	0	2.44958	1.02242	8.603	0	0	0	17.736	0.103528	16.1342	4.67846
1	Hep-2 cells treated with Streptococci strain JRS4, biol_rep2,CNhs13498,11895-125E5	418	2.537	13.9267	0	6.01227	23.1213	0	3.9557	1.63076	0	0	0	2.20722	1.01332	12.6988	0	0	0	13.8973	0	22.7236	4.86031
1	Hep-2 cells treated with Streptococci strain JRS4, biol_rep3,CNhs13499,11896-125E6	419	5.42636	13.4711	0	9.44785	24.9187	0	3.53819	1.83312	0	0	0	1.66623	0.934438	12.2735	0	0	0	17.6482	0	10.7428	6.36469
1	hepatic mesenchymal tumor cell line:LI90,CNhs11868,10778-110G4	420	30.0446	4.66622	0	19.8773	21.5863	0	9.30545	5.14224	1.40406	0	0	7.1713	1.41986	8.99593	0	0	0	6.07839	0	15.8147	1.19028
1	Hepatic Sinusoidal Endothelial Cells, donor1,CNhs12075,11521-119H9	421	15.6096	15.2216	0	4.53988	21.6919	0.580165	1.82925	15.8195	2.88612	0	0	1.59699	28.2182	10.2348	0	0	0	4.97875	3.52791	41.254	6.10018
1	Hepatic Sinusoidal Endothelial Cells, donor2,CNhs12092,11601-120H8	422	6.58915	9.41397	0	0	48.0143	1.09761	0.495347	8.34424	16.4197	0	0	0	36.167	12.9669	0	0	0	7.56932	1.11492	27.9952	2.31443
1	Hepatic Stellate Cells (lipocyte), donor1,CNhs11335,11524-119I3	423	9.18487	16.3821	0	5.03067	30.5307	0.964328	1.89293	3.9162	1.59906	0	0	1.96053	3.87124	11.6078	0	0	0	11.6643	0	27.9553	2.72772
1	Hepatic Stellate Cells (lipocyte), donor2,CNhs12093,11604-120I2	424	6.90627	21.1491	0	18.0368	57.8802	2.30498	1.04023	10.4988	0	0	0	1.2724	8.02767	10.1932	0	0	0	4.95851	0	58.7061	2.43015
1	hepatoblastoma cell line:HuH-6,CNhs11742,10633-108I3	425	13.6833	8.37809	0	0	0	0	11.1276	0	49.961	0	0	17.6448	0.351931	12.3844	0	0	12.166	3.14376	0	27.9153	1.91767
1	hepatocellular carcinoma cell line: HepG2 ENCODE, biol_rep1,CNhs12328,10818-111B8	426	6.47169	0.263764	0	26.0736	0	0	21.1867	0.654684	1.24805	0	0	4.39713	0.191135	12.2365	0	0	15.4904	5.89624	0	6.3099	4.43048
1	hepatocellular carcinoma cell line: HepG2 ENCODE, biol_rep2,CNhs12329,10819-111B9	427	5.42636	0.671398	0	22.7607	0	0	19.5096	0.690394	0.975039	0	0	4.34952	0.148661	11.5431	0	0	16.2823	6.22681	0	7.22843	3.14102
1	hepatocellular carcinoma cell line: HepG2 ENCODE, biol_rep3,CNhs12330,10820-111C1	428	6.33075	0.517936	0	17.7914	0	0	21.1301	0.726104	2.3791	0	0	4.66545	0.103152	11.372	0	0	20.6509	5.14066	0.0557458	6.1901	4.67846
1	Hepatocyte, donor1,CNhs12340,11523-119I2	429	10.4181	0	0	0	33.2696	0	23.3202	9.05845	4.9532	0	0	4.93811	2.69106	15.8192	0	0	8.8243	3.42036	0	30.3914	8.38155
1	Hepatocyte, donor2,CNhs12349,11603-120I1	430	11.5457	0.944754	0	12.0859	31.1241	0	23.996	3.51149	3.82215	0	0	4.67844	1.78999	6.81398	0	0	1.71439	8.62174	0.780441	23.5623	8.11704
1	Hepatocyte, donor3,CNhs12626,11684-122I1	431	15.269	1.13179	0	3.61963	41.6348	0	19.0213	8.43947	6.90328	0	0	10.7375	8.96211	16.115	0	0	3.60282	6.37523	4.23668	16.5335	3.90147
1	hepatoma cell line:Li-7,CNhs11271,10484-107A7	432	16.1851	8.07117	0	32.0245	21.398	0	2.43782	0.46423	9.9844	0	0	2.55778	1.49267	15.2875	0	0	0.261074	5.70735	0	10.623	3.09142
1	hereditary spherocytic anemia cell line:WIL2-NS,CNhs11891,10808-111A7	433	0	3.89891	0	46.7485	0	0	1.34805	0	6.27925	0	0	6.34034	0.591608	10.7665	0	0	0	2.73899	0	27.0367	14.0023
1	HES3-GFP Embryonic Stem cells, cardiomyocytic induction, day00, biol_rep3 (UH-3),CNhs13738,13366-143F9	434	30.4322	1.92308	0	15.6442	13.0157	2.2893	1.41882	1.29746	2.84711	0	0	1.73548	2.87916	10.9652	0	0	0	2.95487	4.35614	18.9297	5.42238
1	hippocampus - adult, donor10196,CNhs13795,10169-103B7	435	6.54217	9.53386	0	14.6626	11.1184	3.73971	9.00471	4.73753	9.32137	0	0	27.1877	5.06659	9.19009	0.985707	0	0	4.29063	1.26623	44.4489	3.95107
1	hippocampus, adult, donor10252,CNhs12312,10153-102I9	436	12.9551	15.4134	0	28.4049	18.0685	1.49745	11.5664	3.40436	14.3526	0	0	28.0576	7.47854	11.0207	0.837851	0	0	7.25899	2.06259	32.6278	6.97636
1	insula, adult, pool1,CNhs10646,10039-101F3	437	14.3411	8.82889	0	15.6442	19.6377	5.71541	6.21307	1.52363	9.00936	0	0	10.5167	3.90765	15.9532	0.295712	0	0	4.62794	2.22187	24.7604	7.83601
1	iPS differentiation to neuron, control donor C11-CRL2429, day00, rep2,CNhs13822,13425-144D5	438	19.0745	1.2325	0	21.7178	20.5021	5.92709	1.70541	2.29735	5.65523	0	0	4.3149	4.14429	5.9449	0	0	0	5.74782	2.94656	12.1805	5.32319
1	iPS differentiation to neuron, control donor C32-CRL1502, day00, rep1,CNhs13826,13433-144E4	439	17.4419	0.987915	0.0319321	8.46626	15.9715	5.60564	2.04508	1.14272	8.03432	0	0	3.21561	5.17278	7.31324	0	0	0	3.98705	2.51652	23.6022	4.77765
1	iPS differentiation to neuron, control donor C32-CRL1502, day00, rep2,CNhs13839,13437-144E8	440	20.4957	1.39555	0	20.3681	16.3566	3.91219	1.76556	1.97596	4.8752	0	0	4.13745	4.03204	7.10521	0	0	0	6.44944	1.65645	13.2588	2.74426
1	Iris Pigment Epithelial Cells, donor1,CNhs12596,11530-119I9	441	16.3261	9.95588	0	17.9141	35.9772	0.266562	2.55104	2.24973	2.69111	0	0	5.64356	0.521829	7.85411	0	0	0	7.17803	0.955642	19.8882	2.54588
1	kidney, adult, pool1,CNhs10622,10017-101C8	442	15.6448	6.49818	0	17.4233	29.612	0.556644	6.86056	3.09487	10.1404	0.410889	0	11.8021	3.34638	10.0915	0	0	2.40188	4.14896	2.57227	15.0958	3.25674
1	kidney, fetal, pool1,CNhs10652,10045-101F9	443	33.58	13.3848	0.0957964	16.7485	27.806	2.8773	5.12331	17.4146	9.82839	0.256805	0	6.83372	10.473	17.5573	0.123213	0	5.20407	5.876	2.38114	19.0495	4.94297
1	large cell lung carcinoma cell line:IA-LM,CNhs11277,10509-107D5	444	10.4181	14.1281	0	14.2331	35.2211	0.0862407	4.93224	1.88073	14.0016	0	0	10.876	3.39492	16.2075	0	0	0	3.13702	0.0876005	14.3371	9.07588
1	large cell lung carcinoma cell line:NCI-H460,CNhs12806,10839-111E2	445	7.16467	6.70439	0	10.9816	19.7432	0.141121	3.99816	1.28556	2.10608	0	0	1.78309	1.24996	7.12833	0	0	0	3.62949	0	34.385	5.6373
1	large cell non-keratinizing squamous carcinoma cell line:SKG-II-SF,CNhs11825,10692-109F8	446	16.2321	2.48417	0	29.4479	8.81598	0	2.71733	8.45137	9.71139	0	0	6.97654	5.29717	23.3312	0	0	0	6.6046	0	26.0783	7.9352
1	left atrium, adult, donor1,CNhs11790,10079-102A7	447	6.71835	1.71207	0	17.546	26.0999	1.12113	9.10378	17.0099	8.34633	0	0	12.0618	4.98771	6.93879	0	0	0	2.89415	6.83284	17.1326	16.5482
1	left ventricle, adult, donor1,CNhs11789,10078-102A6	448	5.4381	1.27086	0	4.04908	19.8345	1.56017	9.36914	7.09439	2.5741	0	0	9.17078	2.00843	9.79567	0	0	0	4.46603	2.11038	10.5831	6.56307
1	leiomyoblastoma cell line:G-402,CNhs11848,10721-110A1	449	14.9284	4.75734	0	9.3865	13.204	0.196002	5.12684	0.607071	0.975039	0	0	5.83398	9.33528	12.2226	0	0	0	1.88896	0	13.2188	5.47198
1	leiomyoma cell line:10964C,CNhs11722,10569-108B2	450	2.54874	3.38577	0	16.6258	35.786	0.423363	3.65142	0.642781	6.35725	0	0	1.64459	0.822184	5.02034	0	0	0	10.9897	0	17.3323	3.58737
1	leiomyoma cell line:15242A,CNhs11723,10570-108B3	451	12.1799	2.9014	0	5.27607	29.8345	0.674245	4.89332	3.08297	0	0	0	2.24617	1.31064	5.19138	0	0	0	12.2445	0	17.2524	1.42172
1	leiomyoma cell line:15425,CNhs11724,10571-108B4	452	11.8863	5.01151	0	10	24.505	0.258722	2.65718	1.16653	2.5351	0	0	2.68761	1.08917	6.1899	0	0	0	7.04985	0	19.5687	1.07456
1	lens epithelial cell line:SRA 01/04,CNhs11750,10647-109A8	453	42.1893	17.8016	0	14.6626	13.6633	0	2.96501	9.975	4.68019	0	0	3.10742	2.17833	16.605	0	0	0	3.23146	0	4.79233	5.93487
1	Lens Epithelial Cells, donor1,CNhs12342,11529-119I8	454	15.2572	7.61558	0	17.7301	34.1797	0	2.04154	1.71408	0	0	0	4.37116	2.62735	12.01	0	0	0	7.79194	0	11.5415	2.38056
1	Lens Epithelial Cells, donor2,CNhs12568,11609-120I7	455	16.8898	5.55822	0	17.0552	50.5078	24.0847	2.13353	1.23795	13.1045	0	0	8.37878	9.35651	7.23465	0.566782	0	0	5.7883	4.70654	15.7348	6.13325
1	Lens Epithelial Cells, donor3,CNhs12572,11690-122I7	456	30.1973	14.977	0	11.5337	29.9458	0.736966	4.07246	2.94013	3.19813	0	0	7.92868	1.38952	9.33339	0.147856	0	0	3.87911	0.931751	23.9217	3.68656
1	liposarcoma cell line:KMLS-1,CNhs11870,10782-110G8	457	36.622	8.33493	0	48.0982	17.9372	0	2.10876	2.8449	3.31513	0	0	6.34034	0.673523	8.27016	0.209463	0	0	3.79141	0	36.7412	100
1	liposarcoma cell line:SW 872,CNhs11851,10726-110A6	458	11.8393	11.8454	0	12.5153	18.3623	0.180321	3.96985	1.61885	3.54914	0	0	5.09824	4.22924	13.8822	0	0	0	5.66012	0	17.2125	9.93553
1	locus coeruleus - adult, donor10196,CNhs13808,10182-103D2	459	13.9652	6.20084	0	17.4233	17.0414	11.0466	7.82295	3.53529	15.1326	0	0	27.4734	2.78511	9.08376	0.800887	0	0	2.70526	2.36521	13.9377	5.98446
1	locus coeruleus, adult, donor10252,CNhs12322,10165-103B3	460	11.0289	5.39037	0	30.7975	17.2411	6.63269	10.1511	3.61862	19.5788	0	0	24.2058	5.37605	11.5523	0.492854	0	0	7.40741	1.99889	26.9169	4.36436
1	lung adenocarcinoma cell line:A549,CNhs11275,10499-107C4	461	8.84426	4.59428	0	9.44785	17.669	0.133281	1.08976	1.63076	7.99532	0	0	6.59136	0.415643	9.64774	0	0	2.68036	5.53869	0	21.1661	3.9676
1	lung adenocarcinoma cell line:PC-14,CNhs10726,10408-106B3	462	40.5685	27.7144	0	8.65031	14.679	0	1.24544	1.67837	19.2278	0	0	17.0821	2.35126	17.2707	0	0	0	2.37469	0	2.79553	5.81914
1	lung, adult, pool1,CNhs10625,10019-101D1	463	22.4454	5.98983	0.0980772	6.56442	15.4151	0.415523	10.2785	7.24914	7.09828	0	0	16.961	11.6319	9.37962	0	0.122905	2.22783	7.4209	7.5655	12.7796	4.41395
1	lung, fetal, donor1,CNhs11680,10068-101I5	464	93.9864	21.2594	0.0364939	29.8773	13.9943	0.493924	6.34045	26.9492	1.20905	4.05752	0	30.2778	6.01013	19.767	0	0.178771	0.818032	4.35135	4.50745	15.6949	4.41395
1	lung, right lower lobe, adult, donor1,CNhs11786,10075-102A3	465	30.6554	4.57031	0	20.3067	14.8902	0.650725	9.08608	15.7838	1.59906	4.26297	0	9.85891	14.326	12.4491	0	0	2.16691	6.7058	11.5473	18.2109	3.42205
1	malignant trichilemmal cyst cell line:DJM-1,CNhs10730,10412-106B7	466	39.7346	15.001	0	15.6442	23.1298	0	1.80802	0	12.4415	0	0	12.7067	7.36021	21.838	0	0	0	5.16764	0.509676	17.8514	3.17408
1	Mallassez-derived cells, donor1 (MZH3),CNhs12538,12142-128E9	467	17.618	3.59678	0	11.4724	22.7304	0	1.32682	0	0	0	0	3.24591	6.82625	3.90163	0	0	0	5.69385	0	3.75399	1.55398
1	Mallassez-derived cells, donor2,CNhs13550,11929-125I3	468	21.5058	12.325	0	16.5031	27.0785	0	2.14061	0	0	0	0	8.28789	5.4519	7.91882	0.418926	0	0	4.76287	0.533567	12.0607	1.38866
1	Mallassez-derived cells, donor3,CNhs13551,11930-125I4	469	22.3162	6.80031	0	13.0675	19.8602	0	1.20299	0	1.67707	0	0	6.31871	6.49556	7.07748	0	0	0	4.39857	0.222983	7.34824	0.710861
1	Mammary Epithelial Cell, donor1,CNhs11077,11273-116H4	470	21.9873	2.61845	0	23.6196	9.24964	0	1.52142	0.964171	3.15913	0	0	5.03765	9.2655	6.16679	0	0	0	8.58126	0.0716732	14.2971	2.36403
1	Mammary Epithelial Cell, donor2,CNhs11382,11350-117G9	471	11.2638	1.95185	0	10.6748	8.87304	0	2.77748	0.690394	1.13105	0	0	4.15044	18.2519	8.86649	0	0	0	6.27403	0.461894	18.5703	2.39709
1	Mammary Epithelial Cell, donor3,CNhs12032,11422-118F9	472	8.55062	3.6783	0	11.7791	16.0799	0	1.35513	0.916558	0	0	0	1.32866	36.7556	9.39349	0	0	0	9.82932	0.30262	27.5559	1.27294
1	mature adipocyte, donor1,CNhs12558,12231-129F8	473	15.3394	1.82716	0	6.68712	17.6947	0	2.6961	0.642781	14.8596	0	0	19.073	8.91356	14.3352	0	0	0	8.07529	0	8.70607	54.8686
1	mature adipocyte, donor2,CNhs12559,12232-129F9	474	19.4386	1.44351	0	6.13497	11.8716	0.392003	3.103	2.08309	9.78939	0	0	13.9964	11.4074	15.7591	0.924101	0	0	6.4292	0.995461	5.99042	19.4743
1	mature adipocyte, donor3,CNhs12560,12233-129G1	475	11.1581	1.46749	0	13.1288	15.1213	0.721286	4.44397	2.19022	4.79719	0	0	14.1868	7.43606	11.1871	0	0	0	3.7172	0.485785	12.2204	20.2513
1	mature adipocyte, donor4,CNhs12562,12234-129G2	476	12.3209	0.786495	0	18.0982	11.6919	1.02705	4.06185	1.55934	1.28705	0	0	18.3069	7.2601	15.7637	0.406604	0	0	2.87391	1.04324	13.099	39.0312
1	maxillary sinus tumor cell line:HSQ-89,CNhs10732,10414-106B9	477	9.77214	3.39056	0	13.4969	15.8174	1.85025	4.27768	0	8.58034	0	0	10.058	1.09523	20.5483	0	0	0	4.45254	0	15.0559	15.5728
1	MCF7 breast cancer cell line response to EGF1, 00hr00min, biol_rep2,CNhs12475,13097-140D1	478	30.6319	6.44063	0	14.5399	16.9101	0	3.91324	0	3.08112	0	0	0.341903	3.83484	14.6126	0	0	0	11.725	2.51652	66.254	2.612
1	MCF7 breast cancer cell line response to EGF1, 00hr00min, biol_rep3,CNhs12703,13163-141B4	479	26.2156	3.29465	0	15.8282	13.7175	0	3.03577	0	3.35413	0	0	1.11659	3.64673	11.5107	0	0	0	9.26938	2.73154	61.7013	5.67036
1	medial frontal gyrus - adult, donor10196,CNhs13796,10170-103B8	480	6.24853	3.82218	0	21.7178	11.6291	4.17091	9.09316	3.16629	6.90328	0	0	28.3779	2.68803	13.1056	0	0	0	1.79451	2.81914	38.9377	10.2496
1	medial temporal gyrus - adult, donor10196,CNhs13809,10183-103D3	481	6.4482	6.37829	0	14.9693	11.8374	5.45668	6.82164	0.440424	9.04836	0	0	26.3525	1.81427	8.74168	0.45589	0	0	3.29218	1.45735	28.2748	11.9028
1	medial temporal gyrus, adult, donor10252,CNhs12310,10150-102I6	482	7.64623	12.3058	0	26.135	12.0713	2.25794	12.2705	3.13058	12.6755	0	0	34.134	3.83484	10.9976	0.468211	0	0	4.81684	3.19344	29.5128	6.2159
1	medulla oblongata - adult, donor10196,CNhs13800,10174-103C3	483	14.8226	2.47458	0	14.0491	21.7575	5.39396	5.47713	3.41626	2.22309	0	0	19.3586	2.26025	11.6633	0	0	0	3.09654	6.39484	16.0144	7.58803
1	medulla oblongata, adult, donor10252,CNhs12315,10155-103A2	484	10.2889	4.31134	0	22.454	17.5007	2.1717	9.57789	4.6185	14.7036	0	0	26.0668	5.48527	11.6402	0.135535	0	0	7.11057	4.59505	23.0431	4.21557
1	medulla oblongata, adult, pool1,CNhs10645,10038-101F2	485	14.7287	4.08114	0	20.184	30.1541	5.30772	5.71418	1.7736	19.6178	0	0	9.32658	6.38634	16.2491	0.234105	0	0	2.97511	2.3254	26.7971	3.38899
1	medulloblastoma cell line:D283 Med,CNhs12805,10838-111E1	486	8.60935	15.3942	0	10.184	5.72325	0	3.18084	1.80931	8.61934	0	0	4.5486	3.77719	11.0022	0	0	0	2.9886	1.65645	16.5735	5.02562
1	medulloblastoma cell line:ONS-76,CNhs11861,10759-110E3	487	24.6653	4.49357	0	13.0061	16.9016	0.290082	4.28829	0.595167	2.92512	0	0	3.40604	10.0088	9.53217	0	0	0	3.11678	0	4.99201	5.57117
1	Melanocyte - dark, donor3,CNhs12570,11663-122F7	488	16.3378	4.99233	0	36.2577	25.7603	0.0470404	1.91063	0.0714201	5.69423	0	0	8.71202	0.943539	12.856	0.073928	0	0	7.32645	1.36179	12.4201	6.71185
1	Melanocyte - light, donor1,CNhs11303,11274-116H5	489	24.2307	12.8237	0	30.4908	35.9658	0.297922	1.62049	0	8.93136	0	0	2.97758	3.24626	16.7761	0	0	0	21.1293	0.30262	30.5112	5.05869
1	Melanocyte - light, donor2,CNhs11383,11351-117H1	490	19.2741	21.3601	0	21.5951	16.388	0	0.827938	0	4.56318	0	0	1.01272	3.20075	16.7992	0	0	0	33.2119	0.931751	60.8626	9.68755
1	Melanocyte - light, donor3,CNhs12033,11423-118G1	491	10.0423	9.02551	0	31.4724	22.9387	0	0	0	6.66927	0	0	2.2202	4.67219	8.70007	0	0	0	16.1573	1.36179	13.6581	5.65383
1	Melanocyte, donor1 (MC+1),CNhs12816,12641-134G4	492	23.7961	7.69231	0	24.6012	23.7917	0	1.41882	0.119033	3.62715	0	0	4.89483	2.40284	8.31638	0	0	0	12.2108	0.573385	18.8898	7.98479
1	Melanocyte, donor2 (MC+2),CNhs13156,12739-135I3	493	13.4015	8.21024	0	40.5521	21.1641	0.235202	3.18791	0	3.51014	0	0	5.32762	1.4593	4.44249	0.36964	0	0	8.50705	0	16.7732	2.9757
1	Melanocyte, donor3 (MC+3),CNhs13406,12837-137B2	494	23.1619	15.9026	0	26.319	28.3795	0.227362	3.6408	0	8.93136	0	0	9.03229	1.04062	8.19157	0	0	0	6.94191	0.684877	31.9489	6.61266
1	melanoma cell line:COLO 679,CNhs11281,10514-107E1	495	34.0146	11.7111	0	36.2577	21.0271	0	1.71602	0.3571	17.7457	0	0	5.70847	1.19535	9.39349	0	0	0	4.81009	0.119455	18.77	5.00909
1	melanoma cell line:G-361,CNhs11254,10465-106H6	496	6.03712	3.0117	0	15.7669	21.0128	1.12113	1.71602	0	2.22309	0	0	4.81693	3.29177	18.7408	0	0	0	9.82257	0	22.8035	4.24864
1	Meningeal Cells, donor1,CNhs11320,11493-119E8	497	16.1969	19.3603	0	15.1534	16.8588	0.172481	1.46835	5.07082	3.04212	0	0	3.7869	6.08901	17.3632	0.271069	0	0	5.29582	0	26.877	2.77732
1	Meningeal Cells, donor2,CNhs12080,11573-120E7	498	9.22011	15.8882	0	18.7117	25.4979	0.344963	3.39313	10.9035	1.71607	0	0	2.26348	10.7127	11.0854	0	0	0	3.23821	0	33.0671	2.16565
1	Meningeal Cells, donor3,CNhs12731,11654-122E7	499	21.1064	7.35181	0	24.7239	16.5506	0.172481	1.19237	3.32103	3.43214	0	0	4.2846	2.13586	8.40884	0.0862494	0	0	5.19463	0	12.8994	3.75269
1	meningioma cell line:HKBMM,CNhs11945,10691-109F7	500	4.69814	3.94686	0	14.4172	12.8873	0	4.16092	0.559457	11.9345	0	0	5.19346	1.85674	6.52737	0	0	0	6.98239	0	14.0974	3.50471
1	merkel cell carcinoma cell line:MKL-1,CNhs12838,10843-111E6	501	35.2008	15.7203	0	37.362	14.8331	0	7.12592	0	3.66615	0	0	12.9707	0.567337	11.9083	0	0	0	5.37003	4.47559	18.6901	13.9362
1	merkel cell carcinoma cell line:MS-1,CNhs12839,10844-111E7	502	31.3249	13.7589	0	16.0123	23.1555	0.227362	3.43559	3.10677	17.5117	0	0	4.82991	1.40772	14.2705	0	0	0	5.86926	12.0013	19.6885	7.42271
1	mesenchymal precursor cell - adipose, donor1,CNhs12363,11747-123G1	503	11.2168	12.8141	0	20.1227	12.776	0	2.53335	0.714201	0.585023	0	0	3.74794	1.35918	6.83247	0	0	0	5.23511	0.119455	22.6438	4.19904
1	mesenchymal precursor cell - adipose, donor2,CNhs12364,11748-123G2	504	12.3561	15.1304	0	27.2393	13.669	0.368483	1.48958	0.559457	1.83307	0	0	7.17995	1.27727	6.15754	0	0	0	6.93517	0.374293	37.3403	3.09142
1	mesenchymal precursor cell - adipose, donor3,CNhs12365,11749-123G3	505	15.6448	6.9154	0	23.8037	20.5763	0	3.9274	1.32127	0	0	0	4.80395	0.673523	4.35928	0	0	0	3.36639	0	28.7939	1.83501
1	mesenchymal precursor cell - bone marrow, donor1,CNhs12366,11750-123G4	506	11.1229	9.98945	0	20.9202	27.7204	0.148961	2.81286	2.02357	2.96412	0	0	5.16316	0.461151	7.17918	0	0	0	4.72914	0.90786	15.8946	4.69499
1	mesenchymal precursor cell - bone marrow, donor2,CNhs12367,11751-123G5	507	12.7085	8.08556	0	16.9939	28.4223	0.791846	3.64788	2.69016	6.86427	0	0	4.24565	0.76454	7.09597	0	0	0	5.43075	0.199092	20.0879	3.32286
1	mesenchymal precursor cell - bone marrow, donor3,CNhs13098,11840-124H4	508	10.4534	7.68272	0	5.46012	17.2639	0.697766	2.2043	0	3.47114	0	0	4.62218	1.6201	7.4057	0	0	0	5.40376	1.41754	10.6629	4.41395
1	mesenchymal precursor cell - cardiac, donor1,CNhs12368,11752-123G6	509	13.7068	1.64493	0	23.865	29.5749	0.180321	1.77971	0.821331	2.69111	0	0	6.14126	1.1104	4.44249	0	0	0	9.4178	0	39.2971	0.380228
1	mesenchymal precursor cell - cardiac, donor2,CNhs12369,11753-123G7	510	10.653	6.59889	0	16.6871	25.5007	0.117601	3.20914	2.15451	0.585023	0	0	5.1069	1.51391	7.34098	0	0	0	6.01768	0	22.3642	2.99223
1	mesenchymal precursor cell - cardiac, donor3,CNhs12370,11754-123G8	511	23.1853	14.8331	0	15.2761	18.271	0.243042	2.96855	0.559457	2.4181	0	0	3.16368	1.08613	5.02959	0	0	0	5.55893	0	21.0863	4.62886
1	mesenchymal precursor cell - cardiac, donor4,CNhs12371,11755-123G9	512	35.2478	5.52945	0	14.5399	22.1883	0.117601	2.30336	0.523747	3.47114	0	0	4.99005	0.898031	8.3395	0	0	0	7.48162	0	20.0879	2.69466
1	mesenchymal stem cell line:Hu5/E18,CNhs11718,10568-108B1	513	13.1548	6.52216	0	19.6319	13.01	0	1.13222	2.8568	4.68019	0	0	2.2505	0.970844	7.02663	0	0	0	9.71463	0	15.9744	4.62886
1	Mesenchymal stem cells - adipose, donor0,CNhs10844,11217-116B2	514	22.9504	4.06196	0	30	14.2197	0	0.576726	0.39281	2.5351	0	0	3.24158	1.77786	4.96949	0	0	0	8.12926	1.03528	19.5288	6.46388
1	Mesenchymal Stem Cells - adipose, donor1,CNhs11345,11537-120A7	515	21.0007	17.1542	0	0	100	0	3.79648	4.2614	13.9626	0	0	0	2.16923	16.5357	0	0	0	84.4498	0	100	0
1	Mesenchymal Stem Cells - adipose, donor3,CNhs12922,11698-123A6	516	16.8781	4.05237	0	15.5828	12.2996	0	0.300747	0	3.31513	0	0	1.83069	2.56364	4.6875	0	0	0	9.12096	0.676913	16.893	1.40519
1	Mesenchymal Stem Cells - amniotic membrane, donor1,CNhs11349,11547-120B8	517	36.5398	13.1354	0	8.15951	32.7019	0	2.91547	11.3915	1.05304	0	0	5.5267	1.85674	7.99279	0	0	0	7.35344	0	19.1294	3.95107
1	Mesenchymal Stem Cells - amniotic membrane, donor2,CNhs12104,11627-122B7	518	23.2088	6.98254	0	6.38037	29.6748	0	5.15161	16.0933	4.05616	0	0	3.1507	3.47077	5.76923	0	0	0	9.82257	0	37.3802	3.43858
1	Mesenchymal Stem Cells - bone marrow, donor1,CNhs11344,11536-120A6	519	11.1816	7.76904	0	18.9571	18.271	0.399843	1.18176	1.83312	4.01716	0	0	1.33731	1.6383	14.5063	0	0	0	12.3187	0	18.4904	5.52157
1	Mesenchymal Stem Cells - bone marrow, donor2,CNhs12100,11616-122A5	520	9.9953	2.71916	0	0	20.234	1.11329	1.50727	1.69027	16.6147	0	0	0	1.72021	13.1148	0	0	0	8.61499	0	11.3419	7.04249
1	Mesenchymal Stem Cells - bone marrow, donor3,CNhs12126,11697-123A5	521	10.6413	7.0257	0	13.0675	18.8502	0.415523	1.13222	4.76134	9.36037	0	0	1.15122	1.21356	13.4246	0	0	0	10.423	0.422075	28.7141	2.64507
1	Mesenchymal stem cells - hepatic, donor0,CNhs10845,11218-116B3	522	20.8715	9.3756	0	2.20859	15.7175	0.556644	4.1503	8.46328	5.53822	0	0	7.07608	1.61706	5.0943	0	0	0	13.6679	0	18.4505	8.23277
1	Mesenchymal Stem Cells - hepatic, donor2,CNhs12730,11618-122A7	523	20.989	10.6944	0	12.2699	17.1726	1.01137	4.85794	6.29687	1.13105	0	0	7.24054	1.30154	6.93879	0	0	0	13.0203	0	14.8562	8.97669
1	Mesenchymal stem cells - umbilical, donor0,CNhs12492,11214-116A8	524	7.44656	5.6973	0	24.2945	14.4593	0	2.52273	0	6.16225	0	0	2.74388	0.961743	6.59209	0	0	0	18.7007	0	44.2891	6.54654
1	Mesenchymal Stem Cells - umbilical, donor1,CNhs11347,11539-120A9	525	13.3897	18.7368	0	10	43.6576	3.40259	2.1123	0.642781	6.35725	0	0	3.28919	0.822184	10.0314	0	0	0	17.9383	0	23.8419	1.80195
1	Mesenchymal Stem Cells - umbilical, donor3,CNhs12127,11700-123A8	526	7.74019	14.6077	0	20.184	18.7903	1.29361	1.45774	2.94013	0	0	0	1.78309	1.24996	10.2764	0	0	0	16.6633	0	29.5927	6.81104
1	Mesenchymal Stem Cells - Wharton's Jelly, donor1,CNhs11057,11548-120B9	527	31.5833	6.63246	0	5.52147	30.3167	0.203842	1.69126	4.30901	4.52418	0	0	5.9292	0.706896	8.54752	0	0	0	9.24239	0	18.5703	1.07456
1	mesenchymal stem cells (adipose derived), adipogenic induction, 00hr00min, biol_rep2,CNhs13420,13230-141I8	528	17.7472	15.1496	0	18.9571	19.204	0	2.06631	6.13022	2.69111	0	0	3.71332	0.937472	10.1609	0	0	0	7.87965	0	21.9249	1.70276
1	mesenchymal stem cells (adipose derived), adipogenic induction, 00hr00min, biol_rep3,CNhs13421,13231-141I9	529	19.3798	14.3727	0	12.3926	20.368	0	2.38121	6.80871	2.6131	0	0	3.79122	1.22569	7.78476	0.418926	0	0	8.63523	0	34.984	3.33939
1	mesodermal tumor cell line:HIRS-BM,CNhs12191,10696-109G3	530	71.1416	13.3129	0	23.2515	30.602	0	5.80264	2.99964	4.9142	0	0	57.3401	10.7187	17.5018	0	0	0	2.55684	0	30.2316	8.34849
1	Mesothelial Cells, donor1,CNhs10850,11247-116E5	531	12.039	6.50297	0	5.52147	45.1526	0.235202	1.49312	5.02321	1.17005	0	0	3.52289	1.09827	5.1544	0	0	0	14.6394	0	14.4569	4.97603
1	Mesothelial Cells, donor2,CNhs12197,12156-128G5	532	10.242	7.94168	0	10.6748	45.2553	2.04626	2.77394	0	0	0	0	6.03307	2.9095	6.44416	0	0	0	8.81738	0	10.4233	1.43825
1	Mesothelial Cells, donor3,CNhs12012,11402-118D7	533	19.3798	10.5458	0	8.58896	45.067	0.470404	3.7151	2.38067	2.73011	0	0	6.27543	1.12254	5.77848	0.246427	0	0	13.0136	0.0796369	19.5687	1.48785
1	mesothelioma cell line:ACC-MESO-1,CNhs11263,10493-107B7	534	28.9641	4.98753	0	16.5644	6.21113	0.454724	1.22775	1.60695	2.26209	0	0	6.58703	1.34401	14.4231	0	0	0	7.01612	0	6.15016	6.69532
1	mesothelioma cell line:ACC-MESO-4,CNhs11264,10494-107B8	535	20.155	12.8573	0	2.63804	16.0285	0	2.4272	3.05916	0	0	0	4.7347	1.88708	13.6788	0	0	0	12.2985	0	4.27316	1.42172
1	mesothelioma cell line:Mero-25,CNhs13066,10850-111F4	536	16.8546	5.00671	0	17.6074	23.9772	0	0.64749	0.928461	27.4961	0	0	2.14663	2.61218	15.4447	0	0	0	26.5871	0	26.0383	1.28947
1	mesothelioma cell line:Mero-41,CNhs13067,10851-111F5	537	14.3763	7.06887	0	25.0307	15.8459	0	1.68418	2.70206	6.20125	0	0	3.3368	1.03152	12.1579	0.283391	0	0	11.0099	0	15.3754	7.86907
1	mesothelioma cell line:Mero-48a,CNhs13068,10852-111F6	538	7.88114	9.88394	0	26.9939	7.20114	0	4.50412	3.03535	0.897036	0	0	2.70493	1.61706	10.7017	0	0	0	11.7115	0	12.9393	6.11671
1	mesothelioma cell line:Mero-82,CNhs13069,10853-111F7	539	12.6498	8.80491	0	31.5337	23.5321	0.188162	1.29852	2.91632	6.66927	0	0	4.23699	2.22687	10.8589	0	0	0	11.3945	0	22.484	2.01686
1	mesothelioma cell line:Mero-83,CNhs13070,10854-111F8	540	12.2034	6.61327	0	16.5031	18.8017	0	1.26667	2.1307	1.40406	0	0	2.86938	6.95367	10.5954	0	0	0	8.93881	0	11.4617	2.36403
1	mesothelioma cell line:Mero-84,CNhs13072,10855-111F9	541	5.4381	11.7015	0.0707068	13.2515	24.933	0	1.20299	0	3.62715	1.59219	0	1.20315	2.80938	13.1333	0	0	0	9.37732	0	17.2524	7.65416
1	mesothelioma cell line:Mero-95,CNhs13073,10856-111G1	542	32.4524	11.3562	0	13.4356	15.766	0	1.55327	2.86871	3.43214	0	0	3.89076	1.19839	8.21006	0	0	0	13.0203	0	21.0064	3.98413
1	mesothelioma cell line:NCI-H2052,CNhs13063,10847-111F1	543	18.264	6.18646	0	7.60736	13.8117	0	1.06146	1.67837	1.36505	0	0	1.91292	1.92955	9.23169	0	0	0	5.84227	0	14.0974	4.67846
1	mesothelioma cell line:NCI-H226,CNhs13062,10846-111E9	544	27.8717	3.98043	0	15.3988	18.2739	0	0.750097	1.38079	3.74415	0	0	1.0863	1.34705	8.91734	0	0	0	12.8854	0	16.1741	2.23177
1	mesothelioma cell line:NCI-H2452,CNhs13064,10848-111F2	545	15.081	1.53942	0	12.454	16.6305	0	2.56873	2.21402	1.98908	0	0	6.72553	0.767574	9.60614	0	0	0	7.63678	0	14.8562	3.63696
1	mesothelioma cell line:NCI-H28,CNhs13061,10845-111E8	546	7.82241	5.65413	0	15.7055	8.0428	0	1.35867	0.607071	0	0	0	5.54401	12.2842	15.1627	0	0	0	7.77845	0	11.262	4.66193
1	mesothelioma cell line:No36,CNhs13074,10857-111G2	547	8.11604	8.94399	0	33.9264	8.87019	0	2.32106	0.821331	1.36505	0	0	2.09469	2.72443	11.6587	0	0	0	7.92012	0	9.66454	2.85998
1	mesothelioma cell line:ONE58,CNhs13075,10858-111G3	548	12.133	2.47938	0	44.7239	0	0	4.08662	5.05892	8.30733	0	0	2.63135	1.47447	9.55067	0	0	0	10.4567	0	7.26837	4.51314
1	middle temporal gyrus, donor10252,CNhs12316,10156-103A3	549	8.92647	11.2699	0	22.0245	14.9501	2.49314	12.3271	4.11856	17.7847	0	0	36.6182	4.48712	14.1873	0.172499	0	0	6.24705	1.98296	30.3514	3.88494
1	migratory langerhans cells, donor1,CNhs13535,11901-125F2	550	8.69157	87.8429	0	3.55828	11.4522	0	0.551958	0	1.52106	0	0	14.9269	0.412609	15.135	0	0	0	20.5087	0.15131	13.2188	2.57894
1	migratory langerhans cells, donor2,CNhs13536,11902-125F3	551	17.0073	49.6355	0	13.0675	22.4422	0	0.187524	0	2.06708	0	0	8.5692	0.725099	14.6773	0	0	0	17.3919	0.318547	11.6613	1.32253
1	migratory langerhans cells, donor3,CNhs13547,11903-125F4	552	17.6768	29.1003	0	6.99387	15.4009	0.125441	0.463504	0.190454	1.91108	0	0	16.9177	0.743303	14.6681	0	0	0	18.4308	0	15.6949	5.67036
1	mixed mullerian tumor cell line:HTMMT,CNhs11944,10689-109F5	553	7.30561	6.59889	0	24.1104	11.7775	0	2.43428	2.34496	6.39626	0	0	5.66952	2.38464	14.0856	0	0	0	11.7115	0	6.54952	5.42238
1	mucinous adenocarcinoma cell line:JHOM-1,CNhs11752,10648-109A9	554	10.6765	10.3731	0	18.0982	8.20542	0	2.08753	8.77277	5.73323	1.28403	0	1.48879	0.894997	7.49815	0	0	0	13.7624	0.199092	18.6502	4.06679
1	mucinous cystadenocarcinoma cell line:MCAS,CNhs11873,10784-110H1	555	19.8497	8.71379	0	22.0245	12.1797	0.164641	2.39182	1.51172	17.3167	0	0	3.47529	1.34705	9.57378	0	0	0	12.1163	0.334475	19.4089	2.79385
1	Multipotent Cord Blood Unrestricted Somatic Stem Cells, donor1,CNhs11350,11549-120C1	556	23.0796	9.42356	0	14.7239	28.2368	0	2.96855	1.71408	0.936037	0	0	4.14611	1.74449	6.53661	0	0	0	5.3363	0	18.1709	2.38056
1	Multipotent Cord Blood Unrestricted Somatic Stem Cells, donor2,CNhs12105,11629-122B9	557	14.8344	17.0775	0	35.2147	30.4765	1.80321	7.31699	20.5095	0	0	0	2.4842	4.1807	7.96505	0	0	0	6.19982	0	22.9233	11.3903
1	Myoblast differentiation to myotubes, day00, control donor1,CNhs13847,13469-144I4	558	36.8569	34.8839	0	8.77301	23.6034	0	4.03708	1.70218	5.57722	0	0	27.1618	0.433846	11.2102	0	0	0	4.81009	0	34.1853	7.07555
1	Myoblast, donor1,CNhs10870,11241-116D8	559	29.2459	5.41435	0	16.8712	21.2325	0	3.43205	4.65421	2.80811	0	0	3.88644	0.394406	6.49038	0	0	0	10.8413	0.111492	12.7396	3.10795
1	Myoblast, donor2,CNhs11965,11322-117D8	560	18.0996	6.89622	0	13.865	23.5093	0.164641	1.9637	3.9162	1.59906	0	0	5.15883	0.621947	6.26849	0	0	0	7.89989	1.47328	20.5272	6.44735
1	Myoblast, donor3,CNhs11908,11398-118D3	561	25.2408	7.8122	0	17.546	14.0999	0.282242	1.83632	5.74932	2.10608	0	0	7.05012	0.488456	9.85115	0	0	0	6.88794	1.4255	24.3211	3.85188
1	myxofibrosarcoma cell line:MFH-ino,CNhs11729,10600-108E6	562	19.3329	10.071	0	6.99387	8.90442	0	5.0207	6.7611	0	0	0	15.9656	3.6164	13.6418	0	0	0	6.51015	0	11.3419	6.56307
1	myxofibrosarcoma cell line:NMFH-1,CNhs11821,10684-109E9	563	6.91802	3.35699	0	18.0982	1.52354	0	2.47674	2.63064	2.88612	0	0	2.94729	0.445982	11.7465	0	0	0	8.56777	1.75997	23.5224	8.5138
1	nasal epithelial cells, donor1, tech_rep1,CNhs12589,12226-129F3	564	27.1083	0.469979	0	6.87117	9.17832	0.109761	1.88232	0	1.63807	0	0	4.66113	14.2168	8.40422	0	0	0	13.2092	0	22.3642	3.00876
1	nasal epithelial cells, donor2,CNhs12574,12227-129F4	565	24.1132	10.7376	0	11.4724	7.45506	0	0.661642	0.738007	2.4181	0	0	1.6143	11.1344	9.20396	0	0	0	8.81063	1.48921	2.47604	4.11638
1	Neural stem cells, donor1,CNhs11063,11275-116H6	566	19.4033	4.75254	0	28.0368	36.6819	0.799686	2.87655	1.21414	14.8596	0	0	5.05929	12.6422	11.5107	1.25678	0	0	2.22627	4.85785	10.1438	0.843115
1	Neural stem cells, donor2,CNhs11384,11352-117H2	567	93.2464	18.7224	0	23.9264	22.6505	0	3.2233	4.6423	15.2106	0	0	10.1402	11.0555	13.235	0	0	0	2.63105	1.03528	20.8067	0
1	neuroblastoma cell line:CHP-134,CNhs11276,10508-107D4	568	28.2358	36.6775	0	14.908	2.77318	0	5.43113	0	10.4914	0	0	9.6858	0.543066	16.2583	0	0	0	3.53505	0.613204	18.8898	8.8775
1	neuroblastoma cell line:NB-1,CNhs11284,10539-107G8	569	23.5612	5.84117	0	32.3926	6.30528	0	4.1963	0.773717	4.64119	0	0	6.48749	8.30982	13.7574	0	0	0	1.96317	0.0876005	18.0911	6.41428
1	neuroblastoma cell line:NBsusSR,CNhs11818,10607-108F4	570	5.54381	13.3512	0	12.5153	10.5449	0.125441	5.50897	2.80919	10.4134	0	0	8.23596	7.77586	10.7618	0	0	0	4.03427	0	28.2748	16.8954
1	neuroblastoma cell line:NH-12,CNhs11811,10555-107I6	571	15.3982	4.76693	0	18.0982	13.3666	0.344963	4.24937	1.29746	5.1092	0	0	6.85536	0.0667455	21.2555	0.135535	0	0	3.90609	0.175201	21.8051	5.76955
1	neuroectodermal tumor cell line:FU-RPNT-1,CNhs11744,10637-108I7	572	9.7369	76.0503	0	13.0675	17.8916	0.337123	5.11623	57.4336	2.4961	0	0	7.26651	0.388338	11.7927	0	0	0	3.4406	0	16.1342	10.1835
1	neuroectodermal tumor cell line:FU-RPNT-2,CNhs11753,10663-109C6	573	4.36927	31.8003	0	6.07362	20.368	0.0940808	3.55235	21.2475	10.1404	0	0	6.54375	4.99985	9.7402	0	0	0	5.34979	0	19.8083	8.1997
1	neuroectodermal tumor cell line:TASK1,CNhs11866,10774-110F9	574	3.19474	19.2116	0	7.30061	11.8146	0.266562	3.54173	5.24938	1.32605	0	0	2.12932	1.85371	7.45192	0	0	0	6.07165	0	29.1534	5.60423
1	neuroepithelioma cell line:SK-N-MC,CNhs11853,10728-110A8	575	9.18487	42.864	0	0	16.2568	0	8.49874	39.2334	4.36817	0	0	8.94573	3.89855	17.0442	0	0	0	3.39338	0	24.5607	12.9278
1	neurofibroma cell line:Hs 53,T,CNhs11854,10729-110A9	576	23.526	8.99674	0	9.7546	21.4123	0.501764	5.62573	7.95143	3.70515	0	0	4.53995	2.50903	7.49815	0	0	0	8.1495	0	25.3994	1.57051
1	Neurons, donor1,CNhs12338,11494-119E9	577	39.9577	10.7568	0	18.9571	28.9016	1.81889	4.92517	0	30.1482	0	0	6.02441	3.98956	7.86335	0	0	0	5.74108	1.84758	24.7204	5.10828
1	Neurons, donor2,CNhs12726,11574-120E8	578	42.4947	16.4684	0	15.3988	30.0628	1.31713	2.96501	0.797524	27.4571	0	0	5.36657	6.45308	8.51979	0	0	0	6.10538	1.3379	19.4089	3.6039
1	Neurons, donor3,CNhs13815,11655-122E8	579	35.9643	6.72837	0	19.5706	27.4836	1.00353	2.93316	0	24.883	0	0	5.24539	2.51509	6.19453	0	0	0	3.4406	3.05009	45.8466	2.11605
1	non-small cell lung cancer cell line:NCI-H1385,CNhs12193,10730-110B1	580	21.6232	8.44523	0	9.81595	53.903	0.627205	2.26444	0.952268	28.1201	0	0	2.76984	0	8.51054	0	0	0	5.94347	0.637095	12.7796	17.2095
1	normal embryonic palatal mesenchymal cell line:HEPM,CNhs11894,10813-111B3	581	11.5927	10.8239	0	19.4479	29.883	0.831047	4.11846	39.4596	2.76911	0	0	5.03765	1.71111	7.98817	0	0	0	9.75511	0	35.2236	7.5715
1	nucleus accumbens, adult, pool1,CNhs10644,10037-101F1	582	11.3108	6.65164	0.0136852	19.6933	17.4465	3.88083	7.24976	1.98786	14.7816	0	0	14.3426	4.11092	16.0919	0.480532	0	0	3.2517	2.30151	33.8658	5.83568
1	Nucleus Pulposus Cell, donor1,CNhs10881,11252-116F1	583	34.731	15.0058	0	13.5583	32.9387	0.478244	4.86148	6.28497	3.35413	0	0	7.27517	0.670489	8.16845	0	0	0	6.78675	0.294656	13.738	10.3488
1	Nucleus Pulposus Cell, donor2,CNhs12019,11409-118E5	584	17.0308	10.0758	0	24.5399	40.3852	1.96002	4.59965	4.76134	3.90016	0	0	4.32788	1.51694	4.62278	0	0	0	8.43284	0	13.9776	9.09241
1	Nucleus Pulposus Cell, donor3,CNhs12063,11462-119B4	585	21.3413	9.36601	0	16.6258	32.0399	0.854567	2.49443	4.84466	0	0	0	2.9343	0.494524	3.25906	0	0	0	10.6119	0	40.0958	5.38932
1	occipital cortex - adult, donor10196,CNhs13798,10172-103C1	586	4.99178	4.07635	0	0	10.5107	1.11329	4.5112	1.69027	5.53822	0	0	34.3417	1.72021	15.7221	0	0	0	0.957971	9.03082	39.6166	14.0519
1	occipital cortex, adult, donor10252,CNhs12320,10163-103B1	587	8.24524	9.41397	0	38.2209	12.4337	2.2501	12.2563	4.74943	19.9298	0	0	38.7562	5.6673	13.6511	0.197141	0	0	6.78675	4.57912	41.4537	5.00909
1	occipital lobe, adult, donor1,CNhs11787,10076-102A4	588	7.95161	3.73585	0	21.411	14.3966	10.6154	10.0166	1.46411	13.6115	0	0	13.9358	3.11277	8.53365	0.505175	0	0	4.56723	3.43235	39.3371	6.44735
1	occipital lobe, fetal, donor1,CNhs11784,10073-102A1	589	53.2887	8.58431	0	34.0491	18.9872	1.9757	6.77918	34.2102	17.7067	0	0	10.0364	3.59516	11.7696	0	0	0	7.1443	1.80776	36.222	7.91866
1	occipital pole, adult, pool1,CNhs10643,10036-101E9	590	5.03876	7.62996	0	15.7055	26.6362	8.34967	7.51159	1.64266	9.9844	0	0	8.20133	4.55387	16.0503	0.0862494	0	0	5.08669	4.34817	25.1198	5.60423
1	Olfactory epithelial cells, donor1,CNhs13816,11933-125I7	591	11.9685	8.97756	0	25.5215	22.2511	0	4.122	20.5452	1.63807	0	0	7.01982	0.882862	4.90477	0	0	0	10.0992	0	34.8642	5.85221
1	Olfactory epithelial cells, donor2,CNhs13817,11934-125I8	592	12.5793	5.56302	0	10.9202	19.1926	0.141121	3.66203	14.8673	0.702028	0	0	5.40552	0.594642	4.86779	0	0	0	9.99123	0	26.3578	3.83534
1	Olfactory epithelial cells, donor3,CNhs13818,11935-125I9	593	11.299	7.0353	0	13.5583	20.8759	0.125441	3.57004	22.1521	1.24805	0	0	7.23622	0.38227	6.70766	0	0	0	11.381	0	25.1997	2.612
1	Olfactory epithelial cells, donor4,CNhs13819,11936-126A1	594	15.269	10.6752	0	18.7117	17.8146	0	4.47582	23.152	0.468019	0	0	7.90704	0.746337	7.20229	0	0	0	9.64042	0	17.2923	10.4645
1	olfactory region, adult,CNhs12611,10195-103E6	595	12.5206	10.0662	0	19.816	20.7304	4.42964	9.42575	1.91644	6.27925	0	0	23.2018	5.24256	10.5261	0.800887	0	0	4.25015	0.899896	32.9073	5.33973
1	optic nerve, donor1,CNhs13449,10277-104E7	596	3.35917	0.685786	0	0	39.9173	2.24226	6.06093	11.8914	22.2699	0	0	35.2203	7.36325	13.198	0	0	0	1.92943	0	34.2252	4.72805
1	oral squamous cell carcinoma cell line:Ca9-22,CNhs10752,10434-106E2	597	18.5577	6.96816	0	20.4908	0	0	3.7151	1.16653	11.1154	0	0	2.71791	9.17145	11.8852	0	0	0	8.80389	0	14.0974	5.02562
1	oral squamous cell carcinoma cell line:HO-1-u-1,CNhs11287,10550-107I1	598	20.0963	3.62076	0	26.0736	4.54494	0.188162	2.88009	0	2.30109	0	0	6.38362	3.40099	20.9412	0	0	0	5.72759	0.191128	14.1374	7.60456
1	oral squamous cell carcinoma cell line:HSC-3,CNhs11717,10545-107H5	599	9.04393	20.5832	0	21.411	13.7632	0	3.04992	0.21426	7.13729	0	0	8.4134	1.11344	15.7729	0	0	0	5.19463	0	5.87061	3.93453
1	oral squamous cell carcinoma cell line:SAS,CNhs11810,10544-107H4	600	4.88607	5.75964	0	14.908	9.68902	0.0940808	3.23037	3.16629	7.21529	0	0	5.64788	7.8517	13.6187	0	0	0	10.7536	0	11.0623	2.09952
1	Osteoblast - differentiated, donor1,CNhs11311,11276-116H7	601	17.3244	12.9916	0	11.1043	15.9715	0.705606	2.23614	6.80871	8.22933	0	0	2.60538	0.9132	10.5723	0	0	0	6.69905	0	32.4681	7.45578
1	Osteoblast - differentiated, donor2,CNhs11980,11353-117H3	602	8.01034	4.36409	0	0	48.0114	3.56723	2.41305	5.41602	0	0	0	0.982429	0.688693	1.04937	0	0	0	15.341	0	54.4728	0
1	Osteoblast - differentiated, donor3,CNhs12035,11425-118G3	603	13.3662	3.97084	0	6.31902	41.3295	0	1.82925	1.22604	8.07332	0	0	4.92513	2.82455	2.87075	0	0	0	9.07374	0	66.1342	11.9689
1	Osteoblast, donor2,CNhs11385,11354-117H4	604	35.8821	6.05218	0	24.4785	16.4879	0.517444	1.64526	1.58314	5.18721	0	0	2.58807	0.807014	8.90348	0	0	0	3.58227	0	23.8818	2.19871
1	Osteoblast, donor3,CNhs12036,11426-118G4	605	8.87949	10.963	0	14.7239	21.6719	0.290082	2.54396	3.72575	1.44306	0	0	1.59699	1.73538	10.4845	0	0	0	7.71099	0	26.5176	5.17441
1	osteoclastoma cell line:Hs 706,T,CNhs11835,10704-109H2	606	15.6801	6.94897	0	9.3865	16.3224	0	3.3719	7.71337	1.48206	0	0	4.12447	1.6201	8.10836	0	0	0	10.0317	0	18.2907	4.41395
1	osteosarcoma cell line:143B/TK^(-)neo^(R),CNhs11279,10510-107D6	607	21.8934	28.4721	0	12.6994	0.393723	0	1.95308	0	8.07332	0	0	28.9795	1.04669	9.25481	0	0	0	6.05141	0.549494	24.8003	6.84411
1	osteosarcoma cell line:HS-Os-1,CNhs11290,10558-107I9	608	24.9941	48.0769	0	51.227	15.9486	1.24657	3.65849	9.71313	4.64119	0	0	6.7991	2.3543	12.047	0	0	0	6.84072	15.6805	17.492	5.91833
1	pagetoid sarcoma cell line:Hs 925,T,CNhs11856,10732-110B3	609	6.87104	5.8028	0	13.6196	10.933	0.313603	3.06761	0	2.3791	0	0	4.36683	0.734201	11.0022	0.246427	0	0	4.35135	0	12.8994	10.0017
1	pancreas, adult, donor1,CNhs11756,10049-101G4	610	5.50857	6.37349	0	9.57055	21.6291	0.611525	9.95294	0	18.2917	0	0	6.08933	3.79236	12.2827	0	0	1.35758	7.90663	1.24233	34.345	2.57894
1	pancreatic carcinoma cell line:NOR-P1,CNhs11832,10698-109G5	611	1.53864	0.503549	0	3.19018	0	0	5.46651	0	15.3276	0	0	8.61248	2.70016	8.23317	0	0	0	7.77171	0	21.9649	0.859646
1	Pancreatic stromal cells, donor1,CNhs10877,11249-116E7	612	18.4755	10.8767	0	23.4356	15.8887	0.0705606	1.75141	5.07082	3.04212	0	0	4.8126	1.26513	9.19933	0.110892	0	0	8.02806	0.414112	14.5767	7.75335
1	papillary adenocarcinoma cell line:8505C,CNhs11716,10437-106E5	613	12.6967	7.38059	0	13.0675	19.8573	0	3.01454	0.976074	7.68331	0	0	3.54453	2.23598	13.4014	0	0	0	13.4791	0	7.86741	2.9757
1	papillotubular adenocarcinoma cell line:TGBC18TKB,CNhs10734,10417-106C3	614	25.6988	4.89162	0	17.2393	20.0799	0.807526	3.45328	0.880848	11.5445	0	0	6.20618	1.65954	19.2077	0	0	0	7.18478	0	14.1773	1.95074
1	paracentral gyrus, adult, pool1,CNhs10642,10035-101E8	615	8.56237	6.67082	0.0159661	16.135	21.0414	6.9855	6.61996	1.36888	11.8565	0	0	13.9444	3.66797	12.8328	0.246427	0	0	3.91958	3.5518	21.845	3.80228
1	parietal lobe - adult, donor10196,CNhs13797,10171-103B9	616	7.34085	6.36869	0	4.78528	17.3809	2.4461	5.80264	2.78538	6.08424	0	0	28.3952	2.36947	13.3598	0	0	0	4.21642	2.48467	49.9201	9.04282
1	parietal lobe, adult, donor10252,CNhs12317,10157-103A4	617	9.94832	9.31805	0.0478982	17.7301	14.5649	1.77969	11.4814	3.94001	8.85335	0	0	38.0161	4.20194	11.4645	0	0	0	5.01923	3.78275	32.1885	2.04993
1	parietal lobe, adult, pool1,CNhs10641,10034-101E7	618	8.64459	6.59889	0	16.7485	19.8659	4.07683	7.29222	2.19022	15.3276	0	0	12.6504	3.69528	15.1581	0.394283	0	0	5.09344	3.0262	30.3914	6.61266
1	parietal lobe, fetal, donor1,CNhs11782,10072-101I9	619	58.4567	15.212	0	36.9325	14.1997	6.86005	7.74157	20.8309	10.6474	0	0	8.99766	6.80501	19.4712	0	0	0	3.31917	0.438003	37.1406	8.13358
1	parotid gland, adult,CNhs12849,10199-103F1	620	7.08245	9.20295	0	13.4356	19.0842	0.862407	11.4461	1.30937	6.39626	0	0	10.6769	3.16131	10.6463	0	0	0	7.02962	2.18205	13.139	3.62043
1	penis, adult,CNhs12850,10200-103F2	621	22.7273	6.66123	0	36.5031	19.6776	0.392003	6.14584	9.45126	3.86115	0	0	10.0926	7.07503	11.4691	0	0	0	4.01403	3.55977	9.90415	4.92643
1	Pericytes, donor1,CNhs11317,11491-119E6	622	12.1917	22.535	0	6.01227	84.913	7.83222	1.10745	3.49958	3.04212	0	0	1.77876	11.82	9.86501	0	0	0	18.7546	0.159274	46.9249	3.2402
1	Pericytes, donor2,CNhs12079,11571-120E5	623	8.86775	17.7729	0	2.08589	60.0143	6.18581	0.973004	10.6178	4.01716	0	0	1.19017	11.3467	7.61372	0	0	0	10.8817	0	39.7364	1.70276
1	peripheral neuroectodermal tumor cell line:KU-SN,CNhs11830,10697-109G4	624	3.92295	37.2818	0	11.8405	11.592	1.51313	6.22368	6.07071	4.79719	0	0	8.7553	0.746337	11.9499	0	0	0	1.06591	0	6.3099	7.55497
1	pharyngeal carcinoma cell line:Detroit 562,CNhs11849,10723-110A3	625	25.9572	18.5642	0	13.3129	13.7061	0	4.20338	3.04726	17.9407	0	0	9.89786	5.15458	10.1008	0	0	0	9.74162	0	29.5927	2.11605
1	pineal gland - adult, donor10196,CNhs13804,10179-103C8	626	6.29551	6.42145	0	6.56442	12.6847	3.77891	9.85741	0.642781	6.27925	0	0	37.328	1.62616	13.8683	1.31838	0	0	3.97355	0.852114	40.655	2.6616
1	pineal gland, adult, donor10252,CNhs12228,10160-103A7	627	9.07916	3.70708	0	12.3926	10.8417	3.16739	4.99593	2.79729	3.93916	0	0	32.4548	1.32581	16.9425	0.418926	0	0	5.44424	0.804332	37.6198	4.44702
1	pituitary gland - adult, donor10196,CNhs13805,10180-103C9	628	4.27531	6.11452	0	29.816	29.4379	1.42689	13.3142	1.4403	0	0	0	29.4209	1.2894	15.7128	0.751602	0	0	2.04412	2.413	16.9728	0
1	pituitary gland, adult, donor10252,CNhs12229,10162-103A9	629	7.2234	6.77153	0	22.3313	27.8003	0.180321	10.3103	1.35698	26.6381	0	0	33.7964	1.38042	19.4712	0	0	0	3.37988	4.34817	29.992	4.51314
1	placenta, adult, pool1,CNhs10627,10021-101D3	630	18.2288	2.97813	0	7.05521	17.1327	0.0705606	3.73633	2.42828	5.53822	1.38675	0	7.94599	3.65887	11.8898	0.110892	0	0	9.15469	1.83961	13.4585	4.09985
1	Placental Epithelial Cells, donor1,CNhs11079,11278-116H9	631	9.25534	4.35929	0	3.74233	24.5621	0	1.2879	1.0832	8.26833	0	0	2.09902	6.07081	14.2936	0	0	0	100	0	43.5703	2.00033
1	Placental Epithelial Cells, donor2,CNhs11386,11355-117H5	632	5.86093	7.98005	0	0	36.5649	1.30145	1.17822	1.97596	6.47426	0	0	1.44118	2.5242	6.92493	0	0	0	52.7693	0	73.123	0
1	Placental Epithelial Cells, donor3,CNhs12037,11427-118G5	633	6.75358	15.8066	0	9.2638	41.2382	0.948648	0.856243	1.0832	2.34009	0	0	2.35437	2.84275	12.1625	0	0	0	51.0018	0	41.0543	1.50438
1	pleomorphic hepatocellular carcinoma cell line:SNU-387,CNhs11933,10706-109H4	634	17.5241	9.13102	0	36.8098	2.8873	0	6.00785	14.4983	4.68019	0	0	8.68173	0.779709	11.8112	0	0	0	12.2647	0	8.90575	6.23244
1	pons, adult, pool1,CNhs10640,10033-101E6	635	11.4987	2.28275	0	25.8282	20.4793	11.2975	8.3926	1.53553	7.95632	0	0	21.2369	3.21592	13.1657	0.505175	0	0	3.39338	5.14454	23.0831	4.71152
1	postcentral gyrus, adult, pool1,CNhs10638,10032-101E5	636	8.65633	6.68521	0	20.184	23.2696	8.40455	6.63412	2.03547	9.75039	0	0	8.02822	4.22924	14.0486	0.320355	0	0	4.56723	4.14112	29.1534	6.41428
1	Preadipocyte - breast, donor1,CNhs11052,11467-119B9	637	27.9774	6.78112	0	12.1472	33.127	0	3.50989	6.20164	1.95008	0	0	4.82991	0	4.47485	0	0	0	12.0488	0	17.8514	1.63663
1	Preadipocyte - breast, donor2 (nuclear fraction),CNhs12584,14320-155D9	638	26.8616	11.6296	0	30.1227	12.2596	0	3.53112	14.7959	1.20905	0	0	15.0091	0.976912	20.0074	0	0	0	11.9072	0	24.5208	0.760456
1	Preadipocyte - breast, donor2,CNhs11971,11328-117E5	639	16.8076	9.8264	0	10.3067	28.6676	0.219522	4.56781	8.68944	0	0	0	2.91699	0.767574	4.66901	0	0	0	9.65392	0	19.0495	3.2402
1	Preadipocyte - omental, donor1,CNhs11065,11468-119C1	640	22.5746	7.80261	0	19.6319	38.6049	0.399843	3.85309	3.66623	1.01404	0	0	4.32355	0.348897	5.80621	0.160177	0	0	12.6223	0	17.4121	4.01719
1	Preadipocyte - omental, donor2,CNhs11902,11329-117E6	641	27.0496	6.87224	0	15.7055	30.0742	0.399843	5.07023	10.3559	0	0	0	5.09392	0.309457	10.1701	0	0	0	7.5963	0	16.3339	2.54588
1	Preadipocyte - omental, donor3,CNhs12013,11403-118D8	642	17.5711	6.17207	0	9.8773	31.7118	0.376323	5.80618	4.9756	2.4961	0	0	4.03791	0.439914	6.98964	0	0	0	13.1282	0	28.9137	1.86808
1	Preadipocyte - perirenal, donor1,CNhs12065,11469-119C2	643	12.2034	7.83138	0	9.07975	53.3552	1.16033	5.25068	0	0	0	0	2.57076	0.901065	10.2903	0	0	0	28.0375	0	35.5831	7.35659
1	Preadipocyte - subcutaneous, donor2,CNhs11981,11356-117H6	644	13.5894	5.84117	0	12.2699	10.1198	0.117601	2.12646	0	4.79719	0	0	4.00329	2.52723	7.77089	0	0	0	4.89105	0.119455	20.3275	4.33129
1	Preadipocyte - subcutaneous, donor3,CNhs12038,11428-118G6	645	8.33921	4.51276	0	8.71166	17.0214	0.141121	2.51212	0.21426	5.53822	0	0	3.1507	3.0703	4.51646	0	0	0	7.66377	0.422075	19.1294	2.94264
1	Preadipocyte - visceral, donor1,CNhs11082,11280-116I2	646	19.3916	8.34932	0	23.1902	10.0742	0.0627205	1.71602	0.678491	6.08424	0	0	3.73063	0.870726	10.8589	0	0	0	3.60251	0.127419	12.1406	2.84345
1	Preadipocyte - visceral, donor2,CNhs11982,11357-117H7	647	18.91	6.97295	0	9.57055	15.4066	0	2.75625	1.23795	6.08424	0	0	4.27162	1.25906	6.24075	0	0	0	4.90454	0	14.4968	1.71929
1	Preadipocyte - visceral, donor3,CNhs12039,11429-118G7	648	15.2925	6.35431	0	18.5276	12.6648	0	2.13707	0.547554	4.09516	0	0	5.12854	1.83247	5.74612	0	0	0	6.51015	0.0955642	18.5703	3.07489
1	prostate cancer cell line:DU145,CNhs11260,10490-107B4	649	5.8257	4.53674	0	15.9509	8.59914	0	2.34228	2.39257	1.36505	0	0	3.37575	0.430812	9.67086	0	0	0	10.369	0	9.42492	9.96859
1	prostate cancer cell line:PC-3,CNhs11243,10439-106E7	650	24.172	8.85287	0	11.5951	20.311	0.258722	2.35998	0.261874	1.28705	0	0	7.55648	0.303389	8.69083	0	0	0	2.55009	0.350402	11.5415	7.17474
1	Prostate Epithelial Cells (polarized), donor1,CNhs10882,11253-116F2	651	8.65633	1.74084	0	34.8466	10.9986	0.0940808	6.41475	0	12.2465	0	0	4.44473	0.952641	14.4138	0	0	1.89714	10.7603	0	12.0607	2.19871
1	Prostate Epithelial Cells, donor2,CNhs11972,11331-117E8	652	20.0141	5.38557	0	6.13497	21.8516	0.313603	5.03839	0.952268	7.02028	0	0	3.47096	14.417	6.76775	0	0	0	12.0421	0	13.6182	2.31443
1	Prostate Epithelial Cells, donor3,CNhs12014,11404-118D9	653	27.6838	1.45789	0	13.5583	11.6377	0	4.04062	0.21426	4.68019	0	0	6.93326	11.0919	8.72781	0	0	0	13.2969	0.143346	17.2923	1.37213
1	Prostate Stromal Cells, donor1,CNhs10883,11254-116F3	654	9.84261	13.2697	0	23.2515	18.0171	0	1.42235	2.19022	4.48518	0	0	2.68329	1.6383	9.98058	0	0	0	9.52574	0	22.0048	4.56274
1	Prostate Stromal Cells, donor2,CNhs11973,11332-117E9	655	13.0491	8.55553	0	21.227	16.4165	0	2.06277	1.0832	7.80031	0	0	3.1507	0.995115	6.73539	0	0	0	7.61654	0	28.3546	7.22433
1	Prostate Stromal Cells, donor3,CNhs12015,11405-118E1	656	12.3209	9.9367	0	16.0736	22.408	0.101921	3.94509	3.42816	1.52106	0	0	3.74362	2.10855	6.00037	0	0	0	12.2985	0	42.9313	9.96859
1	prostate, adult, pool1,CNhs10628,10022-101D4	657	33.5565	19.0102	0	25.5215	20.5136	0.188162	6.22015	6.82062	9.78939	0	0	21.1633	6.88086	12.6988	0	0	0	8.25744	2.62802	14.7364	8.18317
1	putamen, adult, donor10196,CNhs12324,10176-103C5	658	5.71999	6.63246	0	19.2638	15.2411	2.9557	12.4509	1.49982	6.12324	0	0	29.9186	3.00355	10.3874	0.579103	0	0	4.02752	3.50402	23.8419	9.8694
1	renal cell carcinoma cell line:OS-RC-2,CNhs10729,10411-106B6	659	9.88959	5.59179	0	13.2515	7.94579	0	1.68064	3.34484	0	0	0	6.72985	1.24389	5.78772	0	0	2.8196	10.1936	0	5.19169	7.85254
1	renal cell carcinoma cell line:TUHR10TKB,CNhs11257,10471-106I3	660	14.024	1.14617	0	14.6626	9.81455	0	6.42182	3.97572	1.87207	0	0	5.37523	1.73842	18.5512	0	0	0.835436	13.8568	0	13.3387	33.956
1	Renal Cortical Epithelial Cells, donor1,CNhs11331,11516-119H4	661	3.18299	6.70919	0	11.0429	43.2525	3.18307	0.318438	0	7.02028	0	0	1.36761	8.21274	13.3506	0	0	0	15.5232	0	25.2396	0.743925
1	Renal Cortical Epithelial Cells, donor2,CNhs12728,11596-120H3	662	14.3881	2.62325	0	13.2515	31.0471	1.38769	2.06984	0.17855	4.21217	0	0	4.765	2.26631	7.01276	0.283391	0.0893855	0	16.2113	0.310584	9.54473	3.05836
1	Renal Epithelial Cells, donor1,CNhs11332,11517-119H5	663	6.4482	12.4113	0	19.2638	66.0143	0.611525	0.831476	0.928461	6.12324	0	0	0.337575	8.32802	16.679	0	0	0	30.1626	0.621167	34.4649	3.88494
1	Renal Epithelial Cells, donor2,CNhs12088,11597-120H4	664	6.87104	11.9125	0	0	60.4565	0	0	0	5.69423	0	0	0	9.75395	12.8375	0	0	0	17.7494	1.1627	23.3626	0
1	Renal Epithelial Cells, donor3,CNhs12732,11678-122H4	665	16.4905	4.10033	0	12.9448	32.6448	0.329283	2.57581	0.130937	3.27613	0	0	3.92972	1.34401	6.24538	0.258748	0	0	11.6778	1.01139	7.58786	2.44669
1	Renal Glomerular Endothelial Cells, donor1,CNhs12074,11514-119H2	666	16.0324	11.9988	0	0	34.3966	0	1.60988	10.832	4.44618	0	0	0.493378	40.372	8.41346	0	0	0	7.67051	5.43123	36.3419	3.75269
1	Renal Glomerular Endothelial Cells, donor2,CNhs12086,11594-120H1	667	23.1736	12.4784	0	13.5583	20.4308	0.399843	2.16538	5.86835	2.65211	0	0	2.28079	16.7713	8.49205	0	0	0	7.57606	3.24918	29.8722	3.37246
1	Renal Glomerular Endothelial Cells, donor3,CNhs12624,11675-122H1	668	33.7327	10.2532	0	17.2393	16.077	0	3.43913	9.76074	5.0702	0	0	4.86021	12.445	10.2811	0	0	0	4.51326	1.20252	17.2524	4.99256
1	Renal Glomerular Endothelial Cells, donor4,CNhs13080,11783-124B1	669	28.9875	11.8358	0	0	66.8845	0	1.08976	20.1881	12.0125	0	0	0.666494	50.5355	9.98058	0	0	0	5.20138	4.91359	73.9217	0
1	Renal Mesangial Cells, donor1,CNhs11333,11518-119H6	670	6.68311	15.8546	0	3.31288	42.5164	1.70129	1.34098	0.964171	4.21217	0	0	1.40656	4.35666	13.6511	0	0	0	16.4542	0.430039	17.3323	2.69466
1	Renal Mesangial Cells, donor3,CNhs12121,11679-122H5	671	2.94809	12.7518	0	6.13497	75.2896	3.14387	1.41882	0	3.90016	0	0	0.432788	4.7177	9.50906	0	0	0	31.1408	0	40.0559	1.65317
1	Renal Proximal Tubular Epithelial Cell, donor1,CNhs11330,11515-119H3	672	5.68475	4.64704	0	9.3865	25.5977	0	2.07338	0.297584	5.96724	0	0	2.31542	3.32514	12.4908	0	0	0	9.97099	0.406148	14.2572	2.52934
1	Renal Proximal Tubular Epithelial Cell, donor2,CNhs12087,11595-120H2	673	3.89946	1.99501	0	10.184	42.2054	0.650725	1.76556	0.987978	6.47426	0	0	0.359214	5.29414	8.06675	0	0	0	11.7722	0.660986	23.2428	1.37213
1	Renal Proximal Tubular Epithelial Cell, donor3,CNhs12120,11676-122H2	674	4.99178	6.65644	0	8.22086	31.6177	0.525284	1.98139	0.261874	4.36817	0	0	1.1642	4.61758	8.79715	0	0	0	15.7053	0.175201	15.2157	3.70309
1	retina, adult, pool1,CNhs10636,10030-101E3	675	13.0961	11.2076	0	21.4724	32.5678	1.01137	4.98178	3.14248	8.65835	0.359527	0	10.0234	6.80805	18.5697	0.172499	0	0	5.54544	10.7589	29.6725	4.72805
1	Retinal Pigment Epithelial Cells, donor0,CNhs10842,11215-116A9	676	15.6683	3.81258	0	9.44785	29.8516	13.4692	1.63465	0.309487	3.00312	0	0	2.66165	2.25721	3.43935	0	0	0	8.30466	0	17.4121	6.77798
1	Retinal Pigment Epithelial Cells, donor1,CNhs11338,11528-119I7	677	7.31736	13.3704	0	14.1104	46.6049	1.02705	2.08753	0.39281	5.1092	0	0	1.41954	2.88523	11.2195	0.406604	0	0	6.63833	0	13.099	2.16565
1	Retinal Pigment Epithelial Cells, donor3,CNhs12733,11689-122I6	678	27.8952	2.65202	0	17.9755	54.8645	1.27793	1.95662	0.773717	3.82215	0	0	3.38007	0.691727	5.86631	0	0	0	4.1692	0	14.2971	4.29823
1	retinoblastoma cell line:Y79,CNhs11267,10475-106I7	679	6.30726	8.33493	0	17.4233	0	0	2.68195	0	1.24805	0	0	6.4269	2.25418	18.1906	0	0	0	3.19773	0	10.7428	5.48851
1	rhabdomyosarcoma cell line:KYM-1,CNhs11877,10787-110H4	680	9.27883	18.0606	0	21.411	17.378	0.180321	2.4272	0	15.8736	0	0	6.34034	0.139559	13.7019	0	0	0	2.03737	0	16.254	8.06745
1	rhabdomyosarcoma cell line:RMS-YM,CNhs11269,10477-106I9	681	71.8816	29.9348	0	3.19018	5.35806	0	1.23129	2.07118	33.2293	0	0	15.8011	2.0054	17.2014	0.431247	0	0	3.40012	1.10695	12.5	23.8552
1	SABiosciences XpressRef Human Universal Total RNA, pool1,CNhs10610,10002-101A5	682	16.9486	4.10033	0.0228087	15.8282	17.903	0.321443	16.4774	9.20129	51.8331	0	0	15.1606	4.59634	10.4336	0.123213	0	4.39474	8.27093	6.64968	13.5783	5.62076
1	sacrococcigeal teratoma cell line:HTST,CNhs11829,10695-109G2	683	29.1872	63.4376	0	4.90798	12.8103	0	6.80749	15.272	0	0	0	18.7354	0.973878	7.0405	0	0	0	5.95021	0	28.8339	5.30666
1	salivary acinar cells, donor1,CNhs12810,11771-123I7	684	23.3615	6.3591	0	17.7914	12.3566	0.486084	4.69165	3.45197	0.819033	0	0	9.41747	17.7907	9.77256	0	0	0	4.61445	0.167237	12.4201	2.04993
1	salivary acinar cells, donor2,CNhs12811,11772-123I8	685	26.4623	5.73087	0	27.2393	14.9044	0	4.22814	9.14177	1.98908	0	0	6.64762	42.0558	7.73391	0	0	0	3.45409	0.541531	14.3371	6.2159
1	salivary acinar cells, donor3,CNhs12812,11773-123I9	686	31.6655	18.2333	0	38.1595	16.9615	0	12.7198	16.4623	10.8034	0	0	46.6719	43.2026	9.26868	0	0	0	2.33421	0	13.8179	3.42205
1	salivary gland, adult, pool1,CNhs11677,10093-102C3	687	11.1229	9.07827	0	7.91411	33.5093	1.68561	5.48066	1.02369	3.35413	0	0	4.0985	4.04721	15.7128	0	0	0	5.80179	2.05463	17.1725	2.13258
1	Saos-2 osteosarcoma treated with ascorbic acid and BGP to induce calcification, 00hr00min, biol_rep2 (A2 T0),CNhs12859,12760-136B6	688	16.4553	15.634	0	30.3067	16.9301	0	4.69872	20.1643	1.79407	0	0	4.44041	0.64015	14.5202	0	0	0	15.7525	3.06602	12.4201	12.5641
1	Saos-2 osteosarcoma treated with ascorbic acid and BGP to induce calcification, 00hr00min, biol_rep3 (A3 T0),CNhs12952,12858-137D5	689	20.0611	14.2049	0	35.9509	16.6676	0.0627205	2.56873	13.058	0.975039	0	0	4.21536	0.500592	16.4386	0	0	0	12.5211	3.94202	12.8594	10.3653
1	schwannoma cell line:HS-PSS, tech_rep2,CNhs11245,10442-106F1	690	5.6965	2.78151	0	29.0184	2.59914	0	1.3799	1.26175	9.67239	0	0	8.65576	0.825218	7.43805	0	0.134078	0	4.95176	1.22641	12.3003	2.3475
1	schwannoma cell line:HS-PSS,CNhs11183,10442-106F1	691	7.30561	3.92289	0	31.3497	2.33381	0	1.17468	0.714201	13.9626	0	0	7.11936	1.03456	8.35337	0	0	0	4.94502	1.21844	14.6166	3.09142
1	Sebocyte, donor1,CNhs10847,11220-116B5	692	13.4954	7.71149	0	3.49693	14.0913	0	1.22068	0	0	0	0	3.23293	21.6043	21.2371	0	0	0	7.75147	0.45393	11.4617	0
1	Sebocyte, donor2,CNhs11951,11301-117B5	693	7.63448	12.4688	0	3.98773	16.3224	0	1.83986	0	0	0	0	1.68787	21.4981	11.1178	0	0	0	10.5242	0.51764	10.3834	0
1	seminal vesicle, adult,CNhs12851,10201-103F3	694	11.9333	8.52676	0	18.1595	19.087	0	18.7241	4.53517	4.9532	0	0	28.9535	4.11092	10.7665	0	0	0	4.56723	2.02278	25.3594	1.40519
1	serous adenocarcinoma cell line:JHOS-2,CNhs11746,10639-108I9	695	10.7588	3.73585	0	16.8712	29.4807	0	4.70226	3.82097	3.58814	0	0	7.23622	2.15406	13.346	0	0	0	14.066	0.183165	32.9473	3.02529
1	serous adenocarcinoma cell line:SK-OV-3-R after co-culture with SOC-57-02-G, biol_rep1,CNhs13508,11843-124H7	696	8.73855	3.27067	0	15.2147	22.214	0	2.41305	0.369004	0	0	0	3.76093	0.846455	7.31324	0	0	0	14.437	0	11.1422	5.12481
1	serous adenocarcinoma cell line:SK-OV-3-R, biol_rep1,CNhs13099,11841-124H5	697	23.5729	2.29235	0	11.7178	19.9001	0	3.04285	1.14272	0	0	0	4.13745	0.579473	8.39497	0	0	0	7.73797	0	11.4617	12.6302
1	serous cystadenocarcinoma cell line:HTOA,CNhs11827,10693-109F9	698	4.20484	2.62805	0	15.7669	0	0	5.38159	0	7.83931	0	0	5.90756	13.2338	15.6158	0	0	0	5.80854	0.0876005	37.0607	3.14102
1	Sertoli Cells, donor1,CNhs10851,11255-116F4	699	39.6288	10.7903	0	29.5706	27.0471	0	3.98047	0	0	0	0	4.86887	0.488456	5.94027	0	0	0	6.50341	0	32.0687	2.6616
1	signet ring carcinoma cell line:Kato III,CNhs10753,10436-106E4	700	5.19145	1.36678	0	45.1534	23.0471	0.0784006	3.95924	0	29.8752	0	0	6.66926	6.07384	11.7973	0	0	0	6.82048	0	14.8962	2.11605
1	signet ring carcinoma cell line:NUGC-4,CNhs11270,10483-107A6	701	3.00681	5.90351	0	19.4479	12.6619	0	7.76634	2.60683	4.29017	0	0	5.06362	5.80686	28.125	0	0	0	7.48162	0	6.3099	2.01686
1	skeletal muscle - soleus muscle, donor1,CNhs13454,10282-104F3	702	4.5572	0.311721	0	7.91411	7.57204	1.52097	10.7667	3.08297	2.5351	0	0	23.535	2.94591	19.4527	0	0	0	1.30878	0.51764	20.6869	19.2594
1	Skeletal muscle cells differentiated into Myotubes - multinucleated, donor1,CNhs11084,11282-116I4	703	23.4202	19.7679	0	10.9202	24.6134	0.556644	1.29144	2.1188	4.8752	0	0	5.58729	4.7268	10.3319	0.110892	0	0	4.62794	0.422075	27.7157	3.38899
1	Skeletal Muscle Cells, donor1,CNhs11083,11281-116I3	704	13.8478	13.121	0	26.6871	23.8573	0.454724	0.923469	0.119033	8.30733	0	0	3.63975	3.69528	10.4567	0.357319	0	0	7.36693	0.461894	32.4281	3.35593
1	Skeletal Muscle Cells, donor4,CNhs12053,11451-119A2	705	18.452	6.27758	0	12.2699	10.3738	0.243042	2.17953	3.85668	0.585023	0	0	4.9987	0.888929	9.47208	0.381962	0	0	6.55063	0	29.5128	3.81881
1	Skeletal Muscle Cells, donor5,CNhs12056,11455-119A6	706	18.3932	7.43334	0	14.1104	11.7803	0.360643	1.63111	6.7611	3.00312	0	0	5.11555	2.00237	9.08376	0	0.167598	0	4.45254	0.119455	27.5958	5.83568
1	Skeletal Muscle Cells, donor6,CNhs12060,11459-119B1	707	23.479	6.27758	0	21.1656	8.53352	0.109761	1.07207	4.10665	2.14509	0	0	4.35385	1.33794	8.72781	0.677674	0	0	6.8812	0.326511	20.9265	6.84411
1	Skeletal Muscle Satellite Cells, donor1,CNhs10869,11240-116D7	708	31.2896	15.7635	0	29.0184	13.1783	0.423363	1.82571	9.975	2.92512	0	0	7.43963	0.424744	9.98058	0.258748	0	0	6.37523	0	13.2987	6.39775
1	Skeletal Muscle Satellite Cells, donor2,CNhs11964,11321-117D7	709	18.7339	10.7088	0	21.3497	14.5221	1.48177	2.97562	8.80848	0.585023	0	0	6.84238	0.573405	8.78328	0.18482	0	0	7.43439	0.461894	19.1294	5.04216
1	Skeletal Muscle Satellite Cells, donor3,CNhs12008,11397-118D2	710	17.5123	7.88893	0	17.7914	10.0656	0.470404	2.3529	2.8449	3.97816	0	0	4.90782	1.91438	10.7156	0.418926	0	0	5.92323	0.883969	16.6933	5.35626
1	skeletal muscle, adult, pool1,CNhs10629,10023-101D5	711	6.27202	1.17974	0.0228087	10.0613	12.8873	0.964328	6.79333	1.95215	3.19813	0	0	9.95412	3.20682	10.5815	0	0	0	8.16974	0.653022	9.02556	11.7044
1	skeletal muscle, fetal, donor1,CNhs11776,10066-101I3	712	61.299	3.89411	0	21.3497	15.2211	1.81889	4.10431	69.0275	0	0	0	3.0122	8.09441	14.4739	0	0	0	4.69541	3.69515	50.9585	9.58836
1	Small Airway Epithelial Cells, donor1,CNhs10884,11256-116F5	713	23.1031	2.93497	0	15.2147	15.4665	0.133281	2.74918	1.17843	1.95008	0	0	3.50558	8.1733	5.73225	0	0	0	6.6923	0	17.1725	1.09109
1	Small Airway Epithelial Cells, donor2,CNhs11975,11334-117F2	714	34.5431	5.43833	0	10.6135	14.4765	0	4.82964	1.14272	5.26521	0	0	4.82559	14.4019	6.57359	0	0	0	14.0053	0	10.7428	0.314102
1	Small Airway Epithelial Cells, donor3 (nuclear fraction),CNhs12583,14317-155D6	715	76.1452	5.99942	0	46.1963	10.2311	0	2.71026	4.85656	2.4961	0	0	13.2563	39.5285	21.7687	0	0	0	11.0167	0.406148	28.5543	0.214912
1	Small Airway Epithelial Cells, donor3,CNhs12016,11406-118E2	716	31.0078	3.44331	0	6.19632	12.699	0	4.72349	2.65445	3.15913	0	0	8.88947	21.1462	9.0699	0	0	0	9.00627	0.0796369	17.7716	1.17375
1	small cell cervical cancer cell line:HCSC-1,CNhs11885,10800-110I8	717	18.405	14.3583	0.266861	27.2393	38.2454	0	7.20023	0.559457	37.4025	0	0	3.44066	0.70993	20.2247	0	0	0	3.47433	0.183165	12.1406	9.27426
1	small cell lung carcinoma cell line:DMS 144,CNhs12808,10841-111E4	718	8.79728	6.21523	0	9.5092	7.19258	0	5.38513	1.27366	3.70515	0	0	2.83043	0.503625	8.30251	0	0	0	3.85212	0.0955642	8.54633	10.6133
1	small cell lung carcinoma cell line:LK-2,CNhs11285,10541-107H1	719	6.49518	7.15039	0	22.8834	10.0542	0	2.51919	0.404714	5.73323	0	0	5.62192	1.16501	18.431	0	0	0	3.3529	0	7.22843	5.42238
1	small cell lung carcinoma cell line:NCI-H82,CNhs12809,10842-111E5	720	7.23514	10.4402	0	4.72393	5.08131	0.344963	6.45721	0.130937	3.00312	0	0	9.75504	0.433846	12.4029	0	0	0	6.01093	0.438003	6.58946	7.63763
1	small cell lung carcinoma cell line:WA-hT,CNhs11812,10562-108A4	721	30.6789	3.62076	0	8.34356	51.3409	3.55155	5.50189	0.17855	7.05928	100	0	3.00355	0.276084	14.1688	0	0	0	5.09344	2.7634	24.7204	3.73615
1	Smooth Muscle Cells - Aortic, donor0 (cytoplasmic fraction),CNhs12401,14313-155D2	722	10.3712	4.014	0	5.70552	9.41512	0.729126	3.29052	0	1.79407	0	0	1.40656	0	1.28976	0	0	0	8.46657	0	48.2827	4.61233
1	Smooth Muscle Cells - Aortic, donor0 (nuclear fraction),CNhs12402,14314-155D3	723	33.6505	12.0756	0	21.227	68.1712	0	6.12462	15.7362	1.20905	0	0	6.53943	2.67286	15.5695	0	0	0	6.58436	0	22.6438	1.55398
1	Smooth Muscle Cells - Aortic, donor0,CNhs10838,11210-116A4	724	24.5595	12.7038	0	8.52761	13.5235	0	1.97431	0	8.15133	0	0	3.01653	0.634083	14.5017	0	0	0	13.1687	0	22.2843	1.15722
1	Smooth Muscle Cells - Aortic, donor1,CNhs11085,11283-116I5	725	20.989	14.7708	0	9.44785	28.1227	0	1.74433	0.369004	6.00624	0	0	2.39765	5.97979	8.5429	0	0	0	8.93881	0	28.2748	1.52091
1	Smooth Muscle Cells - Aortic, donor2,CNhs11305,11360-117I1	726	17.5006	7.1456	0	6.50307	24.2996	0	1.6948	0	4.13417	0	0	2.76552	2.09945	10.5815	0.653031	0	0	9.69439	0	23.4026	0.876178
1	Smooth Muscle Cells - Aortic, donor3,CNhs11309,11432-118H1	727	31.6772	9.17898	0	16.0123	11.1698	0	2.46258	1.03559	0	0	0	2.25915	1.31974	10.4567	0	0	0	14.0862	0	20.8466	1.43825
1	Smooth Muscle Cells - Brachiocephalic, donor1,CNhs11086,11284-116I6	728	16.3261	10.6656	0	7.97546	24.6391	0	3.21268	0.880848	6.51326	0	0	2.24617	1.57459	9.07914	0	0	0	12.1298	0	28.8738	0.925773
1	Smooth Muscle Cells - Brachiocephalic, donor3,CNhs12043,11433-118H2	729	34.2965	4.04757	0	17.546	14.3338	0	5.06316	1.70218	1.13105	0	0	1.67056	0.782743	2.77829	0	0	0	6.66532	0	40.5751	1.42172
1	Smooth Muscle Cells - Brain Vascular, donor1,CNhs10863,11234-116D1	730	29.7275	6.2488	0	16.0123	19.9629	0.878087	1.97431	13.7365	2.88612	0	0	4.18939	1.01635	10.8404	0	0	0	9.28962	0	22.2843	4.31476
1	Smooth Muscle Cells - Brain Vascular, donor2,CNhs11900,11315-117D1	731	35.3066	7.74026	0	19.3865	25.8146	0	1.90355	7.15391	2.4571	0	0	5.20211	1.34401	8.4828	0	0	0	8.9658	0	16.4137	4.71152
1	Smooth Muscle Cells - Brain Vascular, donor3,CNhs12004,11391-118C5	732	31.3484	8.04719	0	17.546	23.0613	0.446884	3.77879	15.8791	2.22309	0	0	5.36224	2.0236	6.16679	0	0	0	10.0317	0	28.9137	5.04216
1	Smooth Muscle Cells - Bronchial, donor1,CNhs11328,11512-119G9	733	6.61264	7.24151	0	6.25767	39.4237	0.399843	0.813785	2.1307	3.97816	0	0	0.666494	2.25115	8.99131	0	0	0	10.1869	0	32.7077	5.50504
1	Smooth Muscle Cells - Bronchial, donor2,CNhs12348,11592-120G8	734	30.1621	11.9029	0	13.1288	19.4123	0.674245	3.02869	7.64195	4.9922	0	0	4.81693	2.07821	7.12371	0	0	0	3.46758	0	25.639	7.07555
1	Smooth Muscle Cells - Carotid, donor1,CNhs11087,11285-116I7	735	9.71341	11.596	0	33.1902	14.3452	0	2.02739	0	2.4961	0	0	1.51476	1.8355	12.0608	0.394283	0	0	15.2398	0	36.861	3.15755
1	Smooth Muscle Cells - Carotid, donor3,CNhs12044,11434-118H3	736	11.0641	6.0234	0	9.6319	13.6605	0	3.05346	0	3.04212	0	0	1.35895	0.952641	9.79567	0	0	0	11.6508	0	37.6198	0
1	Smooth Muscle Cells - Colonic, donor1,CNhs10868,11239-116D6	737	26.8264	9.14541	0	22.0859	16.2168	0.141121	1.91063	12.8437	1.40406	0	0	5.3709	1.47447	7.6507	0	0	0	8.73642	0	17.9712	3.27327
1	Smooth Muscle Cells - Colonic, donor2,CNhs11963,11320-117D6	738	30.6319	9.4811	0	15.1534	18.0143	0.642885	2.52627	11.4391	0	0	0	4.51398	1.6656	6.85096	0.677674	0	0	7.40741	0	23.0431	3.17408
1	Smooth Muscle Cells - Colonic, donor3,CNhs12007,11396-118D1	739	21.0359	8.87205	0	20.2454	16.505	0.274402	2.6678	8.68944	1.36505	0	0	3.92539	2.60914	8.76942	0	0	0	8.02806	0.0955642	21.6454	5.25707
1	Smooth Muscle Cells - Coronary Artery, donor1,CNhs11088,11286-116I8	740	15.915	7.95128	0	2.45399	20.0742	0.156801	1.35867	1.92834	1.56006	0	0	1.92591	2.0236	11.1224	0	0	0	12.683	0	29.8722	0.661266
1	Smooth Muscle Cells - Coronary Artery, donor2,CNhs11987,11363-117I4	741	3.72328	5.32323	0	0	32.1084	1.24657	5.049	0	6.20125	0	0	1.37194	0.961743	8.06213	0	0	0	10.6928	0	31.6693	2.62853
1	Smooth Muscle Cells - Coronary Artery, donor3,CNhs12045,11435-118H4	742	30.1856	7.06887	0	10.3681	27.5235	0	1.79033	1.49982	1.63807	0	0	2.37168	1.27727	6.61982	0	0	0	9.37732	0	20.2077	0
1	Smooth Muscle Cells - Esophageal, donor1,CNhs11324,11508-119G5	743	5.73174	8.88644	0	0	29.3552	0.384163	1.03669	5.22557	9.51638	0	0	2.74388	3.69831	13.2997	0	0	0	14.8013	0	29.1933	5.6373
1	Smooth Muscle Cells - Internal Thoracic Artery, donor2,CNhs11988,11364-117I5	744	30.3383	4.67581	0	25.3988	39.7033	0	4.65626	0.583264	8.54134	0	0	4.53562	2.36643	5.85706	0	0	0	12.0016	0	18.4904	3.62043
1	Smooth Muscle Cells - Internal Thoracic Artery, donor3,CNhs12046,11436-118H5	745	13.6481	9.12143	0	19.4479	25.923	0	0.746559	1.26175	0	0	0	1.37194	0.961743	5.37167	0	0	0	12.1163	0	29.5527	1.75236
1	Smooth Muscle Cells - Prostate, donor1,CNhs11920,11257-116F6	746	14.1062	13.615	0	23.4356	17.6034	0	2.94732	3.41626	1.05304	0	0	6.67359	2.44228	9.14848	0	0	0	7.18478	0	36.5415	4.2817
1	Smooth Muscle Cells - Prostate, donor2,CNhs11976,11335-117F3	747	17.9352	12.5456	0	15.6442	23.9629	0.109761	3.35067	2.69016	3.31513	0	0	5.81234	2.14496	6.80011	0	0	0	13.4521	0	32.1885	3.27327
1	Smooth Muscle Cells - Pulmonary Artery, donor2,CNhs11989,11365-117I6	748	7.96335	4.33532	0	6.93252	26.4394	0	2.3989	0	4.40718	0	0	0.978101	1.71415	10.9699	0	0	0	13.7219	0	13.5383	3.73615
1	Smooth Muscle Cells - Subclavian Artery, donor1,CNhs11090,11289-117A2	749	14.8931	13.7493	0	13.5583	14.7874	0.431203	2.53689	1.30937	6.43526	0	0	2.38466	1.67167	14.5294	0	0	0	17.8574	0	30.8307	1.81848
1	Smooth Muscle Cells - Subclavian Artery, donor2,CNhs11990,11366-117I7	750	9.34931	4.77172	0	4.04908	35.3951	0	6.10339	0	5.18721	0	0	4.30624	2.21474	7.35947	0.813208	0	0	11.6373	0	13.2588	2.19871
1	Smooth Muscle Cells - Subclavian Artery, donor3,CNhs12048,11438-118H7	751	14.4233	2.52254	0	16.135	23.8916	0	7.4479	4.17807	5.14821	0	0	1.89561	1.9963	9.92973	0	0	0	10.9425	0	22.7636	0.727393
1	Smooth Muscle Cells - Tracheal, donor1,CNhs11329,11513-119H1	752	1.36246	7.77383	0	10.6748	36.4936	0.909447	2.25383	2.07118	2.26209	0	0	0.251017	1.22872	12.0377	0	0	0	9.37057	0	23.123	1.91767
1	Smooth Muscle Cells - Tracheal, donor3,CNhs12894,11674-122G9	753	20.0258	7.23672	0	20.1227	22.6419	1.02705	5.80264	8.58231	0	0	0	7.09772	0.995115	5.75999	0	0	0	6.19308	0	7.86741	10.8448
1	Smooth Muscle Cells - Umbilical artery, donor0,CNhs10839,11212-116A6	754	10.054	6.49818	0	10.9202	23.709	0	2.52273	0.42852	1.40406	0	0	2.31542	1.0831	11.0484	0	0	0	7.6975	0	41.2939	0.59514
1	Smooth Muscle Cells - Umbilical Artery, donor1,CNhs11091,11290-117A3	755	10.2537	6.71398	0	6.19632	23.3894	0	2.37059	0.488037	6.31825	0	0	1.05167	1.4775	9.56916	0	0	0	9.99123	0	21.0863	1.00843
1	Smooth Muscle Cells - Umbilical Artery, donor2,CNhs11991,11367-117I8	756	20.7423	8.61788	0	3.80368	14.6733	0.243042	1.86463	0.369004	4.83619	1.59219	0	1.34164	3.19468	9.16697	0	0	0	10.0317	0.740623	24.7604	2.56241
1	Smooth Muscle Cells - Umbilical Artery, donor3,CNhs12049,11439-118H8	757	18.1936	9.18857	0	12.0859	23.3866	0	2.29275	1.34508	8.77535	0	0	0.36787	3.07636	7.29013	0	0	0	8.55427	0	37.1406	1.86808
1	Smooth Muscle Cells - Umbilical Vein, donor1,CNhs12597,11541-120B2	758	25.4405	9.97027	0	36.9325	13.4208	0.109761	1.87878	2.39257	2.22309	0	0	7.57379	0.564303	12.463	0	0	0	7.93362	0	17.7716	6.87717
1	Smooth Muscle Cells - Umbilical Vein, donor2,CNhs12569,11621-122B1	759	21.2356	7.20794	0	13.2515	25.6776	0.689926	2.53689	3.63052	1.91108	0	0	5.91188	0.624981	6.17604	0	0	0	12.7235	0	23.9217	2.59547
1	Smooth Muscle Cells - Uterine, donor3,CNhs11927,11466-119B8	760	9.9953	6.46461	0	15.2147	8.90728	0	0.62626	0.845137	1.36505	0	0	2.30243	1.18322	6.55973	0.431247	0	0	12.683	0.278729	24.0815	3.52124
1	smooth muscle, adult, pool1,CNhs11755,10048-101G3	761	23.9018	6.93459	0	37.6074	9.09272	0.196002	6.59166	12.2604	3.82215	0	0	20.4752	4.08968	12.1256	0	0	0	4.7966	1.56088	18.6102	11.3407
1	somatostatinoma cell line:QGP-1,CNhs11869,10781-110G7	762	16.3261	3.05007	0	10.1227	36.7817	0.368483	11.8423	0	12.8705	0	0	15.5025	0	10.0222	0	0	0	3.17749	0.565422	24.4808	1.55398
1	spinal cord - adult, donor10196,CNhs13807,10181-103D1	763	8.99695	3.67351	0	19.2638	22.796	5.38612	6.18123	8.64183	7.64431	0	0	22.0029	3.0976	10.7064	0	0	0	3.71045	0.780441	18.8099	5.83568
1	spinal cord, adult, donor10252,CNhs12227,10159-103A6	764	11.5105	3.41934	0	34.6012	16.271	0.462564	5.04547	2.833	20.8658	0	0	35.0948	3.96529	13.3182	0	0	0	3.40687	0.947679	23.722	8.34849
1	spinal cord, fetal, donor1,CNhs11764,10056-101H2	765	30.2795	5.27048	0	15.5828	35.572	5.96629	7.62835	17.605	16.4977	0	0	8.59517	12.0536	11.9175	0	0	0	4.56048	1.68034	23.6422	7.68722
1	spindle cell sarcoma cell line:Hs 132,T,CNhs11857,10737-110B8	766	17.5593	10.1045	0	10.4294	17.6462	0	5.5302	4.45185	4.64119	0	0	6.9852	1.2894	8.71857	0	0	0	7.45463	0	19.0096	2.24831
1	squamous cell carcinoma cell line:EC-GI-10,CNhs11252,10463-106H4	767	20.5544	8.04719	0	13.1288	10.7475	0.141121	4.23168	0.21426	6.27925	0	0	8.57786	8.99245	20.7193	0	0	0	12.4064	0.286693	14.976	2.95917
1	squamous cell carcinoma cell line:T3M-5,CNhs11739,10616-108G4	768	58.856	1.86073	0	8.65031	0.0998573	0	4.99593	4.20188	2.76911	0	0	3.81719	12.6331	20.3911	0	0	0	4.52675	0.278729	23.9617	1.75236
1	squamous cell lung carcinoma cell line:EBC-1,CNhs11273,10486-107A9	769	5.46159	0.268559	0	12.8221	11.515	0	1.64526	2.01167	15.6396	0	0	3.43634	0.658354	14.2798	0	0	0	9.90353	0	35.5831	3.98413
1	submaxillary gland, adult,CNhs12852,10202-103F4	770	9.16138	4.18185	0	11.227	21.2011	0	9.25238	2.72587	10.7254	0	0	13.2996	3.75899	15.0564	0	0	0	4.95176	5.84535	18.3307	2.28137
1	substantia nigra, adult, donor10252,CNhs12318,10158-103A5	771	6.22504	1.17015	0	26.3804	22.3281	0.784006	9.78665	5.63028	16.7707	0	0	22.4574	6.7413	12.7219	0.172499	0	0	7.34669	1.6007	13.738	0.942305
1	synovial sarcoma cell line:HS-SY-II,CNhs11244,10441-106E9	772	20.3782	12.5599	0	22.2699	14.6733	0	2.34582	5.63028	12.9095	0	0	9.69445	4.97861	12.181	0	0	0	4.68191	0	17.6518	11.7375
1	Synoviocyte, donor2,CNhs11992,11368-117I9	773	7.43481	4.55592	0	25.8896	30.3566	0.658565	5.15515	1.26175	3.27613	1.07858	0	5.20644	0.385304	4.29456	0	0	0	12.6762	0.167237	33.7061	13.2584
1	Synoviocyte, donor3,CNhs12050,11440-118H9	774	8.50364	6.94897	0	18.1595	31.7546	1.03489	5.12684	1.96405	1.28705	0	0	10.4042	0.200237	4.56731	0	0	0	11.327	0.262802	27.6358	5.43892
1	temporal lobe, adult, pool1,CNhs10637,10031-101E4	775	9.18487	9.13102	0	18.773	30.2625	7.56566	6.06093	1.21414	11.9345	0	0	8.65143	5.69461	15.6527	0	0	0	5.86926	1.62459	28.7939	5.9514
1	temporal lobe, fetal, donor1, tech_rep1,CNhs11772,10063-101H9	776	44.5854	22.6021	0	34.7853	19.2953	3.08114	9.88218	21.2951	13.6115	0	0	10.3869	6.88389	17.1459	0	0	0	5.59266	2.77933	48.8019	7.2078
1	temporal lobe, fetal, donor1, tech_rep2,CNhs12996,10063-101H9	777	55.72	25.5419	0	15.0307	24.1883	3.36339	7.90433	12.3914	14.3136	0	0	8.74232	5.01502	16.9795	0	0	0	5.99069	1.9511	29.353	6.5796
1	tenocyte, donor1,CNhs12639,11763-123H8	778	13.1078	15.5189	0	15.9509	20.5906	0	4.07954	3.98762	1.44306	0	0	4.18506	0.564303	5.15902	0	0	0	10.0385	0	11.901	3.07489
1	tenocyte, donor2,CNhs12640,11765-123I1	779	13.0256	11.7495	0	36.8712	24.3937	0	5.5585	3.85668	3.58814	0	0	7.40068	0.840387	4.91402	0	0	0	21.5139	0.732659	20.2875	13.7543
1	tenocyte, donor3,CNhs12641,11768-123I4	780	10.1597	6.43104	0	18.589	23.8231	0	3.98047	2.05928	0	0	0	6.92894	1.04973	3.79993	0	0.480447	0	11.6778	0	24.2013	7.15821
1	teratocarcinoma cell line:NCC-IT-A3,CNhs11878,10790-110H7	781	9.502	2.09572	0	12.7607	3.14979	0.258722	1.58511	0.523747	4.68019	0	0	3.97299	2.08732	8.02977	0	0	0	1.99015	0.692841	18.77	5.24054
1	teratocarcinoma cell line:NCR-G1,CNhs11884,10798-110I6	782	10.5708	1.45789	0	31.8405	4.87874	0.297922	3.54173	12.07	44.4618	0	0	3.45365	1.88404	16.8084	0.160177	0	0	3.42036	0.199092	56.6693	4.61233
1	teratocarcinoma cell line:PA-1,CNhs11890,10807-111A6	783	18.3697	1.93746	0	13.1288	0	0	2.2326	3.9043	9.82839	0	0	5.0766	3.90461	9.85577	0	0	0	3.06281	0	12.1006	5.00909
1	thalamus - adult, donor10196,CNhs13794,10168-103B6	784	11.6866	1.99022	0	25.4601	14.6676	3.25363	6.45367	3.95191	3.23713	0	0	20.0943	4.02597	10.7341	0	0	0	5.03272	3.96592	26.4776	6.86064
1	thalamus, adult, donor10252,CNhs12314,10154-103A1	785	8.75029	2.08134	0	39.3252	21.0699	1.29361	8.2723	4.67801	16.1466	0	0	27.9797	6.14969	14.0116	0.123213	0	0	5.5117	0.987497	29.3131	3.93453
1	throat, adult,CNhs12858,10209-103G2	786	15.5274	5.72607	0.583902	31.411	15.2097	0.501764	6.1883	6.85633	9.16537	0	0	13.6588	4.78748	10.1516	0	0	0	4.60096	4.41188	20.4473	6.34816
1	throat, fetal, donor1,CNhs11770,10061-101H7	787	38.8654	6.73796	0	26.319	24.8588	0.932967	8.50582	44.209	3.70515	0	0	10.612	5.2729	11.3351	0	0	0	4.65493	5.8772	19.9681	4.72805
1	thyroid carcinoma cell line:TCO-1,CNhs11872,10783-110G9	788	16.8546	4.3545	0	43.3129	3.68046	0	2.34228	5.20176	2.18409	80.0719	0	4.22401	1.70201	20.1137	0	0	0	11.7992	0.358366	25.9585	2.95917
1	thyroid, adult, pool1,CNhs10634,10028-101E1	789	12.9316	5.98024	0	19.5092	30.8331	0.501764	8.58012	7.1182	7.95632	0	0	15.0394	3.76506	8.79715	0	0	0	6.26729	4.96934	36.6214	5.05869
1	thyroid, fetal, donor1,CNhs11769,10060-101H6	790	30.3852	5.1362	0	17.362	33.5036	1.58369	11.1559	19.7238	3.15913	0	0	10.586	4.23227	12.3336	0.246427	0	0	3.81839	7.72478	54.8722	3.33939
1	tongue, adult,CNhs12853,10203-103F5	791	10.2302	2.71437	0	22.6994	13.8516	0.172481	6.16354	4.40424	5.92824	0	0	8.95006	6.21037	8.65385	0	0	0	2.49612	1.56088	9.54473	5.75302
1	tongue, fetal, donor1,CNhs11768,10059-101H5	792	16.4787	2.7911	0	6.31902	15.7204	0.807526	7.02332	17.9264	1.32605	0	0	6.07202	6.02227	5.85244	0	0	0	5.07994	2.18205	17.7716	17.5401
1	Trabecular Meshwork Cells, donor1,CNhs11340,11532-120A2	793	9.36105	13.2841	0	6.99387	17.4322	0.595845	1.07561	0.904654	5.92824	0	0	1.64027	1.72628	16.4895	0	0	0	9.72813	0	28.7939	4.39742
1	Trabecular Meshwork Cells, donor3,CNhs12124,11693-123A1	794	7.81066	13.0875	0	15.0307	30.7504	0.823207	1.48604	2.08309	6.82527	0	0	1.96919	3.0794	8.41346	0	0	0	16.7645	0	39.1374	2.89304
1	trachea, adult, pool1,CNhs10635,10029-101E2	795	17.8647	7.66833	0	21.1043	20.6277	0.0548804	5.60804	4.01143	10.6474	0	0	13.1611	5.8099	11.3397	0	0	0	5.6129	5.42327	23.4824	4.62886
1	trachea, fetal, donor1,CNhs11766,10058-101H4	796	29.3047	6.38308	0	32.638	24.1084	0.525284	6.59166	37.2218	10.3744	0	0	8.49563	4.03811	9.8419	0	0	0	7.18478	3.17751	15.9345	3.85188
1	Tracheal Epithelial Cells, donor1,CNhs11092,11292-117A5	797	14.3528	4.98274	0	18.8957	11.1184	0.148961	0.679333	0.226164	3.39314	0	0	2.6227	11.2679	10.9884	0	0	0	10.8413	0	16.893	3.98413
1	Tracheal Epithelial Cells, donor2,CNhs11993,11369-118A1	798	7.86939	5.14099	0	8.22086	14.5335	0	3.08177	0	0	0	0	0.869904	25.421	9.91587	0	0	0	16.7308	1.06713	18.73	3.32286
1	Tracheal Epithelial Cells, donor3,CNhs12051,11441-118I1	799	15.3512	2.60886	0	0	15.224	0	0	1.29746	8.50234	0	0	0.471739	22.1353	10.0684	0	0	0	24.9747	0	30.4313	0
1	transitional-cell carcinoma cell line:5637,CNhs10735,10418-106C4	800	26.5798	9.75926	0	52.9448	4.01712	0	1.64172	0.488037	10.1404	0	0	4.26296	5.85237	18.0242	0	0	0	10.1599	1.55292	21.4457	2.56241
1	transitional-cell carcinoma cell line:JMSU1,CNhs11261,10492-107B6	801	22.9387	9.62018	0	13.7423	3.1669	0.250882	2.26444	3.5591	13.7285	0	0	3.41903	1.06793	14.0116	0	0	0	5.54544	0.254838	16.2141	10.7621
1	tridermal teratoma cell line:HGRT,CNhs11828,10694-109G1	802	40.8151	100	0	11.8405	23.6862	1.51313	8.88087	4.59469	0	0	0	45.1225	0.58554	11.6032	0	0	0	7.81218	1.53699	23.123	12.7624
1	tubular adenocarcinoma cell line:SUIT-2,CNhs11883,10797-110I5	803	8.76204	2.93017	0	15.9509	23.1669	0.0705606	4.48289	0.42852	5.61622	0	0	5.59595	1.55335	8.30714	0	0	0	3.45409	0	29.4329	3.12448
1	umbilical cord, fetal, donor1,CNhs11765,10057-101H3	804	35.8233	2.24918	0	28.773	18.0742	1.84241	4.98178	16.7599	0	0	0	5.0766	6.40757	16.2722	0	0	0	6.33475	3.73497	9.38498	7.75335
1	Universal RNA - Human Normal Tissues Biochain, pool1,CNhs10612,10007-101B4	805	18.4637	4.2442	0	19.0798	18.7218	0.0705606	15.7556	10.6416	49.922	0.46225	0	13.4857	5.19705	11.446	0	0.100559	3.43747	8.00108	6.07629	12.0208	4.05026
1	Urothelial cells, donor0,CNhs10843,11216-116B1	806	34.0028	4.51755	0	16.9325	14.8787	0.180321	4.3909	1.09511	3.58814	0	0	5.56565	11.9171	6.15754	0	0	0	10.5377	0	15.615	1.52091
1	Urothelial Cells, donor1,CNhs11334,11520-119H8	807	10.1128	8.87685	0	2.63804	25.1783	0.337123	1.82925	0	1.67707	0	0	1.67489	33.8279	7.16531	0	0	0	9.87654	0	15.4553	0.710861
1	Urothelial Cells, donor2,CNhs12091,11600-120H7	808	9.88959	8.88644	0	10.3067	25.9544	0	1.19237	0	0	0	0	0.727084	49.0671	7.00814	0	0	0	10.2273	0	26.9169	0
1	Urothelial Cells, donor3,CNhs12122,11681-122H7	809	20.8363	8.08076	0	2.69939	19.8631	0	3.29406	0.523747	1.71607	0	0	2.11201	48.0265	5.74149	0	0	0	17.6482	0	19.4888	2.19871
1	uterus, adult, pool1,CNhs11676,10100-102D1	810	33.3098	25.2686	0	30	17.612	0.188162	6.57397	7.1301	2.84711	1.23267	0	12.962	7.63933	18.0288	0	0	0	5.36329	2.33336	28.7939	3.02529
1	uterus, fetal, donor1,CNhs11763,10055-101H1	811	35.8468	10.7328	0	29.9387	22.8702	1.91298	6.91009	19.8548	4.75819	0	0	9.6858	7.15998	10.7202	0	0	0	8.50705	3.24122	22.7636	7.40618
1	vagina, adult,CNhs12854,10204-103F6	812	21.1182	15.9649	0	12.2699	8.16833	0	9.18515	11.0939	59.7114	0	0	27.9495	15.755	11.3859	0	0	0	9.43129	3.71108	18.6102	9.90246
1	vein, adult,CNhs12844,10191-103E2	813	11.5809	8.10953	0.0456173	41.9632	14.873	0.156801	4.3449	11.0225	7.05928	0	0	16.117	9.09863	14.7004	0	0	0	3.93982	13.3073	16.893	8.64606
1	Wilms' tumor cell line:G-401,CNhs11892,10809-111A8	814	14.3058	3.17476	0	20.3067	13.8973	0.415523	5.85925	0	7.4883	0	0	3.74362	3.24019	11.7511	0	0	0	3.96681	0.0876005	7.66773	7.76988
1	Wilms' tumor cell line:HFWT,CNhs11728,10597-108E3	815	10.1715	19.3842	0	11.7791	6.59058	0	6.47136	1.14272	15.0156	0	0	11.6636	5.54898	12.9022	0	0	0	11.6845	0	23.0431	7.95173
1	xeroderma pigentosum b cell line:XPL 17,CNhs11813,10563-108A5	816	5.27367	5.22732	0.0729877	35.3988	10.0599	0	2.15476	0	2.4961	0	0	7.90704	4.86332	13.1888	0	0	0	3.46084	0.254838	8.94569	11.1258
2	mesenchymal precursor cell - ovarian cancer left ovary, donor1,CNhs12372,11756-123H1	817	49.953	15.1256	0	14.6626	17.4522	0.125441	3.3259	0.952268	1.87207	0	0	6.13693	1.35311	6.33321	0	0	0	5.80179	0	12.7396	1.32253
2	mesenchymal precursor cell - ovarian cancer left ovary, donor2,CNhs13092,11833-124G6	818	12.1564	3.45291	0	33.1288	18.8645	0	1.59219	3.2139	3.51014	0	0	9.14914	1.22872	8.73243	0	0	0	6.37523	0	32.3482	4.46355
2	mesenchymal precursor cell - ovarian cancer left ovary, donor3,CNhs12376,11760-123H5	819	26.2626	10.6465	0	15.2147	22.9472	0	3.2976	1.29746	2.4181	0	0	5.31031	1.0831	7.32249	0	0	0	5.23511	0.374293	20.4473	4.09985
2	mesenchymal precursor cell - ovarian cancer left ovary, donor4,CNhs13094,11836-124G9	820	13.6364	10.541	0	10.184	22.3623	0	1.61342	1.47601	0	0	0	5.92487	0.628015	5.75074	0	0	0	2.7997	0	11.5815	4.11638
2	mesenchymal precursor cell - ovarian cancer metastasis, donor1,CNhs12374,11758-123H3	821	19.6735	7.26549	0	14.6626	30.1113	0.415523	3.103	1.90454	2.06708	0	0	6.21484	1.21052	6.63831	0	0	0	5.91648	0	12.7396	2.64507
2	mesenchymal precursor cell - ovarian cancer metastasis, donor2,CNhs13093,11835-124G8	822	18.3815	6.75715	0	12.8221	25.9001	0	3.32236	7.45149	4.05616	0	0	4.51398	1.89921	7.23465	0	0	0	10.9087	0	27.0767	3.45512
2	mesenchymal precursor cell - ovarian cancer metastasis, donor3,CNhs12378,11762-123H7	823	27.1788	9.87435	0	13.8037	36.1398	0.117601	2.44489	8.93941	0.585023	0	0	5.5267	1.4593	6.38868	0.18482	0	0	8.31141	0	18.6102	4.21557
2	mesenchymal precursor cell - ovarian cancer metastasis, donor4,CNhs13097,11838-124H2	824	10.7353	8.40207	0	16.3804	35.0927	0	4.04062	12.689	0	0	0	3.79122	2.07821	8.09911	0	0	0	9.5055	0	22.8035	3.76922
2	mesenchymal precursor cell - ovarian cancer right ovary, donor1,CNhs12373,11757-123H2	825	21.5058	13.2697	0	27.4847	22.7532	0	1.72664	0	0	0	0	5.28434	0.740269	9.7818	0	0	0	2.19254	0	16.254	7.40618
2	mesenchymal precursor cell - ovarian cancer right ovary, donor2,CNhs12375,11759-123H4	826	27.12	10.5505	0	6.68712	22.1027	0	2.12292	1.95215	4.25117	0	0	5.43149	0.828252	5.54734	0	0	0	5.76806	0	20.3275	3.00876
2	mesenchymal precursor cell - ovarian cancer right ovary, donor3 (SOC-57-02),CNhs12377,11761-123H6	827	34.6958	12.6702	0	22.3926	25.8944	0.0862407	1.78679	2.94013	3.78315	0	0	5.25405	1.43503	5.06657	0	0	0	8.04156	0.342438	19.7284	3.90147
2	mesenchymal precursor cell - ovarian cancer right ovary, donor3 (SOC-57-02-G),CNhs13507,11842-124H6	828	23.432	7.34222	0	8.52761	19.1954	0.360643	2.95439	7.17772	3.62715	0	0	7.63005	0.421711	5.36243	0	0	0	8.76341	0	16.6933	6.13325
2	mesenchymal precursor cell - ovarian cancer right ovary, donor4,CNhs13096,11837-124H1	829	16.3613	7.2559	0	4.90798	29.5292	0	4.92871	5.6898	0	0	0	6.02874	0.725099	11.2241	0	0	0	7.52209	0	30.1917	4.61233
2	ovary, adult, pool1,CNhs10626,10020-101D2	830	15.0223	12.5168	0	21.227	20.0856	1.59153	5.26837	2.95203	11.4275	0	0	18.9128	6.07081	14.534	0	0	0	5.43075	1.37772	18.0112	5.5877
2	testicular germ cell embryonal carcinoma cell line:ITO-II,CNhs11876,10786-110H3	831	13.4132	1.37157	0	1.90184	16.2083	17.1933	5.88048	0.976074	33.8144	0	0	6.88566	6.0344	10.6555	0	0	0.0870246	3.64973	2.19001	21.6054	2.52934
2	testicular germ cell embryonal carcinoma cell line:NEC14,CNhs12351,10591-108D6	832	6.27202	0.129484	0.0615834	4.90798	9.14979	31.8463	1.70187	0.32139	32.2933	0	0	8.32684	3.81056	12.1071	0.332676	0	0.461231	3.06281	0.422075	22.4042	4.41395
2	testicular germ cell embryonal carcinoma cell line:NEC15,CNhs12362,10593-108D8	833	20.6131	0.882409	0	7.91411	10.8531	5.83301	4.25999	3.16629	100	0	0	15.7492	17.7027	10.1932	0	0	0	2.41517	5.04898	16.893	1.6697
2	testicular germ cell embryonal carcinoma cell line:NEC8,CNhs11726,10590-108D5	834	6.77707	0.963936	0	3.06748	8.36805	7.66758	6.74026	0	30.3042	0	0	3.79555	1.21659	13.2119	0	0	0	3.37988	1.39364	18.0112	6.62919
2	testis, adult, pool1,CNhs10632,10026-101D8	835	22.1635	3.99962	0	9.7546	22.8103	58.5182	10.8304	3.24961	14.1966	0.410889	0	9.70744	3.65584	32.72	100	76.6257	0.130537	8.33165	2.47671	19.0495	60.6381
2	testis, adult, pool2,CNhs12998,10096-102C6	836	19.509	5.52465	0	16.4417	26.6819	100	18.1085	0.642781	9.39938	1.38675	0	8.00225	2.52116	54.008	79.5712	100	0.234966	3.79815	1.06713	42.8115	81.0713
3	Fibroblast - skin dystrophia myotonica, donor1 (nuclear fraction),CNhs12405,14329-155E9	837	24.2307	16.6027	0	49.5092	17.4009	0	2.28567	15.1649	1.40406	0	0	7.99792	5.82203	20.2339	0.221784	0	0	8.10902	0.143346	26.5176	1.48785
3	Fibroblast - skin dystrophia myotonica, donor1,CNhs11353,11556-120C8	838	19.0627	13.7253	0	22.2699	21.2639	0.337123	1.9637	10.6773	1.67707	0	0	6.56107	1.55638	9.08376	0	0	0	5.03947	0	24.7204	7.40618
3	Fibroblast - skin dystrophia myotonica, donor2,CNhs11354,11557-120C9	839	14.9401	7.31824	0	16.9325	12.214	0	1.80094	6.55874	0.819033	0	0	5.22808	0.706896	9.69859	0.258748	0	0	5.57917	0	16.0942	5.9514
3	Fibroblast - skin dystrophia myotonica, donor3 (nuclear fraction),CNhs12399,14308-155C6	840	19.744	8.78093	0	47.8528	28.7675	0	2.65365	21.4379	0	0	0	4.54427	6.82928	14.289	0	0	0	11.9476	0	21.5655	1.48785
3	Fibroblast - skin dystrophia myotonica, donor3,CNhs11913,11560-120D3	841	21.3061	11.5624	0	27.7914	14.7304	0.164641	2.44135	5.89216	2.4181	0	0	8.3831	0.843421	9.76794	0	0	0	5.14741	0	23.8818	4.94297
3	Fibroblast - skin normal, donor1 (nuclear fraction),CNhs12403,14323-155E3	842	27.2375	19.0293	0	61.6564	16.3909	0	3.09946	20.5452	1.01404	0	0	8.91976	4.61151	16.078	0	0	0	9.04001	0	49.401	1.27294
3	Fibroblast - skin normal, donor1,CNhs11351,11553-120C5	843	19.2389	11.783	0	11.411	23.8944	0.290082	2.96501	6.64207	4.36817	0	0	5.0766	2.48475	6.4534	0	0	0	5.77481	0.15131	15.615	4.61233
3	Fibroblast - skin normal, donor2 (nuclear fraction),CNhs12582,14302-155B9	844	21.0125	5.66373	0	49.6933	18.2511	0	2.03092	10.0464	1.32605	0	0	10.5167	3.32818	23.9506	0	0	0	9.6809	0	23.6022	0
3	Fibroblast - skin normal, donor2,CNhs11914,11561-120D4	845	23.8078	10.6561	0	25.092	18.0428	0.0784006	2.55104	3.94001	1.52106	0	0	6.15857	1.15288	7.79401	0.123213	0	0	5.45773	0	28.7939	1.9342
3	Fibroblast - skin spinal muscular atrophy, donor1 (nuclear fraction),CNhs12404,14326-155E6	846	23.7139	11.8646	0	51.1043	12.7475	0	2.14415	24.3423	0.975039	0	0	7.75556	3.37065	18.3201	0	0	0	10.5579	0	34.2652	1.6697
3	Fibroblast - skin spinal muscular atrophy, donor1,CNhs11074,11555-120C7	847	15.6801	14.2145	0	23.1288	14.2882	0.141121	2.57227	11.9391	3.93916	0	0	5.05929	1.36828	8.46893	0	0	0	6.64508	0	16.1741	8.97669
3	Fibroblast - skin spinal muscular atrophy, donor2,CNhs11911,11558-120D1	848	22.3984	26.2037	0	39.6933	20.3852	0.509604	5.20468	9.42745	1.24805	0	0	11.6117	1.17715	9.26405	0	0	0	2.50961	0	28.3946	8.01785
3	Fibroblast - skin spinal muscular atrophy, donor3 (nuclear fraction),CNhs12398,14305-155C3	849	25.4405	18.3867	0	43.5583	45.5777	0	5.02424	22.4021	1.40406	0	0	7.98927	10.4487	16.0827	0.443568	0	0	6.46968	0	36.861	2.3475
3	Fibroblast - skin spinal muscular atrophy, donor3,CNhs11912,11559-120D2	850	23.6669	12.0324	0	29.6933	19.3752	0	2.31752	4.08285	1.95008	0	0	5.53969	2.3543	9.68935	0	0	0	6.18633	0	22.1246	5.67036
3	Fibroblast - skin walker warburg, donor1,CNhs11352,11554-120C6	851	10.7588	12.7662	0	16.6258	19.495	0	1.68064	2.22593	0.663027	0	0	3.52289	3.29177	10.11	0	0	0	5.60615	0	27.7556	6.16631
3	Keratinocyte - epidermal, donor1,CNhs11064,11272-116H3	852	22.1752	8.3685	0	5.39877	14.873	0.0862407	2.29275	0.130937	3.00312	0	0	4.60919	19.6444	9.18084	0	0	0	9.99798	0.0876005	9.6246	1.63663
3	Keratinocyte - epidermal, donor2,CNhs11381,11349-117G8	853	11.8863	4.31134	0	0	14.7504	0	0.396278	0	0	0	0	0	39.216	15.0703	0	0	0	16.6835	0	40.4153	3.71962
3	Keratinocyte - epidermal, donor3,CNhs12031,11421-118F8	854	8.856	4.34011	0	17.2393	10.8131	0.0784006	1.85048	0	3.12012	0	0	3.74362	9.97239	6.78624	0	0	0	8.4126	0.0796369	10.024	4.6454
3	Keratinocyte - oral, donor1,CNhs10879,11251-116E9	855	14.6817	6.39267	0	16.5031	11.6491	0.729126	3.66911	0.440424	2.18409	0	0	6.17156	13.4553	8.08987	0.110892	0	0	6.24705	0.0716732	9.98403	2.2979
3	keratoacanthoma cell line:HKA-1,CNhs11880,10791-110H8	856	16.9368	7.39977	0	28.8344	4.21113	0	3.67972	0	0	0	0	6.53077	0.813082	12.5601	0	0	0	16.0696	0	18.77	1.10762
3	Keratocytes, donor1,CNhs11337,11527-119I6	857	6.11933	6.87704	0	6.01227	11.9914	0	1.26667	0.773717	11.4275	0	0	1.97351	2.66982	9.6385	0	0	0	10.3285	0	39.0176	3.76922
3	Keratocytes, donor2,CNhs12095,11607-120I5	858	6.10759	4.48878	0	6.38037	16.0228	0	1.83986	2.4759	8.11232	0	0	0.4501	1.89315	4.80769	0	0	0	11.9274	0	37.3802	8.59646
3	skin, fetal, donor1,CNhs11774,10065-101I2	859	42.7883	6.52216	0.442488	23.865	11.9173	0	6.01493	39.3167	1.91108	0	0	10.3004	7.22065	13.2489	0	0	0	7.86615	3.87035	13.5783	9.63796
4	bile duct carcinoma cell line:HuCCT1,CNhs10750,10432-106D9	860	10.5591	4.39766	0	31.411	11.4608	0	2.89424	4.59469	18.2137	0	0	6.26244	0.901065	10.8866	0	0	0	12.1231	0	21.5256	1.48785
4	bile duct carcinoma cell line:TFK-1,CNhs11265,10496-107C1	861	10.0893	2.92058	0	14.2945	14.1484	0	0.378587	0	18.1357	0	0	3.71765	0.543066	16.716	0	0	0	10.1464	0	7.86741	1.76889
4	bladder, adult, pool1,CNhs10616,10011-101C2	862	28.2711	8.09035	0	33.3129	8.9786	0.156801	7.85125	5.16605	4.25117	0	0	24.3357	7.06289	12.0377	0.123213	0	0	6.52365	2.43689	11.0224	11.4234
4	colon carcinoma cell line:CACO-2,CNhs11280,10513-107D9	863	5.14447	1.35718	0	34.6626	2.13695	0	5.15161	0	8.81435	0	0	4.52696	0.257881	11.4368	0	0	0.983378	5.14741	0	7.90735	2.81038
4	colon carcinoma cell line:COLO-320,CNhs10737,10420-106C6	864	26.6855	7.47171	0	5.33742	8.21113	0	4.97824	0.773717	4.21217	0	0	15.0783	1.57459	19.7069	0	0	0	7.58956	0	19.0096	7.86907
4	colon, adult, donor1,CNhs11794,10082-102B1	865	10.5238	5.25129	0	18.3436	15.3324	0	5.98663	13.0342	15.5226	0	0	3.44499	12.0779	10.1239	0	0	0	8.72968	3.16955	31.7891	13.1592
4	colon, adult, pool1,CNhs10619,10014-101C5	866	17.8647	5.93708	0.0205278	16.8098	18.9272	0	8.04232	4.21378	6.55226	0	0	17.727	6.62905	11.7788	0	0	43.8778	7.46138	1.97499	15.8946	8.48074
4	colon, fetal, donor1,CNhs11780,10070-101I7	867	20.8128	4.98274	0.278266	41.227	16.214	0.478244	8.64735	18.9144	7.13729	0	0	15.866	3.33728	11.0161	0	0	7.98016	5.35654	2.92267	2.4361	8.08398
4	duodenum, fetal, donor1, tech_rep1,CNhs11781,10071-101I8	868	29.845	3.48168	0	29.6933	22.4365	0.948648	8.13431	27.3658	14.1576	0	0	7.8551	3.3039	11.7465	0	0	31.5899	8.16299	0	14.4968	8.00132
4	duodenum, fetal, donor1, tech_rep2,CNhs12997,10071-101I8	869	35.4123	12.1763	0	19.4479	24.1484	0	8.23692	14.4864	2.06708	0	0	12.8235	8.66782	15.6527	0.653031	0	50.6396	4.99899	7.15935	14.7764	1.75236
4	Esophageal Epithelial Cells, donor1,CNhs11323,11507-119G4	870	3.58233	9.40917	0	0	24.5107	0.344963	3.39313	1.03559	1.71607	0	0	1.69653	48.8213	10.8866	0	0	0	11.4754	0	17.4121	2.16565
4	esophagus, adult, pool1,CNhs10620,10015-101C6	871	20.2725	6.83867	0	22.638	13.6976	0.305762	5.31791	4.49946	9.43838	0	0	14.3989	7.38448	9.99908	0	0	0	6.21332	1.92721	11.222	9.78674
4	gall bladder carcinoma cell line:TGBC14TKB,CNhs11256,10470-106I2	872	12.8612	23.2592	0	28.773	21.7603	0.611525	2.83763	0	15.2496	0	0	5.0766	2.60914	15.8192	0	0	0	13.8501	0.310584	25.7588	2.90957
4	gall bladder carcinoma cell line:TGBC2TKB,CNhs10733,10415-106C1	873	14.9753	8.22463	0	20.184	12.9215	0.313603	1.95662	4.29711	3.43214	0	0	4.92513	0.728133	14.6357	0	0	0	9.95075	0.318547	7.02875	8.21623
4	gall bladder, adult,CNhs12848,10198-103E9	874	12.5323	9.72569	0	9.1411	25.7004	0.337123	8.68627	10.4154	11.6615	0	0	13.5809	7.96396	12.8282	0	0	2.60204	5.18114	3.23326	20.4473	4.94297
4	gastric adenocarcinoma cell line:MKN1,CNhs11737,10614-108G2	875	7.50529	9.19816	0	15.9509	23.1441	0	3.11007	3.571	1.56006	0	0	4.32355	2.06001	17.5481	0	0	0	16.5823	0.318547	22.3243	4.9595
4	gastric adenocarcinoma cell line:MKN45,CNhs11819,10612-108F9	876	6.43646	16.8617	0	12.3926	18.0884	0	11.2161	0.166647	25.858	0	0	8.48265	7.56348	8.92659	0	0	0	5.05296	0.111492	17.8514	4.52967
4	gastric cancer cell line:AZ521,CNhs11286,10549-107H9	877	13.1783	6.9202	0	12.638	18.6591	0.360643	2.14768	5.72551	5.34321	0	0	5.15451	2.08428	9.2132	0	0	0	3.86561	0	8.22684	6.81104
4	gastrointestinal carcinoma cell line:ECC12,CNhs11738,10615-108G3	878	37.6909	1.06944	0	12.638	24.9672	0.399843	6.07154	3.27342	4.68019	0	0	2.7482	3.74685	9.91587	0	0	0.147942	3.35964	0.135383	27.3962	6.53
4	Intestinal epithelial cells (polarized), donor1,CNhs10875,11246-116E4	879	7.36434	1.12219	0	34.7239	6.87874	0	7.83356	0	7.68331	0	0	7.13235	1.15591	14.3861	0	0	12.3053	6.9689	0	15.2157	3.04183
4	liver, adult, pool1,CNhs10624,10018-101C9	880	9.46676	0.704968	0	4.47853	35.2896	0.117601	26.4975	3.48768	2.84711	0.770416	0	8.49996	4.0017	11.654	0	0	2.41928	4.74263	1.28215	11.1022	4.5958
4	liver, fetal, pool1,CNhs11798,10086-102B5	881	6.22504	1.27086	4.23101	16.2577	18.525	0	13.5973	7.89192	10.3354	0	0	1.7225	2.41194	14.0902	0	0	4.61231	16.9871	0	10.5831	0
4	normal intestinal epithelial cell line:FHs 74 Int,CNhs11950,10812-111B2	882	17.2657	5.14099	0	16.9325	23.1555	0	2.8164	22.6045	1.20905	0	0	3.18099	2.50903	7.35947	0	0	0	16.7375	0	23.2428	5.05869
4	rectal cancer cell line:TT1TKB,CNhs11255,10469-106I1	883	6.26028	2.55611	0	3.43558	15.2725	0.658565	5.35329	0	15.2886	0	0	19.0427	1.87191	10.882	0	0	0.243669	9.82932	0	20.1278	2.31443
4	rectum, fetal, donor1,CNhs11777,10067-101I4	884	46.124	5.6925	0	44.8466	22.9272	2.14818	10.0166	100	10.6864	0	0	10.2744	7.75765	10.1331	0	0	3.97703	6.77326	3.6394	21.885	12.0846
4	small cell gastrointestinal carcinoma cell line:ECC10,CNhs11736,10610-108F7	885	16.3613	11.1644	0	25.6442	18.2197	0.627205	5.63281	2.36877	8.54134	0	0	4.64814	2.59397	14.8992	0	0	0	5.90299	3.16955	23.8419	7.24087
4	small intestine, adult, pool1,CNhs10630,10024-101D6	886	14.1414	4.73815	0	22.6994	25.5863	0.180321	9.52836	4.40424	7.21529	0	0	14.5287	3.48897	12.8421	0	0	100	4.27039	1.65645	10.1837	4.46355
4	small intestine, fetal, donor1,CNhs11773,10064-101I1	887	24.9002	4.92519	0	33.4969	18.3338	0.344963	6.49613	13.7841	3.39314	0	0	7.18861	3.84697	6.46727	0	0	27.7696	3.68346	2.43689	22.6837	1.80195
4	small-cell gastrointestinal carcinoma cell line:ECC4,CNhs11734,10609-108F6	888	5.52032	0.225398	0	28.8344	70.582	1.10545	3.49574	0	10.9984	0	0	18.5233	0	14.7837	0	0	0	3.8049	5.24011	28.155	2.33096
4	stomach, fetal, donor1,CNhs11771,10062-101H8	889	27.4489	8.05678	0.166503	8.95706	26.6705	1.14465	6.46074	36.5076	25.624	0	0	19.5966	4.65399	14.1781	0	0	0.63528	4.4323	2.3254	20.4073	3.62043

## Sheet: FANTOM5_sstar
Type	Sample (highlighted: immune-relevant yellow, testis/ovary blue, skin grey, gastrointestinal green)	Sample	p1@ANKRD50	p1@CHD3	p1@CLC	p1@DCLRE1C	p1@EMC10 syn.C19orf63	p1@FAM71E1	p1@FAM8A1	FAT4: related to FFCP PHASE1:Hg19::chr4:126236326..126236346,+ CAGE peak	p1@FBXL14	p1@KIR2DS4	KRTAP4-9	p1@MPHOSPH8	p1@NOTCH1	p1@NUP214	p1@PABPC3	p1@PDHA2	p1@SLC5A9	p1@TPRA1	p1@VAV3	p1@WDR25	p1@XRCC6BP1
0	acute lymphoblastic leukemia (B-ALL) cell line:BALL-1,CNhs11251,10455-106G5	acute lymphoblastic leukemia (B-ALL) cell line:BALL-1,CNhs11251,10455-106G5	1.67	7.43	0	8.36	29.73	0	3.9	0	1.11	0	0	16.54	5.39	30.47	0	0	0	7.99	10.03	1.86	11.33
0	acute lymphoblastic leukemia (B-ALL) cell line:NALM-6,CNhs11282,10534-107G3	acute lymphoblastic leukemia (B-ALL) cell line:NALM-6,CNhs11282,10534-107G3	7.5	19.76	0	12.55	27.12	0	2.45	0	1.01	0	0	15.58	1.01	20.63	0	0	0	5.19	6.78	1.59	6.2
0	acute lymphoblastic leukemia (T-ALL) cell line:HPB-ALL,CNhs10746,10429-106D6	acute lymphoblastic leukemia (T-ALL) cell line:HPB-ALL,CNhs10746,10429-106D6	15.94	32.51	0	6.55	10.74	0	12.95	0.71	2.49	0	0	21.91	90.99	35.14	0	0	0	4.48	10.1	2.99	16.93
0	acute lymphoblastic leukemia (T-ALL) cell line:Jurkat,CNhs11253,10464-106H5	acute lymphoblastic leukemia (T-ALL) cell line:Jurkat,CNhs11253,10464-106H5	9.25	36.19	0	3.67	35.55	0.16	7.81	0	1.43	0	0	12.28	10.84	24.23	0	0	0	4.3	18.17	1.91	19.77
0	acute myeloid leukemia (FAB M0) cell line:Kasumi-3,CNhs13241,10789-110H6	acute myeloid leukemia (FAB M0) cell line:Kasumi-3,CNhs13241,10789-110H6	4.6	15.7	0	10.53	45.2	0	3.64	0	0.77	0	0	11.11	53.24	19.92	0	0	0	19.34	19.53	1.72	11.3
0	acute myeloid leukemia (FAB M0) cell line:KG-1,CNhs13053,10827-111C8	acute myeloid leukemia (FAB M0) cell line:KG-1,CNhs13053,10827-111C8	2.59	8.78	0	10.18	16.57	0	9.58	0	1	0	0	12.37	24.55	29.74	0	0	0	9.38	12.97	2.79	7.38
0	acute myeloid leukemia (FAB M1) cell line:HYT-1,CNhs13054,10828-111C9	acute myeloid leukemia (FAB M1) cell line:HYT-1,CNhs13054,10828-111C9	1.69	6.14	0	16.3	39.79	0	3.6	0	2.33	0	0	18.2	43.6	15.24	0	0	0	9.1	45.72	2.96	5.72
0	acute myeloid leukemia (FAB M2) cell line:Kasumi-1,CNhs13502,10788-110H5	acute myeloid leukemia (FAB M2) cell line:Kasumi-1,CNhs13502,10788-110H5	10.39	15.26	0	7.14	54.21	0	2.92	0	0.32	0	0	7.14	5.19	30.19	0	0	0	10.71	16.56	3.9	9.41
0	acute myeloid leukemia (FAB M2) cell line:Kasumi-6,CNhs13052,10792-110H9	acute myeloid leukemia (FAB M2) cell line:Kasumi-6,CNhs13052,10792-110H9	15.16	12.36	0	12.64	60.37	0	7.58	0.84	0.56	0	0	31.45	28.08	30.89	0	0	0	13.2	24.99	4.49	6.46
0	acute myeloid leukemia (FAB M2) cell line:NKM-1,CNhs11864,10765-110E9	acute myeloid leukemia (FAB M2) cell line:NKM-1,CNhs11864,10765-110E9	4.34	25.33	0	11.18	0.23	0	5.25	0	2.74	0	0	14.61	15.06	32.64	0	0	0	6.62	28.53	2.05	7.53
0	acute myeloid leukemia (FAB M3) cell line:HL60,CNhs13055,10829-111D1	acute myeloid leukemia (FAB M3) cell line:HL60,CNhs13055,10829-111D1	0.63	6.58	0.31	2.82	6.89	0	1.72	0	0.94	0	0	10.34	10.65	22.25	0	0	0	8.93	8.46	4.39	5.33
0	acute myeloid leukemia (FAB M4) cell line:FKH-1,CNhs13503,10830-111D2	acute myeloid leukemia (FAB M4) cell line:FKH-1,CNhs13503,10830-111D2	27.57	65.16	2.51	2.51	0	0	17.54	0	0	0	0	57.65	17.54	62.66	0	0	0	2.51	47.62	5.01	0
0	acute myeloid leukemia (FAB M4) cell line:HNT-34,CNhs13504,10831-111D3	acute myeloid leukemia (FAB M4) cell line:HNT-34,CNhs13504,10831-111D3	3.89	30.3	0	8.8	6.43	0	10.16	10.67	0	0	0	22.69	33.69	33.86	0	0	0	7.79	12.87	2.37	3.89
0	acute myeloid leukemia (FAB M4eo) cell line:EoL-1,CNhs13056,10832-111D4	acute myeloid leukemia (FAB M4eo) cell line:EoL-1,CNhs13056,10832-111D4	3.85	14.13	0	10.6	0	0	2.73	0	1.77	0	0	14.29	21.2	42.88	0	0	0	8.99	7.07	3.53	11.72
0	acute myeloid leukemia (FAB M4eo) cell line:EoL-3,CNhs13057,10833-111D5	acute myeloid leukemia (FAB M4eo) cell line:EoL-3,CNhs13057,10833-111D5	11.91	33.3	0	11.91	32.49	0	3.23	0	0.81	0	0	16.55	13.72	25.83	0	0	0	7.06	4.24	3.03	6.66
0	acute myeloid leukemia (FAB M5) cell line:NOMO-1,CNhs13050,10764-110E8	acute myeloid leukemia (FAB M5) cell line:NOMO-1,CNhs13050,10764-110E8	12.35	44.71	0	4.26	63.45	0	7.24	0	1.7	0	0	34.92	25.55	33.22	0	0	0	11.5	4.26	1.28	8.94
0	acute myeloid leukemia (FAB M5) cell line:P31/FUJ,CNhs13051,10770-110F5	acute myeloid leukemia (FAB M5) cell line:P31/FUJ,CNhs13051,10770-110F5	10.31	14.43	0	5.84	47.75	0	9.62	0	1.72	0	0	20.95	9.27	21.98	0	0	0	6.53	25.42	3.78	4.47
0	acute myeloid leukemia (FAB M5) cell line:THP-1 (fresh),CNhs10722,10399-106A3	acute myeloid leukemia (FAB M5) cell line:THP-1 (fresh),CNhs10722,10399-106A3	14.75	10.45	0	9.52	55.92	0	3.99	0	0.61	0	0	12.6	10.45	35.64	0	0	0	10.75	18.43	2.46	10.75
0	acute myeloid leukemia (FAB M5) cell line:THP-1 (revived),CNhs10723,10400-106A4	acute myeloid leukemia (FAB M5) cell line:THP-1 (revived),CNhs10723,10400-106A4	19.46	15.43	0	8.72	67.55	0	2.68	0	0.67	0	0	13.2	12.3	30.87	0	0	0	9.62	23.93	1.57	10.29
0	acute myeloid leukemia (FAB M5) cell line:THP-1 (thawed),CNhs10724,10405-106A9	acute myeloid leukemia (FAB M5) cell line:THP-1 (thawed),CNhs10724,10405-106A9	16.18	13.01	0	8.34	62.9	0.17	2.84	0	0.83	0	0	11.68	14.35	31.53	0	0	0	7.51	26.36	2.34	9.84
0	acute myeloid leukemia (FAB M5) cell line:U-937 DE-4,CNhs13058,10834-111D6	acute myeloid leukemia (FAB M5) cell line:U-937 DE-4,CNhs13058,10834-111D6	2.74	21.3	0	10.16	26.96	0	2.74	0	0.78	0	0	10.94	11.14	26.18	0	0	0	11.33	10.94	1.95	11.33
0	acute myeloid leukemia (FAB M6) cell line:EEB,CNhs13059,10835-111D7	acute myeloid leukemia (FAB M6) cell line:EEB,CNhs13059,10835-111D7	15.03	20.6	0	2.78	16.7	0	12.81	0	0.56	0	0	23.11	0	31.46	0	0	0	3.34	0	2.51	9.74
0	acute myeloid leukemia (FAB M6) cell line:F-36E,CNhs13060,10836-111D8	acute myeloid leukemia (FAB M6) cell line:F-36E,CNhs13060,10836-111D8	12.31	99.7	0	3.69	11.08	0	13.54	0	0	0	0	38.16	0	25.85	0	0	0	6.15	14.77	6.15	3.69
0	acute myeloid leukemia (FAB M6) cell line:F-36P,CNhs13505,10837-111D9	acute myeloid leukemia (FAB M6) cell line:F-36P,CNhs13505,10837-111D9	5.41	13.79	0	7.3	9.47	0	9.47	3.52	0.81	0	0	6.49	12.44	29.21	0	0	0	14.33	3.25	2.43	8.65
0	acute myeloid leukemia (FAB M7) cell line:MKPL-1,CNhs11888,10802-111A1	acute myeloid leukemia (FAB M7) cell line:MKPL-1,CNhs11888,10802-111A1	5.64	71.9	0	5.64	93.05	0	87.41	2.82	4.23	0	0	39.48	8.46	36.66	0	0	0	9.87	33.84	5.64	2.82
0	acute myeloid leukemia (FAB M7) cell line:M-MOK,CNhs13049,10699-109G6	acute myeloid leukemia (FAB M7) cell line:M-MOK,CNhs13049,10699-109G6	25.31	11.66	0	7.99	4.33	0	27.31	0.33	1.33	0	0	30.64	17.32	42.3	0	0	0	6.33	26.65	3	10.33
0	adult T-cell leukemia cell line:ATN-1,CNhs10738,10421-106C7	adult T-cell leukemia cell line:ATN-1,CNhs10738,10421-106C7	0	1.89	0.11	8.02	11.7	0	9.58	0	0.22	0.11	0	14.6	11.92	22.96	0	0	0	6.24	0	7.47	15.49
0	anaplastic large cell lymphoma cell line:Ki-JK,CNhs11881,10795-110I3	anaplastic large cell lymphoma cell line:Ki-JK,CNhs11881,10795-110I3	7.91	10.05	0	7.42	60.32	0	5.11	0	2.64	0	0	3.79	38.23	26.86	0	0	0	35.43	2.14	4.78	4.28
0	b cell line:RPMI1788,CNhs10744,10427-106D4	b cell line:RPMI1788,CNhs10744,10427-106D4	6.4	9.35	0	3.08	11.82	0	6.52	0	1.35	0	0	21.66	9.85	26.71	0	0	0	11.45	0	2.83	12.68
0	B lymphoblastoid cell line: GM12878 ENCODE, biol_rep1,CNhs12331,10821-111C2	B lymphoblastoid cell line: GM12878 ENCODE, biol_rep1,CNhs12331,10821-111C2	0	12.53	0	7.87	25.98	0	4.81	0	1.76	0	0	25.83	16.43	28.43	0	0	0	4.36	2.75	1.76	7.79
0	B lymphoblastoid cell line: GM12878 ENCODE, biol_rep2,CNhs12332,10822-111C3	B lymphoblastoid cell line: GM12878 ENCODE, biol_rep2,CNhs12332,10822-111C3	0	12.15	0	10.02	27.75	0	3.86	0	2.13	0.08	0	22	16.75	29.72	0	0	0	4.93	2.79	2.46	5.91
0	B lymphoblastoid cell line: GM12878 ENCODE, biol_rep3,CNhs12333,10823-111C4	B lymphoblastoid cell line: GM12878 ENCODE, biol_rep3,CNhs12333,10823-111C4	0	13.22	0	8.42	21.57	0	4.49	0	1.73	0.08	0	24.87	14.88	28.65	0	0	0	4.33	4.33	2.44	6.45
0	Basophils, donor1,CNhs12546,12241-129G9	Basophils, donor1,CNhs12546,12241-129G9	10.23	13.37	249.79	5.51	60.97	0	24	0.79	5.51	3.54	0	10.23	29.11	38.94	0	0	0	3.54	20.45	3.93	5.51
0	Basophils, donor2,CNhs12563,12242-129H1	Basophils, donor2,CNhs12563,12242-129H1	10.36	18.81	8.44	7.68	58.73	0	8.83	0.38	6.14	1.54	0	23.8	14.97	59.49	0	0	0	6.91	35.31	5.37	5.76
0	Basophils, donor3,CNhs12575,12243-129H2	Basophils, donor3,CNhs12575,12243-129H2	12.08	14.24	6.5	4.8	69.05	0	13.16	0.15	3.41	4.49	0	16.87	34.52	42.26	0	0	0	12.08	19.97	5.26	7.12
0	biphenotypic B myelomonocytic leukemia cell line:MV-4-11,CNhs11845,10718-109I7	biphenotypic B myelomonocytic leukemia cell line:MV-4-11,CNhs11845,10718-109I7	4.09	9.72	0	5.12	78.27	0	1.02	0	1.53	0	0	13.3	22.51	18.42	0	0	0	16.37	10.74	4.6	15.35
0	blood, adult, pool1,CNhs11761,10053-101G8	blood, adult, pool1,CNhs11761,10053-101G8	2.39	11.97	14.37	9.58	64.66	0	71.84	0	4.79	4.79	0	19.16	38.32	9.58	0	0	0	7.18	19.16	4.79	0
0	Burkitt's lymphoma cell line:DAUDI,CNhs10739,10422-106C8	Burkitt's lymphoma cell line:DAUDI,CNhs10739,10422-106C8	0	21.69	0	13.09	12.63	0	5.66	0	5.5	0	0	14.56	8.52	30.13	0	0	0	5.35	0	2.63	25.95
0	Burkitt's lymphoma cell line:RAJI,CNhs11268,10476-106I8	Burkitt's lymphoma cell line:RAJI,CNhs11268,10476-106I8	0.28	21.18	0	7.11	21.04	0.28	6.4	0	4.41	0	0	17.06	1.85	35.26	0	0	0	4.41	0	2.84	16.49
0	CD14+ monocyte derived endothelial progenitor cells, donor1,CNhs10858,11229-116C5	CD14+ monocyte derived endothelial progenitor cells, donor1,CNhs10858,11229-116C5	22.17	5.15	0.9	4.48	87.1	0	4.93	0	1.34	0	0	18.36	20.38	22.39	0	0	0	34.26	32.02	3.81	3.36
0	CD14+ monocyte derived endothelial progenitor cells, donor2,CNhs11897,11310-117C5	CD14+ monocyte derived endothelial progenitor cells, donor2,CNhs11897,11310-117C5	13.6	7.13	0.65	6.8	66.4	0	9.39	0	3.56	0	0	28.5	22.02	21.05	0	0	0	38.22	30.77	2.59	1.94
0	CD14+ monocyte derived endothelial progenitor cells, donor3,CNhs11904,11386-118B9	CD14+ monocyte derived endothelial progenitor cells, donor3,CNhs11904,11386-118B9	19.83	4.38	0	7.21	70.06	0	7.73	0	0.77	0.26	0	30.91	22.15	33.23	0	0	0	30.14	41.21	2.58	2.83
0	CD14+ monocytes - mock treated, donor1,CNhs13468,11863-125A9	CD14+ monocytes - mock treated, donor1,CNhs13468,11863-125A9	23.99	5.23	0.58	8.43	53.8	0	11.34	0	1.89	0	0	17.45	150.49	26.75	0	0	0	30.39	20.21	5.09	5.38
0	CD14+ monocytes - mock treated, donor2,CNhs13484,11873-125C1	CD14+ monocytes - mock treated, donor2,CNhs13484,11873-125C1	26.45	6.05	0	11.71	58.57	0	7.94	0	2.65	0	0	19.65	158.33	20.03	0	0	0	22.67	21.54	6.05	1.51
0	CD14+ monocytes - mock treated, donor3,CNhs13491,11883-125D2	CD14+ monocytes - mock treated, donor3,CNhs13491,11883-125D2	29.35	4.85	0	9.7	45.61	0	16.98	0	2.43	0	0	25.71	200.13	32.02	0	0	0	15.04	18.68	4.85	3.4
0	CD14+ monocytes - treated with BCG, donor1,CNhs13465,11860-125A6	CD14+ monocytes - treated with BCG, donor1,CNhs13465,11860-125A6	32.8	4.03	0.58	2.59	57.25	0	36.82	0	2.01	0	0	23.59	121.12	19.56	0	0	0	48.33	12.66	6.62	4.6
0	CD14+ monocytes - treated with BCG, donor2,CNhs13475,11870-125B7	CD14+ monocytes - treated with BCG, donor2,CNhs13475,11870-125B7	43.03	3.59	0	2.82	58.4	0	29.46	0	1.54	0	0	27.41	125.01	24.34	0	0	0	39.7	10.25	7.17	2.05
0	CD14+ monocytes - treated with BCG, donor3,CNhs13543,11880-125C8	CD14+ monocytes - treated with BCG, donor3,CNhs13543,11880-125C8	64.09	3.78	0.24	3.31	61.96	0	32.4	0	3.55	0	0	20.57	81.35	22.47	0	0	0	26.25	11.82	4.49	7.09
0	CD14+ monocytes - treated with B-glucan, donor1,CNhs13474,11869-125B6	CD14+ monocytes - treated with B-glucan, donor1,CNhs13474,11869-125B6	24.87	5.11	0.46	4.18	57.64	0	10.69	0	2.09	0	0	10.23	110.87	20.92	0	0	0	59.04	20.45	4.65	2.56
0	CD14+ monocytes - treated with B-glucan, donor2,CNhs13489,11879-125C7	CD14+ monocytes - treated with B-glucan, donor2,CNhs13489,11879-125C7	33.72	4.52	0.41	2.47	51.81	0	11.1	0	4.11	0	0	20.56	129.93	28.37	0	0	0	46.46	23.85	4.52	2.88
0	CD14+ monocytes - treated with B-glucan, donor3,CNhs13495,11889-125D8	CD14+ monocytes - treated with B-glucan, donor3,CNhs13495,11889-125D8	41.5	6.19	0	3.1	49.86	0	14.56	0	4.34	0	0	22.3	116.14	33.14	0	0	0	42.43	18.89	5.57	3.41
0	CD14+ monocytes - treated with Candida, donor1,CNhs13473,11868-125B5	CD14+ monocytes - treated with Candida, donor1,CNhs13473,11868-125B5	24.48	5.52	0.69	1.72	51.71	0	18.27	0	5.17	0	0	14.13	49.64	19.65	0	0	0	71.36	14.48	7.58	5.52
0	CD14+ monocytes - treated with Candida, donor2,CNhs13488,11878-125C6	CD14+ monocytes - treated with Candida, donor2,CNhs13488,11878-125C6	24.53	12.26	0	2.58	58.09	0	19.36	0	1.94	0	0	13.56	77.46	30.34	0	0	0	44.54	12.91	6.45	5.81
0	CD14+ monocytes - treated with Candida, donor3,CNhs13494,11888-125D7	CD14+ monocytes - treated with Candida, donor3,CNhs13494,11888-125D7	32.5	10.83	0	2.71	46.05	0	13.54	0	2.71	0	0	14.9	54.17	27.09	0	0	0	28.44	17.61	6.77	5.42
0	CD14+ monocytes - treated with Cryptococcus, donor1,CNhs13472,11867-125B4	CD14+ monocytes - treated with Cryptococcus, donor1,CNhs13472,11867-125B4	24.66	3.76	0.94	5.84	54.21	0	10.92	0	2.07	0	0	16	128.19	18.26	0	0	0	43.67	17.51	4.33	4.52
0	CD14+ monocytes - treated with Cryptococcus, donor2,CNhs13487,11877-125C5	CD14+ monocytes - treated with Cryptococcus, donor2,CNhs13487,11877-125C5	22.11	3	0	3.55	52.94	0	4.37	0	2.73	0	0	19.65	130.72	25.38	0	0	0	29.47	16.92	6	1.91
0	CD14+ monocytes - treated with Cryptococcus, donor3,CNhs13546,11887-125D6	CD14+ monocytes - treated with Cryptococcus, donor3,CNhs13546,11887-125D6	20.9	3.6	0.45	6.52	47.87	0	8.54	0	5.39	0	0	19.55	68.09	30.34	0	0	0	31.01	18.2	3.6	6.07
0	CD14+ monocytes - treated with Group A streptococci, donor1,CNhs13469,11864-125B1	CD14+ monocytes - treated with Group A streptococci, donor1,CNhs13469,11864-125B1	19.28	7.65	0.31	2.45	53.56	0	18.67	0	3.67	0.31	0	12.55	129.17	18.98	0	0	0	57.85	21.12	6.43	4.9
0	CD14+ monocytes - treated with Group A streptococci, donor2,CNhs13532,11874-125C2	CD14+ monocytes - treated with Group A streptococci, donor2,CNhs13532,11874-125C2	25.35	7.7	0	3.85	59.05	0	8.67	0	5.78	0	0	18.29	95.32	27.6	0	0	0	40.44	20.54	5.78	3.53
0	CD14+ monocytes - treated with Group A streptococci, donor3,CNhs13492,11884-125D3	CD14+ monocytes - treated with Group A streptococci, donor3,CNhs13492,11884-125D3	19.82	5.11	0	1.92	56.26	0	21.1	0	5.75	0	0	13.43	131.06	32.61	0.64	0	0	44.11	11.51	7.67	3.84
0	CD14+ monocytes - treated with IFN + N-hexane, donor1,CNhs13466,11861-125A7	CD14+ monocytes - treated with IFN + N-hexane, donor1,CNhs13466,11861-125A7	41.23	4.95	0	7.26	59.7	0	50.8	0	0.66	0	0	29.36	149.42	21.44	0	0	0	29.69	7.92	5.94	2.97
0	CD14+ monocytes - treated with IFN + N-hexane, donor2,CNhs13476,11871-125B8	CD14+ monocytes - treated with IFN + N-hexane, donor2,CNhs13476,11871-125B8	30.92	4.39	0.2	8.98	63.43	0	28.52	0	2.39	0	0	36.3	148.6	22.14	0	0	0	30.32	11.57	8.58	3.19
0	CD14+ monocytes - treated with IFN + N-hexane, donor3,CNhs13490,11881-125C9	CD14+ monocytes - treated with IFN + N-hexane, donor3,CNhs13490,11881-125C9	33.67	5.97	0.43	9.38	52.43	0	48.16	0	3.41	0	0	34.95	164.95	29.41	0	0	0	14.49	9.38	3.41	2.56
0	CD14+ monocytes - treated with lipopolysaccharide, donor1,CNhs13470,11865-125B2	CD14+ monocytes - treated with lipopolysaccharide, donor1,CNhs13470,11865-125B2	13.32	10.29	0	3.03	65.38	0	36.93	0.61	1.82	0	0	16.95	88.99	26.03	0	0	0	30.88	15.74	4.84	4.84
0	CD14+ monocytes - treated with lipopolysaccharide, donor2,CNhs13533,11875-125C3	CD14+ monocytes - treated with lipopolysaccharide, donor2,CNhs13533,11875-125C3	16.57	9.21	0	3.68	62.98	0	13.63	0.37	6.26	0	0	15.47	97.59	31.67	0	0	0	50.09	23.94	6.63	5.89
0	CD14+ monocytes - treated with lipopolysaccharide, donor3,CNhs13545,11885-125D4	CD14+ monocytes - treated with lipopolysaccharide, donor3,CNhs13545,11885-125D4	18.99	4.11	0.63	1.9	49.68	0	25	0	9.18	0	0	9.18	73.42	35.13	0	0	0	41.77	17.41	3.8	5.7
0	CD14+ monocytes - treated with Salmonella, donor1,CNhs13471,11866-125B3	CD14+ monocytes - treated with Salmonella, donor1,CNhs13471,11866-125B3	11.9	9.87	0.58	2.32	58.91	0	19.73	0	3.77	0.29	0	4.93	122.76	16.83	0	0	0	56.01	23.51	6.67	2.61
0	CD14+ monocytes - treated with Salmonella, donor2,CNhs13485,11876-125C4	CD14+ monocytes - treated with Salmonella, donor2,CNhs13485,11876-125C4	19.29	5.67	0	1.13	55.6	0	8.51	0	3.97	0	0	13.62	146.95	27.8	0	0	0	38.58	20.99	6.81	1.13
0	CD14+ monocytes - treated with Salmonella, donor3,CNhs13493,11886-125D5	CD14+ monocytes - treated with Salmonella, donor3,CNhs13493,11886-125D5	10.59	8.1	0.62	2.49	39.86	0	29.9	0	5.61	0	0	12.46	189.34	36.12	0	0	0	36.12	14.95	4.36	1.25
0	CD14+ monocytes - treated with Trehalose dimycolate (TDM), donor1,CNhs13467,11862-125A8	CD14+ monocytes - treated with Trehalose dimycolate (TDM), donor1,CNhs13467,11862-125A8	60.8	4.77	0.25	4.52	63.31	0	28.39	0	3.52	0	0	24.87	96.73	19.6	0	0	0	46.73	14.57	6.53	4.02
0	CD14+ monocytes - treated with Trehalose dimycolate (TDM), donor2,CNhs13483,11872-125B9	CD14+ monocytes - treated with Trehalose dimycolate (TDM), donor2,CNhs13483,11872-125B9	62.06	6.78	0	3.65	69.36	0	25.03	0	2.61	0	0	30.77	112.64	25.55	0.52	0	0	34.42	16.17	10.95	3.65
0	CD14+ monocytes - treated with Trehalose dimycolate (TDM), donor3,CNhs13544,11882-125D1	CD14+ monocytes - treated with Trehalose dimycolate (TDM), donor3,CNhs13544,11882-125D1	85.14	8.25	0.22	4.78	59.73	0	23.89	0	2.61	0	0	22.59	74.93	28.45	0	0.22	0	27.58	12.38	7.38	5.43
0	CD14+ Monocytes, donor1,CNhs10852,11224-116B9	CD14+ Monocytes, donor1,CNhs10852,11224-116B9	14.96	17.17	0	2.22	64.82	0	16.07	0	0.55	1.11	0	13.3	38.23	69.25	0	0	0	14.96	49.86	6.65	6.09
0	CD14+ Monocytes, donor2,CNhs11954,11305-117B9	CD14+ Monocytes, donor2,CNhs11954,11305-117B9	13.04	19.65	0	2.81	54.15	0	25.87	0	2.21	3.61	0	13.24	31.89	49.53	0	0	0	15.44	39.11	7.42	4.61
0	CD14+ Monocytes, donor3,CNhs11997,11381-118B4	CD14+ Monocytes, donor3,CNhs11997,11381-118B4	9.98	14.54	0	4.77	72.05	0.22	26.69	0.22	3.69	1.52	0	15.84	29.95	53.6	0	0	0	16.71	43.4	9.33	1.74
0	CD14+CD16- Monocytes, donor1,CNhs13224,11788-124B6	CD14+CD16- Monocytes, donor1,CNhs13224,11788-124B6	17.64	3.93	0.79	6.18	76.72	0	15.5	0	1.24	0	0	16.4	20.11	26.06	0	0	0	8.09	24.15	6.07	10.22
0	CD14+CD16- Monocytes, donor2,CNhs13216,11799-124C8	CD14+CD16- Monocytes, donor2,CNhs13216,11799-124C8	18.02	4.05	0.75	4.36	77.04	0	19.22	0	1.95	0	0	13.37	18.02	25.68	0	0	0	6.16	14.27	6.16	9.61
0	CD14+CD16- Monocytes, donor3,CNhs13540,11910-125G2	CD14+CD16- Monocytes, donor3,CNhs13540,11910-125G2	22.02	6.43	0	7.71	53.68	0	16.55	0	0.8	0	0	38.57	22.66	45.16	0	0	0	3.05	37.45	7.55	4.5
0	CD14+CD16+ Monocytes, donor1,CNhs13541,11789-124B7	CD14+CD16+ Monocytes, donor1,CNhs13541,11789-124B7	11.2	1.9	1.27	6.34	61.26	0	4.86	0	0.21	0	0	20.28	10.14	22.18	0	0	0	8.66	14.15	5.49	11.41
0	CD14+CD16+ Monocytes, donor2,CNhs13208,11801-124D1	CD14+CD16+ Monocytes, donor2,CNhs13208,11801-124D1	10.21	4.89	0.64	6.38	75.26	0	9.35	0	0.64	0	0	16.37	11.91	24.45	0.21	0	0	6.8	7.87	5.1	9.78
0	CD14+CD16+ Monocytes, donor3,CNhs13549,11912-125G4	CD14+CD16+ Monocytes, donor3,CNhs13549,11912-125G4	11.74	3.35	0	6.08	74.85	0	11.53	0	1.47	0	0	15.93	13.21	28.3	0	0	0	7.97	19.29	6.29	6.29
0	CD14-CD16+ Monocytes, donor1,CNhs13229,11790-124B8	CD14-CD16+ Monocytes, donor1,CNhs13229,11790-124B8	9.98	4.56	5.13	7.98	49.88	0	6.27	0	2.28	0	0	17.39	13.97	23.66	0	0	0	7.13	12.83	5.7	6.56
0	CD14-CD16+ Monocytes, donor2,CNhs13207,11800-124C9	CD14-CD16+ Monocytes, donor2,CNhs13207,11800-124C9	9.55	1.39	0.6	6.56	47.34	0	8.35	0	0.8	0	0	20.89	6.37	27.45	0	0	0	5.97	8.16	4.18	7.16
0	CD14-CD16+ Monocytes, donor3,CNhs13548,11911-125G3	CD14-CD16+ Monocytes, donor3,CNhs13548,11911-125G3	14.8	2.01	0.37	7.12	55.71	0	10.96	0	0.55	0	0	23.93	10.96	34.52	0	0	0	4.2	17.72	6.39	4.38
0	CD19+ B Cells (pluriselect), donor090309, donation1,CNhs12177,12189-129B2	CD19+ B Cells (pluriselect), donor090309, donation1,CNhs12177,12189-129B2	0	0	0	15.84	35.2	0	3.52	0	1.76	0	0	15.84	14.08	21.12	0	0	0	1.76	42.24	0	8.8
0	CD19+ B Cells (pluriselect), donor090309, donation2,CNhs12179,12194-129B7	CD19+ B Cells (pluriselect), donor090309, donation2,CNhs12179,12194-129B7	0.55	4.92	8.19	14.75	39.32	0	6.01	0	3.28	0	0	34.41	9.83	20.75	0	0	0	7.65	47.51	0.55	7.65
0	CD19+ B Cells (pluriselect), donor090309, donation3,CNhs12181,12199-129C3	CD19+ B Cells (pluriselect), donor090309, donation3,CNhs12181,12199-129C3	1.78	1.78	0	13.34	46.25	0	7.12	0	2.67	0	0	31.13	9.78	26.69	0	0	0	4.45	48.92	4.45	8.01
0	CD19+ B Cells (pluriselect), donor090325, donation1,CNhs12531,12151-128F9	CD19+ B Cells (pluriselect), donor090325, donation1,CNhs12531,12151-128F9	1.28	4.27	1.71	11.09	37.13	0	10.67	0	1.71	0	0	28.16	7.25	28.59	0	0	0	5.55	56.33	1.28	2.99
0	CD19+ B Cells (pluriselect), donor090325, donation2,CNhs12175,12174-128I5	CD19+ B Cells (pluriselect), donor090325, donation2,CNhs12175,12174-128I5	1.2	6.41	0	15.62	36.44	0	6.41	0	6.01	0	0	35.64	6.81	26.83	0	0	0	7.21	51.25	4	4.8
0	CD19+ B Cells (pluriselect), donor090612, donation1,CNhs12183,12204-129C8	CD19+ B Cells (pluriselect), donor090612, donation1,CNhs12183,12204-129C8	0.57	5.75	1.15	16.09	39.08	0	5.17	0	1.72	0	0	31.61	9.77	36.21	0	0	0	4.02	45.98	1.15	6.32
0	CD19+ B Cells (pluriselect), donor090612, donation2,CNhs12185,12209-129D4	CD19+ B Cells (pluriselect), donor090612, donation2,CNhs12185,12209-129D4	0	4.63	1.32	10.58	50.9	0	9.25	0	0.66	0	0	28.42	10.58	21.15	0	0	0	5.95	39.66	3.97	5.95
0	CD19+ B Cells (pluriselect), donor090612, donation3,CNhs12188,12214-129D9	CD19+ B Cells (pluriselect), donor090612, donation3,CNhs12188,12214-129D9	2.86	6.68	0	7.63	38.16	0	3.82	0	0.95	0	0	23.85	7.63	26.71	0	0	0	3.82	48.66	3.82	5.72
0	CD19+ B Cells, donor1,CNhs12343,11544-120B5	CD19+ B Cells, donor1,CNhs12343,11544-120B5	0.57	3.98	0	6.26	29.03	0	10.25	0	3.42	0	0	27.32	10.25	70.58	0	0	0	2.28	75.71	3.98	6.26
0	CD19+ B Cells, donor2,CNhs12352,11624-122B4	CD19+ B Cells, donor2,CNhs12352,11624-122B4	0.59	5.87	0	5.29	32.3	0	7.63	0	1.17	0	0	24.08	12.92	56.96	0	0	0	1.76	52.85	2.35	1.76
0	CD19+ B Cells, donor3,CNhs12354,11705-123B4	CD19+ B Cells, donor3,CNhs12354,11705-123B4	1.91	5.73	0	5.35	37.85	0	9.94	0	3.06	0	0	29.44	15.29	71.49	0	0	0	2.29	50.84	3.44	5.35
0	CD34+ Progenitors, donor1,CNhs13227,11545-120B6	CD34+ Progenitors, donor1,CNhs13227,11545-120B6	19.83	21.15	1.32	6.61	39.65	1.32	21.15	0	0	0	0	11.9	27.76	43.62	0	0	0	2.64	80.62	1.32	7.93
0	CD34+ Progenitors, donor2,CNhs12205,11625-122B5	CD34+ Progenitors, donor2,CNhs12205,11625-122B5	33.07	17.38	2.24	6.17	54.93	0	14.57	0	1.68	1.12	0	19.62	46.52	54.93	0	0	0	10.65	36.43	5.61	1.68
0	CD34+ stem cells - adult bone marrow derived, donor1, tech_rep1,CNhs12588,12225-129F2	CD34+ stem cells - adult bone marrow derived, donor1, tech_rep1,CNhs12588,12225-129F2	18.44	17.65	140.38	5.53	54.52	0	8.96	0	1.32	0	0	17.65	15.01	28.97	0.79	0	0	7.9	24.49	2.9	8.69
0	CD4+ T Cells, donor1,CNhs10853,11225-116C1	CD4+ T Cells, donor1,CNhs10853,11225-116C1	0.39	69.83	0	3.54	43.47	0	21.44	0	9.84	0	0	76.13	14.95	72.59	0	0	0	1.77	5.9	3.74	1.18
0	CD4+ T Cells, donor2,CNhs11955,11306-117C1	CD4+ T Cells, donor2,CNhs11955,11306-117C1	0	32.23	0	5.11	55.02	0	31.05	0	7.47	0	0	37.34	12.58	55.02	0	0	0	1.97	9.43	3.54	7.47
0	CD4+ T Cells, donor3,CNhs11998,11382-118B5	CD4+ T Cells, donor3,CNhs11998,11382-118B5	0	28.58	0	2.47	54.28	0	17.06	0	7.2	0	0	33.51	14.19	41.74	0	0	0	3.08	6.58	3.7	4.73
0	CD4+CD25+CD45RA- memory regulatory T cells expanded, donor1,CNhs13204,11794-124C3	CD4+CD25+CD45RA- memory regulatory T cells expanded, donor1,CNhs13204,11794-124C3	0	26.18	0	9.69	46.68	0	14.04	0	1.89	0	0	32.31	6.57	21.17	0	0	0	6.02	1.56	4.79	12.14
0	CD4+CD25+CD45RA- memory regulatory T cells expanded, donor2,CNhs13811,11916-125G8	CD4+CD25+CD45RA- memory regulatory T cells expanded, donor2,CNhs13811,11916-125G8	0.13	19.47	0	6.02	49.32	0	13.71	0	2.43	0	0	23.95	10.12	20.11	0	0	0	6.15	4.23	5	10.76
0	CD4+CD25+CD45RA- memory regulatory T cells expanded, donor3,CNhs13812,11920-125H3	CD4+CD25+CD45RA- memory regulatory T cells expanded, donor3,CNhs13812,11920-125H3	0	18.47	0	8.58	49.81	0	11.45	0	2.21	0	0	22.24	10.53	18.73	0	0	0	4.81	5.2	5.07	10.01
0	CD4+CD25+CD45RA- memory regulatory T cells, donor1,CNhs13195,11782-124A9	CD4+CD25+CD45RA- memory regulatory T cells, donor1,CNhs13195,11782-124A9	0.29	15.02	0.29	5.6	52.44	0	13.85	0	4.12	0	0	35.94	4.71	34.47	0	0	0	5.3	18.85	5.01	7.66
0	CD4+CD25+CD45RA- memory regulatory T cells, donor2,CNhs13206,11797-124C6	CD4+CD25+CD45RA- memory regulatory T cells, donor2,CNhs13206,11797-124C6	0	21.49	0	4.87	49.18	0	20.38	0	2.66	0	0	38.99	5.98	32.12	0	0	0	3.77	17.72	4.43	10.19
0	CD4+CD25+CD45RA- memory regulatory T cells, donor3,CNhs13538,11908-125F9	CD4+CD25+CD45RA- memory regulatory T cells, donor3,CNhs13538,11908-125F9	0	24.91	0	9.48	42.25	0	20.04	0	4.6	0	0	66.89	9.75	51.45	0	0	0	1.9	22.21	4.06	5.15
0	CD4+CD25+CD45RA+ naive regulatory T cells expanded, donor1,CNhs13203,11793-124C2	CD4+CD25+CD45RA+ naive regulatory T cells expanded, donor1,CNhs13203,11793-124C2	0	29.76	0	10.37	55	0	12.37	0	1.34	0	0	48.15	7.19	25.91	0.5	0	0	3.85	3.18	6.85	9.86
0	CD4+CD25+CD45RA+ naive regulatory T cells, donor1,CNhs13238,11780-124A7	CD4+CD25+CD45RA+ naive regulatory T cells, donor1,CNhs13238,11780-124A7	0.98	43.67	0.98	3.91	69.1	0	17.27	0	5.21	0	0	54.75	15.97	39.11	0	0	0	4.89	14.67	2.28	8.47
0	CD4+CD25+CD45RA+ naive regulatory T cells, donor2,CNhs13235,11796-124C5	CD4+CD25+CD45RA+ naive regulatory T cells, donor2,CNhs13235,11796-124C5	0	35.51	0	5.68	57.76	0	24.15	0	3.31	0	0	47.34	13.73	42.61	0	0	0	1.89	17.04	1.42	8.05
0	CD4+CD25+CD45RA+ naive regulatory T cells, donor3,CNhs13513,11907-125F8	CD4+CD25+CD45RA+ naive regulatory T cells, donor3,CNhs13513,11907-125F8	1.95	31.17	0	3.9	62.34	0	37.02	0	5.84	0	0	33.12	9.74	37.02	0	0	0	3.9	9.74	3.9	7.79
0	CD4+CD25-CD45RA- memory conventional T cells expanded, donor1,CNhs13215,11792-124C1	CD4+CD25-CD45RA- memory conventional T cells expanded, donor1,CNhs13215,11792-124C1	0.11	26.63	0	14.5	34.9	0	14.96	0	1.81	0	0	29.69	13.48	28.33	0	0	0	2.95	1.36	4.31	11.1
0	CD4+CD25-CD45RA- memory conventional T cells, donor1,CNhs13239,11786-124B4	CD4+CD25-CD45RA- memory conventional T cells, donor1,CNhs13239,11786-124B4	0.38	31.42	0	3.07	55.57	0	19.93	0	9.58	0	0	44.45	12.65	31.04	0	0	0	6.13	4.98	4.22	9.96
0	CD4+CD25-CD45RA- memory conventional T cells, donor2,CNhs13237,11798-124C7	CD4+CD25-CD45RA- memory conventional T cells, donor2,CNhs13237,11798-124C7	0	26.46	0.34	4.81	58.07	0	30.93	0	5.15	0	0	32.99	8.25	45.02	0	0	0	4.12	3.78	3.09	8.25
0	CD4+CD25-CD45RA- memory conventional T cells, donor3,CNhs13539,11909-125G1	CD4+CD25-CD45RA- memory conventional T cells, donor3,CNhs13539,11909-125G1	0	29.1	0	4.81	47.31	0	22.27	0	6.83	0	0	65.53	8.6	55.41	0	0	0	2.02	3.29	4.05	4.55
0	CD4+CD25-CD45RA+ naive conventional T cells expanded, donor1,CNhs13202,11791-124B9	CD4+CD25-CD45RA+ naive conventional T cells expanded, donor1,CNhs13202,11791-124B9	0.29	46.08	0	8.98	36.52	0	18.55	0	1.16	0	0	35.07	8.98	24.63	0	0	0	2.61	0.29	5.22	10.43
0	CD4+CD25-CD45RA+ naive conventional T cells expanded, donor2,CNhs13813,11913-125G5	CD4+CD25-CD45RA+ naive conventional T cells expanded, donor2,CNhs13813,11913-125G5	0.16	20.88	0	9.7	43.41	0	15.29	0	2.47	0	0	20.23	10.69	19.73	0	0	0	6.58	1.64	4.11	11.84
0	CD4+CD25-CD45RA+ naive conventional T cells expanded, donor3,CNhs13814,11917-125G9	CD4+CD25-CD45RA+ naive conventional T cells expanded, donor3,CNhs13814,11917-125G9	0	19.62	0	9.12	45.87	0	19.62	0	2.76	0	0	19.07	11.33	16.58	0	0	0	4.97	0.55	4.7	11.88
0	CD4+CD25-CD45RA+ naive conventional T cells, donor1,CNhs13223,11784-124B2	CD4+CD25-CD45RA+ naive conventional T cells, donor1,CNhs13223,11784-124B2	1.04	49.97	0.3	3.11	62.58	0	21.35	0	5.78	0	0	53.68	11.71	40.78	0	0	0	5.19	4.45	4.89	7.41
0	CD4+CD25-CD45RA+ naive conventional T cells, donor2,CNhs13205,11795-124C4	CD4+CD25-CD45RA+ naive conventional T cells, donor2,CNhs13205,11795-124C4	0.27	50.03	0	3.48	54.31	0	33.98	0	8.03	0	0	48.96	10.17	51.9	0.27	0	0	4.82	4.01	3.48	6.69
0	CD4+CD25-CD45RA+ naive conventional T cells, donor3,CNhs13512,11906-125F7	CD4+CD25-CD45RA+ naive conventional T cells, donor3,CNhs13512,11906-125F7	0	48.09	0	5.23	65.86	0	42.86	0	2.09	0	0	36.59	10.45	54.36	0	0	0	4.18	2.09	3.14	1.05
0	CD8+ T Cells (pluriselect), donor090309, donation1,CNhs12176,12186-129A8	CD8+ T Cells (pluriselect), donor090309, donation1,CNhs12176,12186-129A8	0.64	22.94	0	6.37	50.01	0	19.75	0	5.1	0.64	0	41.41	11.47	29.31	0.32	0	0	7.96	7.96	2.87	7.01
0	CD8+ T Cells (pluriselect), donor090309, donation2,CNhs12178,12191-129B4	CD8+ T Cells (pluriselect), donor090309, donation2,CNhs12178,12191-129B4	0	22.79	0	8.46	40.37	0	19.53	0	3.26	1.3	0	39.07	13.02	28	0	0	0	8.46	11.72	3.26	5.86
0	CD8+ T Cells (pluriselect), donor090309, donation3,CNhs12180,12196-129B9	CD8+ T Cells (pluriselect), donor090309, donation3,CNhs12180,12196-129B9	0	19.96	0	5.7	42.77	0	23.76	0	2.85	1.9	0	38.02	10.45	35.17	0	0	0	8.55	16.16	2.85	8.55
0	CD8+ T Cells (pluriselect), donor090325, donation1,CNhs12201,12148-128F6	CD8+ T Cells (pluriselect), donor090325, donation1,CNhs12201,12148-128F6	1.66	36.74	0.75	7.68	50.44	0	25	0	3.46	0	0	57.37	9.03	28.91	0	0	0	7.08	11.59	4.22	3.91
0	CD8+ T Cells (pluriselect), donor090325, donation2,CNhs12199,12171-128I2	CD8+ T Cells (pluriselect), donor090325, donation2,CNhs12199,12171-128I2	0.64	41.6	0	6.78	47.99	0	26.75	0	2.18	0.26	0	63.87	14.08	32.38	0	0	0	4.48	12.16	3.58	4.35
0	CD8+ T Cells (pluriselect), donor090612, donation1,CNhs12182,12201-129C5	CD8+ T Cells (pluriselect), donor090612, donation1,CNhs12182,12201-129C5	1.25	22.49	2.5	3.75	46.22	0	26.24	0	2.5	1.25	0	36.23	5	21.24	0	0	0	2.5	12.49	3.75	5
0	CD8+ T Cells (pluriselect), donor090612, donation2,CNhs12184,12206-129D1	CD8+ T Cells (pluriselect), donor090612, donation2,CNhs12184,12206-129D1	2.6	29.6	1.66	3.79	46.88	0	21.31	0.24	5.68	0.71	0	47.36	12.08	24.62	0	0	0	5.45	15.15	1.66	8.29
0	CD8+ T Cells (pluriselect), donor090612, donation3,CNhs12187,12211-129D6	CD8+ T Cells (pluriselect), donor090612, donation3,CNhs12187,12211-129D6	0.82	27.1	0	10.67	50.09	0	21.35	0	6.57	0.82	0	51.73	17.24	18.06	0	0	0	4.93	17.24	3.28	12.32
0	CD8+ T Cells, donor1,CNhs10854,11226-116C2	CD8+ T Cells, donor1,CNhs10854,11226-116C2	0	35.48	0	5.24	57.26	0	12.5	0	14.31	0.2	0	34.68	19.15	60.28	0	0	0	3.63	35.48	3.63	3.43
0	CD8+ T Cells, donor2,CNhs11956,11307-117C2	CD8+ T Cells, donor2,CNhs11956,11307-117C2	0	26.21	0	5.62	61.51	0.27	31.29	0	11.23	0	0	34.77	13.64	52.95	0	0	0	1.6	50.81	4.81	5.08
0	CD8+ T Cells, donor3,CNhs11999,11383-118B6	CD8+ T Cells, donor3,CNhs11999,11383-118B6	0.43	35.34	0	3.62	55.76	0	27.52	0.14	9.7	1.01	0	38.67	13.61	62.56	0	0	0	2.46	23.17	6.23	2.75
0	chronic lymphocytic leukemia (T-CLL) cell line:SKW-3,CNhs11714,10416-106C2	chronic lymphocytic leukemia (T-CLL) cell line:SKW-3,CNhs11714,10416-106C2	5.11	8.18	0	4.09	53.14	0	11.24	0	5.11	0	0	6.13	7.15	24.53	0	0	0	6.13	6.13	2.04	30.66
0	chronic myeloblastic leukemia (CML) cell line:KCL-22,CNhs11886,10801-110I9	chronic myeloblastic leukemia (CML) cell line:KCL-22,CNhs11886,10801-110I9	8.32	18.21	9.42	9.1	11.3	0.16	24.96	0	2.67	0	0	13.97	23.23	36.89	0	0	0	8.48	8.32	3.3	4.55
0	chronic myelogenous leukemia (CML) cell line:MEG-A2,CNhs11865,10766-110F1	chronic myelogenous leukemia (CML) cell line:MEG-A2,CNhs11865,10766-110F1	16.12	7.98	68.15	4.32	44.71	0	33.74	0.33	1.33	0	0	22.44	7.65	35.9	0	0	0	7.81	14.96	5.48	3.99
0	chronic myelogenous leukemia cell line:K562 ENCODE, biol_rep1,CNhs12334,10824-111C5	chronic myelogenous leukemia cell line:K562 ENCODE, biol_rep1,CNhs12334,10824-111C5	7.22	8.12	0	2.03	14.44	0	15.79	0	0.68	0	0	11.73	5.19	182.73	0	0	0	1.58	0	3.38	5.41
0	chronic myelogenous leukemia cell line:K562 ENCODE, biol_rep2,CNhs12335,10825-111C6	chronic myelogenous leukemia cell line:K562 ENCODE, biol_rep2,CNhs12335,10825-111C6	10	10	0	2.74	15.69	0	12.74	0	0.39	0	0	11.18	7.25	202.73	0	0	0	2.74	0	2.35	3.14
0	chronic myelogenous leukemia cell line:K562 ENCODE, biol_rep3,CNhs12336,10826-111C7	chronic myelogenous leukemia cell line:K562 ENCODE, biol_rep3,CNhs12336,10826-111C7	8.73	6.55	0	3.36	16.28	0.34	15.78	0	0.34	0	0	14.43	9.9	207.26	0	0	0	2.35	0	3.19	3.52
0	chronic myelogenous leukemia cell line:K562,CNhs11250,10454-106G4	chronic myelogenous leukemia cell line:K562,CNhs11250,10454-106G4	14.04	12.52	0	2.85	26.95	0.19	4.93	0	0.38	0	0	7.78	2.09	216.32	0	0	0	3.23	0	2.28	6.26
0	chronic myelogenous leukemia cell line:KU812,CNhs10727,10409-106B4	chronic myelogenous leukemia cell line:KU812,CNhs10727,10409-106B4	21.62	12.71	32.74	4.93	41.48	0	33.69	0.79	1.43	0	0	28.93	4.29	31.95	0.16	0	0	6.2	26.22	4.61	5.56
0	Dendritic Cells - monocyte immature derived, donor1, tech_rep1,CNhs10855,11227-116C3	Dendritic Cells - monocyte immature derived, donor1, tech_rep1,CNhs10855,11227-116C3	8.76	1.62	2.6	2.92	83.41	0	3.25	0	2.92	0	0	17.53	13.96	17.85	0	0	0	6.82	2.27	1.62	0.65
0	Dendritic Cells - monocyte immature derived, donor1, tech_rep2,CNhs11062,11227-116C3	Dendritic Cells - monocyte immature derived, donor1, tech_rep2,CNhs11062,11227-116C3	8.53	1.92	1.92	3.83	84.98	0	3.66	0	2.61	0	0	26.99	9.23	15.32	0	0	0	6.44	0.52	2.09	0.35
0	Dendritic Cells - monocyte immature derived, donor3,CNhs12000,11384-118B7	Dendritic Cells - monocyte immature derived, donor3,CNhs12000,11384-118B7	5.72	2.93	0.53	4.79	81.24	0	8.38	0	2.39	0	0	17.02	8.38	12.76	0	0	0	7.98	3.32	2.79	1.33
0	Dendritic Cells - plasmacytoid, donor1,CNhs10857,11228-116C4	Dendritic Cells - plasmacytoid, donor1,CNhs10857,11228-116C4	8.59	12.4	0.48	7.39	64.63	0	8.11	0	11.45	0	0	13.83	8.82	38.64	0	0	0	2.62	30.77	1.91	4.77
0	Dendritic Cells - plasmacytoid, donor2,CNhs12196,11309-117C4	Dendritic Cells - plasmacytoid, donor2,CNhs12196,11309-117C4	6.29	14.3	0.57	3.43	62.92	0	6.29	0	14.87	0	0	16.02	9.15	48.62	0	0	0	2.86	25.74	2.29	9.15
0	Dendritic Cells - plasmacytoid, donor3,CNhs12200,11385-118B8	Dendritic Cells - plasmacytoid, donor3,CNhs12200,11385-118B8	8.54	17.46	0	8.17	57.95	0	4.46	0	9.29	0	0	12.26	10.4	56.46	0	0	0	1.49	27.86	2.6	3.34
0	diffuse large B-cell lymphoma cell line:CTB-1,CNhs11741,10631-108I1	diffuse large B-cell lymphoma cell line:CTB-1,CNhs11741,10631-108I1	0	13.14	0	6.02	26.27	0	4.01	0	2.19	0	0	16.06	10.04	26.82	0	0	0	5.11	6.39	1.46	32.11
0	Endothelial Cells - Lymphatic, donor1,CNhs10865,11236-116D3	Endothelial Cells - Lymphatic, donor1,CNhs10865,11236-116D3	62.28	22.48	0	5.17	56.85	0.26	5.43	7.75	0.78	0	0	13.44	39.28	23.52	0	0	0	11.37	9.56	8.53	6.46
0	Endothelial Cells - Lymphatic, donor2,CNhs11901,11317-117D3	Endothelial Cells - Lymphatic, donor2,CNhs11901,11317-117D3	71.15	16.72	0	6.76	50.52	0	5.69	10.32	0.36	0	0	13.52	40.56	31.66	0	0	0	6.4	8.89	8.89	1.78
0	Endothelial Cells - Lymphatic, donor3,CNhs11906,11393-118C7	Endothelial Cells - Lymphatic, donor3,CNhs11906,11393-118C7	83.35	29.12	0	3.01	59.25	0.33	6.02	15.73	1	0	0	23.1	55.56	29.46	0	0	0	9.37	16.4	8.7	3.68
0	Eosinophils, donor2,CNhs12548,12245-129H4	Eosinophils, donor2,CNhs12548,12245-129H4	10.54	13.18	14.5	5.27	14.5	0	122.56	0	3.95	0	0	42.17	279.37	80.39	0	0	0	1.32	27.67	3.95	1.32
0	Eosinophils, donor3,CNhs12549,12246-129H5	Eosinophils, donor3,CNhs12549,12246-129H5	7.76	15.51	96.95	0	19.39	0	209.4	0	3.88	0	0	58.17	329.61	50.41	0	0	0	7.76	62.04	11.63	7.76
0	Fibroblast - Lymphatic, donor1,CNhs11322,11506-119G3	Fibroblast - Lymphatic, donor1,CNhs11322,11506-119G3	7.28	31.86	0	1.82	106.49	0	2.73	1.82	0	0	0	4.55	12.74	40.05	0	0	0	11.83	0	8.19	0
0	Fibroblast - Lymphatic, donor3,CNhs12118,11667-122G2	Fibroblast - Lymphatic, donor3,CNhs12118,11667-122G2	1.44	14.37	0	0.72	196.18	0	3.59	6.47	1.44	0	0	2.16	15.81	7.9	0	0	0	35.93	0	10.78	1.44
0	granulocyte macrophage progenitor, donor1,CNhs12519,12131-128D7	granulocyte macrophage progenitor, donor1,CNhs12519,12131-128D7	77.93	72.82	0	8.94	143.08	0	7.66	0	7.66	0	0	58.76	66.43	127.75	0	0	0	7.66	103.47	0	10.22
0	hairy cell leukemia cell line:Mo,CNhs11843,10712-109I1	hairy cell leukemia cell line:Mo,CNhs11843,10712-109I1	6.05	12.62	0	5.52	54.42	0	5.52	0.53	0.26	0	0	17.35	68.88	21.29	0	0	0	7.1	0	1.31	16.3
0	Hodgkin's lymphoma cell line:HD-Mar2,CNhs11715,10435-106E3	Hodgkin's lymphoma cell line:HD-Mar2,CNhs11715,10435-106E3	3.53	18.54	0	4.86	10.15	0	9.27	0	2.21	0	0	20.75	4.86	41.94	0	0	0	4.86	3.97	6.18	33.11
0	immature langerhans cells, donor1,CNhs13537,11904-125F5	immature langerhans cells, donor1,CNhs13537,11904-125F5	27.67	9	0	2.92	42.97	0	2.92	0	2.25	0	0	30.37	3.82	41.17	0	0	0	39.15	0.67	2.47	3.6
0	immature langerhans cells, donor2,CNhs13480,11905-125F6	immature langerhans cells, donor2,CNhs13480,11905-125F6	27.86	2.32	0	1.55	47.98	0	12.38	0	0.77	0	0	9.29	20.89	51.07	0	0	0	17.8	0	4.64	2.32
0	leukemia, chronic megakaryoblastic cell line:MEG-01,CNhs11859,10752-110D5	leukemia, chronic megakaryoblastic cell line:MEG-01,CNhs11859,10752-110D5	8.13	34.48	0	5.17	51.55	0	23.4	0.49	1.07	0	0	12.31	8.13	44.25	0.16	0	0	6.57	24.38	4.43	3.12
0	lymph node, adult, donor1,CNhs11788,10077-102A5	lymph node, adult, donor1,CNhs11788,10077-102A5	8.43	5.95	0	7.44	66.98	0	25.8	1.98	1.98	0	0	30.76	26.79	25.8	0	0	0	2.98	19.85	3.97	6.95
0	lymphangiectasia cell line:DS-1,CNhs11852,10727-110A7	lymphangiectasia cell line:DS-1,CNhs11852,10727-110A7	2.17	1.58	0	2.77	64.03	0.99	5.93	0	1.38	0	0	17.19	13.83	20.95	0	0	0	4.15	3.95	3.56	8.3
0	Lymphatic Endothelial cells response to VEGFC, 00hr00min, biol_rep1 (MM XIX - 1),CNhs11936,12260-130A1	Lymphatic Endothelial cells response to VEGFC, 00hr00min, biol_rep1 (MM XIX - 1),CNhs11936,12260-130A1	21.22	6.93	0	1.73	77.67	0.29	3.75	4.62	1.15	0	0	5.2	31.33	24.69	0	0	0	9.38	5.05	5.63	3.61
0	Lymphatic Endothelial cells response to VEGFC, 00hr00min, biol_rep2 (MM XIV - 1),CNhs13157,12382-131E6	Lymphatic Endothelial cells response to VEGFC, 00hr00min, biol_rep2 (MM XIV - 1),CNhs13157,12382-131E6	15.74	5.56	0	3.24	69.91	0.46	2.78	8.8	0.46	0	0	6.02	28.71	12.5	0	0	0	9.72	3.24	8.8	4.63
0	Lymphatic Endothelial cells response to VEGFC, 00hr00min, biol_rep3 (MM XXII - 1 ),CNhs13276,12504-133A2	Lymphatic Endothelial cells response to VEGFC, 00hr00min, biol_rep3 (MM XXII - 1 ),CNhs13276,12504-133A2	24.73	8.75	0	0.95	68.87	0.38	6.47	15.03	0.95	0	0	8.18	28.16	18.64	0	0	0	8.56	5.14	8.56	4.76
0	lymphoma, malignant, hairy B-cell cell line:MLMA,CNhs11935,10775-110G1	lymphoma, malignant, hairy B-cell cell line:MLMA,CNhs11935,10775-110G1	6.94	7.67	0	14.37	24.97	0	10.72	0	3.65	0	0	14.86	3.41	35.2	0	0	0	5.6	18.27	2.68	17.17
0	Macrophage - monocyte derived, donor1,CNhs10861,11232-116C8	Macrophage - monocyte derived, donor1,CNhs10861,11232-116C8	23.39	3.69	0	5.91	106.37	0	3.94	0	0.98	0	0	13.3	18.71	25.11	0	0	0	23.39	36.19	3.69	3.45
0	Macrophage - monocyte derived, donor2,CNhs11899,11313-117C8	Macrophage - monocyte derived, donor2,CNhs11899,11313-117C8	15.91	1.17	0	3.04	91.03	0	3.51	0	0.23	0	0	15.44	7.02	18.02	0	0	0	20.59	9.83	5.15	1.64
0	Macrophage - monocyte derived, donor3,CNhs12003,11389-118C3	Macrophage - monocyte derived, donor3,CNhs12003,11389-118C3	16.2	7.73	0	4.76	119.35	0	6.24	0	0.89	0	0	12.04	10.85	19.62	0	0	0	15.75	27.94	3.12	3.86
0	Mast cell - stimulated, donor1,CNhs11073,11487-119E2	Mast cell - stimulated, donor1,CNhs11073,11487-119E2	29.07	16.75	0	8.38	7.39	0.49	1.97	0	0	0	0	231.06	5.91	33.01	0	0	0	0.49	7.88	8.38	0.49
0	Mast cell, donor1,CNhs12566,11563-120D6	Mast cell, donor1,CNhs12566,11563-120D6	13.03	18.93	0	8.1	54.06	0	7.66	0	1.85	0	0	36.63	11.36	24.21	0	0	0	5.02	14.88	5.64	5.46
0	Mast cell, donor2,CNhs12594,11565-120D8	Mast cell, donor2,CNhs12594,11565-120D8	19.7	13.68	0	2.07	69.25	0	15.13	0.21	2.28	0	0	54.32	31.31	38.77	0	0	0	6.43	30.27	9.54	6.63
0	Mast cell, donor3,CNhs12593,11566-120D9	Mast cell, donor3,CNhs12593,11566-120D9	22.05	20.61	0.14	3.31	75.52	0.29	17.87	0.29	2.31	0	0	63.7	20.75	38.34	0	0	0	5.76	36.89	8.94	11.1
0	Mast cell, donor4,CNhs12592,11567-120E1	Mast cell, donor4,CNhs12592,11567-120E1	20.33	18.81	0	2.27	60.72	0	16.79	0	4.42	0	0	57.57	34.59	37.12	0	0	0	6.31	18.05	8.96	5.55
0	Monocyte-derived macrophages response to udorn influenza infection, 00hr00min, donor2 (150_120:Ud_0h),CNhs13646,13317-143A5	Monocyte-derived macrophages response to udorn influenza infection, 00hr00min, donor2 (150_120:Ud_0h),CNhs13646,13317-143A5	12.16	1.22	0	0	139.87	0	2.43	0	1.22	0	0	6.08	13.38	6.08	0	0	0	54.73	18.24	2.43	3.65
0	Monocyte-derived macrophages response to udorn influenza infection, 00hr00min, donor3 (536_119:Ud_0h),CNhs13650,13323-143B2	Monocyte-derived macrophages response to udorn influenza infection, 00hr00min, donor3 (536_119:Ud_0h),CNhs13650,13323-143B2	10.05	4.02	0	3.01	107.48	0	6.53	0	2.01	0	0	7.03	23.1	12.56	0	0	0	49.22	22.1	4.02	6.53
0	Monocyte-derived macrophages response to udorn influenza infection, 00hr00min, donor4 (227_121:Ud_0h),CNhs13639,13311-142I8	Monocyte-derived macrophages response to udorn influenza infection, 00hr00min, donor4 (227_121:Ud_0h),CNhs13639,13311-142I8	18.98	2.11	0	0	105.42	0	2.11	0	0	0	0	8.43	21.08	18.98	0	0	0	31.63	8.43	4.22	4.22
0	mycosis fungoides, T cell lymphoma cell line:HuT 102 TIB-162,CNhs11858,10744-110C6	mycosis fungoides, T cell lymphoma cell line:HuT 102 TIB-162,CNhs11858,10744-110C6	0.8	7.4	0	7	40	0	9	0	1.4	0	0	17.6	7	17	0	0	0	3.8	0	3.6	6.8
0	myelodysplastic syndrome cell line:SKM-1,CNhs11934,10772-110F7	myelodysplastic syndrome cell line:SKM-1,CNhs11934,10772-110F7	5.55	10.56	28.59	12.7	15.68	0	6.72	0	1.07	0	0	9.5	11.1	30.62	0	0	0	10.88	13.55	2.35	6.72
0	myeloma cell line:PCM6,CNhs11258,10474-106I6	myeloma cell line:PCM6,CNhs11258,10474-106I6	2.41	0	0	3.96	0.17	0	4.31	0	6.54	0	0	11.54	2.24	19.63	0	0	0	8.09	28.59	9.64	5.17
0	Natural Killer Cells, donor1,CNhs10859,11230-116C6	Natural Killer Cells, donor1,CNhs10859,11230-116C6	1.18	35.07	0	10.05	58.52	0	19.11	0.2	6.7	10.64	0	41.18	26.4	59.9	0	0	0	2.56	58.32	3.94	3.15
0	Natural Killer Cells, donor2,CNhs11957,11311-117C6	Natural Killer Cells, donor2,CNhs11957,11311-117C6	0.22	23.72	0	3.88	53.26	0	30.4	0	8.19	14.88	0	34.93	23.5	47.65	0	0	0	3.02	50.46	4.1	5.82
0	Natural Killer Cells, donor3,CNhs12001,11387-118C1	Natural Killer Cells, donor3,CNhs12001,11387-118C1	2.05	25.41	0	8.09	50.18	0	32.34	2.05	5.9	5.26	0	35.81	34.01	53.39	0	0	0	3.47	47.62	2.95	2.7
0	Neutrophils, donor1,CNhs10862,11233-116C9	Neutrophils, donor1,CNhs10862,11233-116C9	6.74	7.49	149.8	8.99	10.49	0	187.25	0	0	0	0	47.19	150.55	59.92	0	0	0	2.25	68.91	10.49	2.25
0	Neutrophils, donor2,CNhs11959,11314-117C9	Neutrophils, donor2,CNhs11959,11314-117C9	2.99	2.99	212.4	11.97	20.94	0	272.24	0	2.99	0	0	38.89	185.48	53.85	0	0	0	0	56.84	11.97	0
0	Neutrophils, donor3,CNhs11905,11390-118C4	Neutrophils, donor3,CNhs11905,11390-118C4	12.02	4.14	24.04	7.87	10.36	0	282.63	0	1.24	0.41	0	52.22	199.33	67.55	0	0	0	1.24	125.57	15.75	2.9
0	NK T cell leukemia cell line:KHYG-1,CNhs11867,10777-110G3	NK T cell leukemia cell line:KHYG-1,CNhs11867,10777-110G3	0	10.98	0	4.71	16.48	0	19.05	0	5.6	0	0	15.13	20.85	19.5	0	0	0	6.28	2.02	5.38	24.21
0	non T non B acute lymphoblastic leukemia (ALL) cell line:P30/OHK,CNhs10747,10430-106D7	non T non B acute lymphoblastic leukemia (ALL) cell line:P30/OHK,CNhs10747,10430-106D7	18.22	10.73	0	10.09	15.61	0	19.72	0	0.55	0	0	37.22	3	38.48	0	0	0	6.15	31.15	2.13	11.51
0	Peripheral Blood Mononuclear Cells, donor1,CNhs10860,11231-116C7	Peripheral Blood Mononuclear Cells, donor1,CNhs10860,11231-116C7	7.44	30.39	4.34	5.79	49.42	0	15.3	0.21	3.1	1.03	0	48.38	14.47	35.98	0	0	0	2.69	29.98	2.89	3.52
0	Peripheral Blood Mononuclear Cells, donor2,CNhs11958,11312-117C7	Peripheral Blood Mononuclear Cells, donor2,CNhs11958,11312-117C7	7.55	19.41	8.84	6.04	52.2	0	26.96	1.29	2.8	3.24	0	30.2	22.22	34.95	0	0	0	5.61	25.89	3.02	4.1
0	Peripheral Blood Mononuclear Cells, donor3,CNhs12002,11388-118C2	Peripheral Blood Mononuclear Cells, donor3,CNhs12002,11388-118C2	4.7	20.06	4.38	5.44	57.42	0	30.2	0.21	3.63	5.76	0	31.16	20.92	38.21	0	0	0	4.06	29.78	5.12	5.87
0	plasma cell leukemia cell line:ARH-77,CNhs12807,10840-111E3	plasma cell leukemia cell line:ARH-77,CNhs12807,10840-111E3	5.99	5.42	0	5.19	27.08	0	6.91	0.81	1.27	0	0	16.48	12.1	27.89	0	0	0	5.07	4.84	2.77	13.6
0	Reticulocytes, biol_rep1,CNhs13552,11931-125I5	Reticulocytes, biol_rep1,CNhs13552,11931-125I5	0.88	3.73	362	11.18	8.77	0	5.26	0	0.44	0	0	33.55	0.22	39.03	0	0	0	20.83	2.63	3.73	10.09
0	Reticulocytes, biol_rep2,CNhs13553,11932-125I6	Reticulocytes, biol_rep2,CNhs13553,11932-125I6	0.78	1.31	438.43	10.46	9.67	0	3.4	0	0	0	0	25.36	0.52	36.86	0	0	0	26.4	1.31	2.09	9.67
0	spleen, adult, pool1,CNhs10631,10025-101D7	spleen, adult, pool1,CNhs10631,10025-101D7	10.62	14.66	0.38	8.08	46.71	0	14.57	4.51	2.07	0.47	0	39.85	27.82	26.88	0	0	0	4.7	25.56	2.91	3.85
0	spleen, fetal, pool1,CNhs10651,10044-101F8	spleen, fetal, pool1,CNhs10651,10044-101F8	12.89	16.69	9.22	8.06	51.95	0.45	11.41	13.02	4	0.32	0	17.02	58.01	38.48	0	0	0	9.54	23.33	5.87	4.51
0	splenic lymphoma with villous lymphocytes cell line:SLVL,CNhs10741,10424-106D1	splenic lymphoma with villous lymphocytes cell line:SLVL,CNhs10741,10424-106D1	3.2	0.8	0	6.4	25.48	0	1.8	0	1.4	0	0	17.29	17.79	26.88	0	0	0	13.29	5.4	0.9	6.6
0	thymus, adult, pool1,CNhs10633,10027-101D9	thymus, adult, pool1,CNhs10633,10027-101D9	18.54	36.36	0.52	7.94	43.02	0.19	21.9	0.45	11.88	0	0	24.87	61.49	55.8	0	0	0	6.46	11.56	3.1	17.25
0	thymus, fetal, pool1,CNhs10650,10043-101F7	thymus, fetal, pool1,CNhs10650,10043-101F7	22.41	34.02	13.72	7.7	35.76	0.62	20.92	1.68	18.06	0.06	0	31.47	37.62	59.65	0.06	0	0	7.51	12.23	6.21	17.57
0	tonsil, adult, pool1,CNhs10654,10047-101G2	tonsil, adult, pool1,CNhs10654,10047-101G2	6.94	14.21	0	8.96	53.88	0.2	8.96	1.08	2.96	0	0	18.19	22.16	40.95	0	0	0	6.94	12.53	3.91	4.51
0	Whole blood (ribopure), donor090309, donation1,CNhs11675,12179-129A1	Whole blood (ribopure), donor090309, donation1,CNhs11675,12179-129A1	5.58	16.24	155.79	12.69	36.03	0	57.34	0	2.03	2.54	0	47.19	70.54	23.34	0	0	0	3.55	17.76	2.54	4.57
0	Whole blood (ribopure), donor090309, donation2,CNhs11671,12180-129A2	Whole blood (ribopure), donor090309, donation2,CNhs11671,12180-129A2	6.12	22.17	147.57	6.88	46.64	0	61.17	0.76	1.53	3.06	0	42.06	61.17	25.23	0	0	0	4.59	24.47	4.59	3.06
0	Whole blood (ribopure), donor090309, donation3,CNhs11948,12181-129A3	Whole blood (ribopure), donor090309, donation3,CNhs11948,12181-129A3	5.13	25.63	128.74	6.84	26.77	0	81.46	0	2.28	1.71	0	29.62	62.09	17.66	0	0	0	4.56	26.2	3.42	3.99
0	Whole blood (ribopure), donor090325, donation1,CNhs11075,12176-128I7	Whole blood (ribopure), donor090325, donation1,CNhs11075,12176-128I7	4.53	20.25	164.86	9.77	38.36	0	50.98	0	3.1	1.19	0	35.73	39.55	29.54	0	0	0	4.05	21.92	3.57	2.86
0	Whole blood (ribopure), donor090325, donation2,CNhs11076,12177-128I8	Whole blood (ribopure), donor090325, donation2,CNhs11076,12177-128I8	4.52	16.04	129.99	9.05	54.3	0	53.07	0.41	0.82	0.82	0	32.91	38.67	20.98	0	0	0	4.94	27.97	2.88	4.52
0	Whole blood (ribopure), donor090612, donation1,CNhs11672,12182-129A4	Whole blood (ribopure), donor090612, donation1,CNhs11672,12182-129A4	10.38	18.81	61.6	7.13	41.5	0	81.06	0	0.65	1.95	0	38.26	75.22	17.51	0	0	0	5.84	19.45	2.59	3.24
0	Whole blood (ribopure), donor090612, donation2,CNhs11673,12183-129A5	Whole blood (ribopure), donor090612, donation2,CNhs11673,12183-129A5	7.56	16.74	63.72	9.72	51.84	0	59.4	0	1.62	1.62	0	49.68	56.7	20.52	0	0	0	4.86	23.76	4.32	3.78
0	Whole blood (ribopure), donor090612, donation3,CNhs11949,12184-129A6	Whole blood (ribopure), donor090612, donation3,CNhs11949,12184-129A6	3.97	18.24	98.35	9.52	49.17	0	55.52	0	2.38	3.17	0	42.83	72.97	23	0	0	0	7.93	20.62	3.97	3.17
1	acantholytic squamous carcinoma cell line:HCC1806,CNhs11844,10717-109I6	acantholytic squamous carcinoma cell line:HCC1806,CNhs11844,10717-109I6	23.52	8.58	0	5.39	60.52	80.37	17.64	0.49	0.74	0	0	4.66	11.76	25.97	0	0	0	14.21	0	2.21	4.17
1	adenocarcinoma cell line:IM95m,CNhs11882,10796-110I4	adenocarcinoma cell line:IM95m,CNhs11882,10796-110I4	5.43	4.49	0	1.5	64.38	0	24.52	0	1.87	0	0	10.67	5.99	21.15	0	0	3.74	7.49	0	3.93	2.25
1	Adipocyte - breast, donor1,CNhs11051,11376-118A8	Adipocyte - breast, donor1,CNhs11051,11376-118A8	21.07	10.17	0	2.91	100.1	0.18	7.81	14.17	0.55	0	0	9.81	1.09	14.35	0	0	0	27.98	0	4.18	1.82
1	Adipocyte - breast, donor2,CNhs11969,11327-117E4	Adipocyte - breast, donor2,CNhs11969,11327-117E4	12.85	17.56	0	2.78	94.42	0	10.71	11.35	0.43	0	0	11.35	1.28	11.13	0	0	0	18.2	0	4.28	4.71
1	Adipocyte - omental, donor1,CNhs11054,11473-119C6	Adipocyte - omental, donor1,CNhs11054,11473-119C6	21.57	14.8	0	3.95	114.74	0.42	9.73	9.44	0.14	0	0	12.54	1.69	13.81	0.14	0	0	20.58	0	4.37	3.52
1	Adipocyte - omental, donor2,CNhs12067,11474-119C7	Adipocyte - omental, donor2,CNhs12067,11474-119C7	20.01	18.01	0	2	125.09	0	16.01	28.02	0	0	0	6	1	13.01	0	0	0	20.01	0	6	2
1	Adipocyte - omental, donor3,CNhs12068,11475-119C8	Adipocyte - omental, donor3,CNhs12068,11475-119C8	23.69	21.01	0	1.79	143.03	0.89	12.51	12.51	0.45	0	0	10.28	4.02	8.94	0	0	0	14.3	0	7.6	2.68
1	Adipocyte - perirenal, donor1,CNhs12069,11476-119C9	Adipocyte - perirenal, donor1,CNhs12069,11476-119C9	19.19	13.96	0	0.87	154.4	0	7.85	6.98	0	0	0	10.47	0	9.6	0	0	0	20.06	0	5.23	0.87
1	Adipocyte - subcutaneous, donor1,CNhs12494,11259-116F8	Adipocyte - subcutaneous, donor1,CNhs12494,11259-116F8	7.6	2.53	0	0	68.39	2.53	12.66	5.07	0	0	0	2.53	0	12.66	0	0	0	15.2	0	20.26	2.53
1	Adipocyte - subcutaneous, donor2,CNhs11371,11336-117F4	Adipocyte - subcutaneous, donor2,CNhs11371,11336-117F4	6.32	8.21	0	2.53	66.96	0	6.95	1.26	0.63	0	0	8.84	3.16	14.53	0	0	0	12	0	5.05	0.63
1	Adipocyte - subcutaneous, donor3,CNhs12017,11408-118E4	Adipocyte - subcutaneous, donor3,CNhs12017,11408-118E4	3.4	6.79	0	1.83	103.95	0.26	3.66	2.35	0.52	0	0	7.84	4.44	14.37	0	0	0	19.85	0.26	7.05	7.84
1	adipose tissue, adult, pool1,CNhs10615,10010-101C1	adipose tissue, adult, pool1,CNhs10615,10010-101C1	15.38	4.54	0	5.13	40.73	0.29	10.55	6.45	1.47	0	0	32.09	31.94	30.03	0	0	0	7.03	5.42	3.37	6.3
1	adrenal cortex adenocarcinoma cell line:SW-13,CNhs11893,10810-111A9	adrenal cortex adenocarcinoma cell line:SW-13,CNhs11893,10810-111A9	8.86	3.16	0.12	2.55	65.05	0.36	9.95	0.61	1.58	0	0	13.71	2.18	19.9	0	0	0	2.43	0.12	8.74	7.89
1	alveolar cell carcinoma cell line:SW 1573,CNhs11838,10708-109H6	alveolar cell carcinoma cell line:SW 1573,CNhs11838,10708-109H6	4.26	29.83	0	3.41	67.34	0	5.68	0.57	0.57	0	0	13.64	2.84	22.16	0	0	0	9.94	0	1.7	4.83
1	Alveolar Epithelial Cells, donor1,CNhs11325,11510-119G7	Alveolar Epithelial Cells, donor1,CNhs11325,11510-119G7	9.34	20.64	0	1.23	86.01	0.98	7.86	0.74	1.72	0	0	1.23	8.35	23.34	0	0	0	19.41	0	3.69	2.21
1	Alveolar Epithelial Cells, donor2,CNhs12084,11590-120G6	Alveolar Epithelial Cells, donor2,CNhs12084,11590-120G6	4.19	9.77	0	1.4	345.41	1.4	6.98	4.88	3.49	0	0	1.4	27.91	20.24	0	0	0	92.81	0	10.47	0
1	Amniotic Epithelial Cells, donor1,CNhs11341,11533-120A3	Amniotic Epithelial Cells, donor1,CNhs11341,11533-120A3	12.45	23.81	0	1.31	112.93	31.02	6.12	0.22	0.66	0	0	2.62	4.59	29.05	0	0	0	32.33	0	5.02	1.53
1	Amniotic Epithelial Cells, donor3,CNhs12125,11694-123A2	Amniotic Epithelial Cells, donor3,CNhs12125,11694-123A2	8.44	25.32	0	1.06	127.93	0.79	5.54	0.53	0.26	0	0	3.69	3.96	21.89	0	0	0	30.07	0	5.28	0.26
1	amniotic membrane cells, donor1,CNhs12502,12235-129G3	amniotic membrane cells, donor1,CNhs12502,12235-129G3	26.74	5.01	0	1.91	42.5	0.24	16.23	0.48	1.19	0	0	29.13	12.18	20.77	0	0	0	16.23	0	4.06	3.1
1	amniotic membrane cells, donor2,CNhs12503,12236-129G4	amniotic membrane cells, donor2,CNhs12503,12236-129G4	16.93	43.65	0.59	0.89	57.91	0.3	14.85	0.89	0.3	0	0	14.55	14.25	21.98	0	0	0	14.55	0.89	3.56	1.78
1	amniotic membrane cells, donor3,CNhs12379,12237-129G5	amniotic membrane cells, donor3,CNhs12379,12237-129G5	13.52	14.13	0	1.54	22.73	1.54	13.82	0	0	0	0	29.18	22.42	24.88	0	0	0	19.04	0	6.14	1.54
1	amygdala - adult, donor10196,CNhs13793,10167-103B5	amygdala - adult, donor10196,CNhs13793,10167-103B5	7.95	13.92	0	2.98	50.7	3.98	26.84	0	1.99	0	0	52.69	8.95	24.85	0.99	0	0	7.95	1.99	7.95	3.98
1	amygdala, adult, donor10252,CNhs12311,10151-102I7	amygdala, adult, donor10252,CNhs12311,10151-102I7	10.69	26.59	0.14	3.94	54.86	2.39	34.46	2.53	3.8	0	0	75.54	21.38	28.56	0.42	0	0	8.58	3.38	7.46	4.92
1	anaplastic carcinoma cell line:8305C,CNhs10745,10428-106D5	anaplastic carcinoma cell line:8305C,CNhs10745,10428-106D5	18.59	16.14	0	3.78	5.9	0	8.01	6.46	4.34	0	0	8.68	2.78	30.16	0	0	0	18.7	0.11	4.67	3.78
1	anaplastic squamous cell carcinoma cell line:RPMI 2650,CNhs11889,10805-111A4	anaplastic squamous cell carcinoma cell line:RPMI 2650,CNhs11889,10805-111A4	5.7	69.67	0	5.7	42.23	0.21	6.97	0.42	0.42	0	0	22.38	128.79	40.75	0	0	0	5.7	4.43	5.49	2.32
1	Anulus Pulposus Cell, donor1,CNhs10876,11248-116E6	Anulus Pulposus Cell, donor1,CNhs10876,11248-116E6	18.07	32.18	0	1.73	118.32	0.87	7.43	3.84	0.62	0	0	10.77	0.99	10.15	0	0	0	13.74	0	4.46	6.06
1	Anulus Pulposus Cell, donor2,CNhs12064,11463-119B5	Anulus Pulposus Cell, donor2,CNhs12064,11463-119B5	17.23	30.49	0	1.99	138.52	0.33	9.61	9.61	1.33	0	0	8.62	0.33	13.59	0	0	0	12.92	0	5.63	2.65
1	aorta, adult, pool1,CNhs11760,10052-101G7	aorta, adult, pool1,CNhs11760,10052-101G7	12.35	13.55	0.4	3.98	72.53	0.4	22.71	20.12	3.98	0	0	19.92	16.14	27.3	0	0	0	8.97	3.19	5.38	4.18
1	Aortic smooth muscle cell response to FGF2, 00hr00min, biol_rep1 (LK1),CNhs13339,12642-134G5	Aortic smooth muscle cell response to FGF2, 00hr00min, biol_rep1 (LK1),CNhs13339,12642-134G5	12.1	22.86	0	1.34	109.59	0	11.43	4.71	0	0	0	14.79	3.36	10.76	0	0.67	0	12.1	0	4.03	3.36
1	Aortic smooth muscle cell response to FGF2, 00hr00min, biol_rep2 (LK2),CNhs13358,12740-135I4	Aortic smooth muscle cell response to FGF2, 00hr00min, biol_rep2 (LK2),CNhs13358,12740-135I4	18.68	32.55	0	1.81	113.31	0	6.03	1.81	1.81	0	0	13.26	4.82	12.05	0	0	0	10.25	0	5.42	3.62
1	Aortic smooth muscle cell response to IL1b, 00hr00min, biol_rep1 (LK31),CNhs13349,12652-134H6	Aortic smooth muscle cell response to IL1b, 00hr00min, biol_rep1 (LK31),CNhs13349,12652-134H6	16.07	18.26	0	0	107.36	0	4.38	0.73	2.19	0	0	13.15	3.65	11.68	0	0	0	13.88	0	5.11	0.73
1	Aortic smooth muscle cell response to IL1b, 00hr00min, biol_rep2 (LK32),CNhs13369,12750-136A5	Aortic smooth muscle cell response to IL1b, 00hr00min, biol_rep2 (LK32),CNhs13369,12750-136A5	13.17	23.42	0	1.46	98.56	0	10.73	1.46	0.49	0	0	11.71	4.88	9.27	0	0	0	9.76	0	6.83	1.95
1	appendix, adult,CNhs12842,10189-103D9	appendix, adult,CNhs12842,10189-103D9	11.88	28.18	0	9.95	47.8	0	14.92	11.05	5.53	0	0	66.58	29.56	38.68	0	0	0.28	5.53	20.45	2.21	4.42
1	argyrophil small cell carcinoma cell line:TC-YIK,CNhs11725,10589-108D4	argyrophil small cell carcinoma cell line:TC-YIK,CNhs11725,10589-108D4	4.53	9.57	0	2.02	134.78	0.25	47.62	0	1.51	0	0	16.38	0.5	28.22	0	0	0.5	5.54	0	2.77	1.01
1	Astrocyte - cerebellum, donor1,CNhs11321,11500-119F6	Astrocyte - cerebellum, donor1,CNhs11321,11500-119F6	12.19	45.8	0	2.46	140.73	2.59	3.45	2.95	1.23	0	0	5.91	16.5	27.83	0.25	0	0	9.97	0.25	6.03	1.97
1	Astrocyte - cerebellum, donor2,CNhs12081,11580-120F5	Astrocyte - cerebellum, donor2,CNhs12081,11580-120F5	8.77	28.56	0	1.43	143	1.84	5.51	10.61	0.82	0	0	1.63	16.52	19.58	0	0	0	15.91	0.2	10.2	2.45
1	Astrocyte - cerebellum, donor3,CNhs12117,11661-122F5	Astrocyte - cerebellum, donor3,CNhs12117,11661-122F5	7.21	42.63	0	1.88	227.88	5.02	3.45	5.02	2.19	0	0	3.13	18.18	26.64	0.63	0	0	12.22	0.94	8.46	3.76
1	Astrocyte - cerebral cortex, donor1,CNhs10864,11235-116D2	Astrocyte - cerebral cortex, donor1,CNhs10864,11235-116D2	18.32	17.75	0	5.44	97.89	2.58	2.86	0.29	0.86	0	0	12.02	35.21	28.91	0.86	0	0	6.3	0.29	4.87	6.01
1	Astrocyte - cerebral cortex, donor2,CNhs11960,11316-117D2	Astrocyte - cerebral cortex, donor2,CNhs11960,11316-117D2	12.73	12.18	0	4.11	70.49	0.55	5.06	0.96	2.19	0	0	9.85	29.02	24.91	0.27	0	0	7.94	0.68	3.83	6.02
1	Astrocyte - cerebral cortex, donor3,CNhs12005,11392-118C6	Astrocyte - cerebral cortex, donor3,CNhs12005,11392-118C6	15.82	9.92	0	3.77	76.46	1.38	2.64	1	2.13	0	0	9.16	42.81	24.98	0.63	0	0	9.92	1	5.65	4.39
1	astrocytoma cell line:TM-31,CNhs10742,10425-106D2	astrocytoma cell line:TM-31,CNhs10742,10425-106D2	15.95	54.51	1.23	1.64	53.59	0.1	11.66	3.07	1.84	0	0	16.36	6.44	32.01	0	0	0	8.08	4.91	1.43	3.48
1	basal cell carcinoma cell line:TE 354,T,CNhs11932,10702-109G9	basal cell carcinoma cell line:TE 354,T,CNhs11932,10702-109G9	16.17	9.64	0	2.8	64.7	0.31	10.89	2.8	0.62	0	0	7.15	0.93	14.62	0	0	0	15.24	0	3.73	3.42
1	bone marrow stromal cell line:StromaNKtert,CNhs11931,10686-109F2	bone marrow stromal cell line:StromaNKtert,CNhs11931,10686-109F2	44.45	33.34	0	1.11	56.68	0	4.45	3.33	1.11	0	0	40.01	5.56	21.12	0	0	0	24.45	0	3.33	3.33
1	brain, adult, donor1,CNhs11796,10084-102B3	brain, adult, donor1,CNhs11796,10084-102B3	3.88	9.69	0	0.97	100.81	11.63	26.17	3.88	0	0	0	10.66	19.39	25.2	0	0	0	8.72	5.82	12.6	5.82
1	brain, adult, pool1,CNhs10617,10012-101C3	brain, adult, pool1,CNhs10617,10012-101C3	5.2	11.41	0	3.06	82.38	5.01	22.64	1.3	2.13	0.09	0	46.2	15.96	26.53	0.28	0	0	4.92	2.32	4.64	3.43
1	brain, fetal, pool1,CNhs11797,10085-102B4	brain, fetal, pool1,CNhs11797,10085-102B4	51.9	25.95	0	2	101.8	5.99	7.98	5.99	3.99	0	0	11.98	15.97	27.95	0	0	0	27.95	0	21.96	5.99
1	breast carcinoma cell line:MCF7,CNhs11943,10482-107A5	breast carcinoma cell line:MCF7,CNhs11943,10482-107A5	30.99	58.08	0	2.08	13.8	0	16.93	0	2.86	0	0	39.59	9.11	20.31	0	0	0	8.33	2.6	4.95	1.04
1	breast carcinoma cell line:MDA-MB-453,CNhs10736,10419-106C5	breast carcinoma cell line:MDA-MB-453,CNhs10736,10419-106C5	36.65	3.15	0	2.1	45.74	0	13.73	0.17	0.79	0	0	32.88	12.07	30.79	0	0	0	4.64	7.96	5.77	1.84
1	breast, adult, donor1,CNhs11792,10080-102A8	breast, adult, donor1,CNhs11792,10080-102A8	11.6	4.35	0	1.45	31.17	0.72	15.95	8.7	0.72	0	0	31.17	26.82	10.87	0.72	0	0	16.67	10.87	4.35	4.35
1	Bronchial Epithelial Cell, donor4,CNhs12054,11453-119A4	Bronchial Epithelial Cell, donor4,CNhs12054,11453-119A4	8.27	4.6	0	1.84	63.44	0	4.6	0	0	0	0	3.68	74.47	13.79	0	0	0	18.39	0	4.6	0
1	Bronchial Epithelial Cell, donor5,CNhs12058,11457-119A8	Bronchial Epithelial Cell, donor5,CNhs12058,11457-119A8	13.86	8.43	0	1.2	60.54	0	3.92	1.81	0.6	0	0	2.71	85.84	20.48	0	0	0	26.2	0	8.43	1.51
1	Bronchial Epithelial Cell, donor6,CNhs12062,11461-119B3	Bronchial Epithelial Cell, donor6,CNhs12062,11461-119B3	8.87	9.98	0	2.96	44.74	0	4.81	0	0	0	0	4.81	66.93	26.25	0	0	0	18.49	0	9.24	1.48
1	bronchial squamous cell carcinoma cell line:KNS-62,CNhs11862,10760-110E4	bronchial squamous cell carcinoma cell line:KNS-62,CNhs11862,10760-110E4	5.01	10.47	0	2.39	52.8	0.11	2.73	0	2.73	0	0	11.72	4.89	14.91	0	0	0	9.9	0	4.32	3.07
1	bronchioalveolar carcinoma cell line:NCI-H358,CNhs11840,10709-109H7	bronchioalveolar carcinoma cell line:NCI-H358,CNhs11840,10709-109H7	23.39	10.68	0	0.76	84.16	3.31	16.78	4.32	0.76	0	0	8.64	3.05	23.9	0	0	0	4.83	0	4.32	1.27
1	bronchogenic carcinoma cell line:ChaGo-K-1,CNhs11841,10710-109H8	bronchogenic carcinoma cell line:ChaGo-K-1,CNhs11841,10710-109H8	6.86	8.98	0	1.65	57.68	0.95	4.02	0	0.47	0	0	8.27	6.15	26	0	0.24	0	6.86	0	4.49	2.6
1	carcinoid cell line:NCI-H1770,CNhs11834,10703-109H1	carcinoid cell line:NCI-H1770,CNhs11834,10703-109H1	14.82	1.38	0	2.07	37.58	0	13.44	0.34	1.03	0	0	18.62	6.21	29.99	0	0	0	4.48	16.89	5.17	6.55
1	carcinoid cell line:SK-PN-DW,CNhs11846,10719-109I8	carcinoid cell line:SK-PN-DW,CNhs11846,10719-109I8	7.29	24.2	0	1.17	11.08	0	16.33	19.83	1.46	0	0	7.87	0.29	18.66	0	0	0	7	2.92	3.79	12.25
1	carcinosarcoma cell line:JHUCS-1,CNhs11747,10642-109A3	carcinosarcoma cell line:JHUCS-1,CNhs11747,10642-109A3	10.42	29.69	0	6.94	44.62	0.69	6.77	1.74	2.08	0	0	14.58	3.13	23.79	0	0	0	5.21	2.78	5.21	4.34
1	Cardiac Myocyte, donor1,CNhs12341,11525-119I4	Cardiac Myocyte, donor1,CNhs12341,11525-119I4	43.89	70.7	0	2.44	131.66	0	26.82	21.94	0	0	0	21.94	31.69	31.69	0	0	0	9.75	0	2.44	4.88
1	Cardiac Myocyte, donor2,CNhs12350,11605-120I3	Cardiac Myocyte, donor2,CNhs12350,11605-120I3	18.78	15.43	0	2.01	95.91	2.01	6.04	4.02	0.67	0	0	4.69	19.45	13.41	0.67	0	0	21.46	0	4.69	0
1	Cardiac Myocyte, donor3,CNhs12571,11686-122I3	Cardiac Myocyte, donor3,CNhs12571,11686-122I3	26.08	13.17	0	1.41	80.68	0.38	8.18	3.32	0.38	0	0	12.15	5.88	13.68	0	0	0	18.03	0.13	11.76	1.66
1	caudate nucleus - adult, donor10196,CNhs13802,10177-103C6	caudate nucleus - adult, donor10196,CNhs13802,10177-103C6	4.43	4.43	0	2.66	40.74	4.43	19.49	4.43	0.89	0	0	69.09	12.4	26.57	0	0	0	3.54	2.66	10.63	6.2
1	caudate nucleus, adult, donor10252,CNhs12321,10164-103B2	caudate nucleus, adult, donor10252,CNhs12321,10164-103B2	6.87	10.01	0	2.05	54.27	2.77	34.25	1.45	5.19	0	0	71.27	14.47	25.81	0.12	0	0	6.27	4.94	7.84	3.74
1	CD133+ stem cells - adult bone marrow derived, pool1,CNhs12552,12224-129F1	CD133+ stem cells - adult bone marrow derived, pool1,CNhs12552,12224-129F1	24.37	13.21	2.94	4.99	70.76	0.29	7.34	0.59	1.76	0	0	20.85	17.62	31.12	0	0	0	12.92	28.48	1.76	10.86
1	cerebellum - adult, donor10196,CNhs13799,10173-103C2	cerebellum - adult, donor10196,CNhs13799,10173-103C2	7.63	0	0	3.05	32.04	3.05	30.52	0	0	0	0	79.34	0	45.77	0	0	0	7.63	1.53	7.63	9.15
1	cerebellum, adult, donor10252,CNhs12323,10166-103B4	cerebellum, adult, donor10252,CNhs12323,10166-103B4	7.08	9.95	0	5.75	42.35	1.55	40.8	0.44	3.32	0	0	96.65	9.51	36.27	0.11	0	0	16.14	3.76	9.84	4.98
1	cerebellum, adult, pool1,CNhs11795,10083-102B2	cerebellum, adult, pool1,CNhs11795,10083-102B2	2.36	1.77	0	2.96	50.54	10.34	25.71	0.59	1.48	0	0	25.71	8.57	22.76	0.59	0	0	7.98	6.21	11.53	7.68
1	cerebral meninges, adult,CNhs12840,10188-103D8	cerebral meninges, adult,CNhs12840,10188-103D8	10.31	18.87	0	1.32	76.78	5.05	32.25	3.51	6.14	0	0	67.13	14.26	14.48	0.44	0	0	4.39	4.39	4.39	4.83
1	cervical cancer cell line:D98-AH2,CNhs11288,10552-107I3	cervical cancer cell line:D98-AH2,CNhs11288,10552-107I3	4.03	6.97	0	4.03	32.35	0	17.76	0	0.44	0	0	4.79	2.07	38.24	0	0	0	7.73	0	6.97	2.72
1	cervical cancer cell line:ME-180,CNhs11289,10553-107I4	cervical cancer cell line:ME-180,CNhs11289,10553-107I4	10.04	12.41	0	1.39	69.57	0.14	10.04	0.14	5.44	0	0	12.41	50.89	45.45	0	0	0	14.08	0	4.74	3.07
1	cervix, adult, pool1,CNhs10618,10013-101C4	cervix, adult, pool1,CNhs10618,10013-101C4	26.01	46.02	0	4.39	57.71	0.08	19.39	4.39	1.85	0	0	60.41	28.63	27.24	0	0	0	9.54	2	2.77	5.93
1	cholangiocellular carcinoma cell line:HuH-28,CNhs11283,10536-107G5	cholangiocellular carcinoma cell line:HuH-28,CNhs11283,10536-107G5	8.32	15.72	0	2.28	72.24	0.11	5.24	3.08	0.91	0	0	7.98	3.99	27.69	0	0	0	36.01	0.11	4.1	0.91
1	Chondrocyte - de diff, donor1,CNhs11923,11261-116G1	Chondrocyte - de diff, donor1,CNhs11923,11261-116G1	9.4	14.1	0	4.7	67.95	0.72	7.23	1.45	0	0	0	10.12	10.12	14.82	0	0	0	10.48	0.72	7.59	4.7
1	Chondrocyte - de diff, donor2,CNhs11372,11338-117F6	Chondrocyte - de diff, donor2,CNhs11372,11338-117F6	8.52	22.56	0	2.51	85.73	0	11.03	1	1	0	0	7.52	7.52	22.06	0	0	0	10.53	0	6.02	2.01
1	Chondrocyte - de diff, donor3,CNhs12020,11410-118E6	Chondrocyte - de diff, donor3,CNhs12020,11410-118E6	8.26	16.66	0	3.91	108.63	1.16	11.01	2.61	0.58	0	0	11.15	3.62	12.31	0.14	0	0	14.34	0	4.64	4.78
1	Chondrocyte - re diff, donor2,CNhs11373,11339-117F7	Chondrocyte - re diff, donor2,CNhs11373,11339-117F7	8.75	27.04	0	3.98	56.47	0.8	0.8	0.8	0	0	0	23.06	3.98	36.58	0	0	0	6.36	0	3.98	0
1	Chondrocyte - re diff, donor3,CNhs12021,11411-118E7	Chondrocyte - re diff, donor3,CNhs12021,11411-118E7	15.09	10.22	0	2.43	98.79	0.49	7.3	5.35	1.46	0	0	10.22	8.27	25.79	0	0	0	22.87	0.97	6.81	3.41
1	choriocarcinoma cell line:BeWo,CNhs10740,10423-106C9	choriocarcinoma cell line:BeWo,CNhs10740,10423-106C9	6.1	4.94	0	1.08	0	0	8.08	0	3.05	0	0	21.09	7.9	24.95	0	0	0	14.63	0	2.96	2.33
1	choriocarcinoma cell line:SCH,CNhs11875,10785-110H2	choriocarcinoma cell line:SCH,CNhs11875,10785-110H2	1.85	6.52	0	1.3	6.74	0.11	11.73	0	5.54	0	0	21.51	2.06	14.99	0	0	0	8.15	0	4.67	1.2
1	choriocarcinoma cell line:T3M-3,CNhs11820,10618-108G6	choriocarcinoma cell line:T3M-3,CNhs11820,10618-108G6	4.38	4.61	0	0.92	0.23	0	17.98	0	1.61	0	0	30.2	9.91	25.36	0	0	0	10.38	0.46	3.23	3.23
1	chorionic membrane cells, donor1,CNhs12504,12238-129G6	chorionic membrane cells, donor1,CNhs12504,12238-129G6	38.6	5.42	0.32	0.32	46.57	0.96	9.57	0	3.51	0.32	0	22.33	10.21	27.12	0	0	0	17.55	1.6	2.23	4.47
1	chorionic membrane cells, donor2,CNhs12506,12239-129G7	chorionic membrane cells, donor2,CNhs12506,12239-129G7	37.37	25.46	0	2.02	92.61	0.37	16.85	1.83	1.74	0	0	15.57	7.33	18.59	0	0	0	27.39	0.18	5.04	1.74
1	chorionic membrane cells, donor3,CNhs12380,12240-129G8	chorionic membrane cells, donor3,CNhs12380,12240-129G8	52.77	3.73	0	1.07	49.04	0	12.26	1.07	1.07	0	0	20.79	10.13	22.92	0	0	0	16.52	1.07	4.26	2.13
1	Ciliary Epithelial Cells, donor1,CNhs10871,11242-116D9	Ciliary Epithelial Cells, donor1,CNhs10871,11242-116D9	23.07	24.48	0	5.58	115.62	1.61	4.44	8.22	1.8	0	0	13.61	7.75	22.03	0.38	0	0	4.92	9.36	4.73	5.39
1	Ciliary Epithelial Cells, donor2,CNhs11966,11323-117D9	Ciliary Epithelial Cells, donor2,CNhs11966,11323-117D9	19.29	15.3	0	4.43	116.85	1.11	6.21	6.21	1.55	0	0	11.31	5.32	14.41	0.22	0	0	5.54	6.43	4.66	2.66
1	Ciliary Epithelial Cells, donor3,CNhs12009,11399-118D4	Ciliary Epithelial Cells, donor3,CNhs12009,11399-118D4	17.13	20.11	0.09	3.69	118.49	2.37	7.55	6.5	1.49	0	0	9.75	9.75	18.18	0.35	0	0	4.66	9.93	5.62	3.69
1	clear cell carcinoma cell line:JHOC-5,CNhs11745,10638-108I8	clear cell carcinoma cell line:JHOC-5,CNhs11745,10638-108I8	5.91	6.33	0	2.32	36.08	0	8.02	1.27	0.21	0	0	5.06	4.01	14.77	0	0	0	28.7	0	1.48	4.43
1	clear cell carcinoma cell line:TEN,CNhs11930,10636-108I6	clear cell carcinoma cell line:TEN,CNhs11930,10636-108I6	6.2	4.41	0	2.94	18.12	0	2.29	1.47	2.45	0	0	6.86	5.71	17.79	0	0	0.33	17.63	0	2.12	0.65
1	Clontech Human Universal Reference Total RNA, pool1,CNhs10608,10000-101A1	Clontech Human Universal Reference Total RNA, pool1,CNhs10608,10000-101A1	12.31	14.47	0.59	3.01	91.16	36.15	22.14	2.95	3.8	0	0	10.81	18.08	57.17	15.32	27.57	9.69	7.92	2.49	7.79	16.7
1	cord blood derived cell line:COBL-a 24h infection(-C),CNhs11049,10452-106G2	cord blood derived cell line:COBL-a 24h infection(-C),CNhs11049,10452-106G2	17.49	8.3	0	13.94	27.28	0	10.38	2.08	1.48	0	0	27.28	20.76	32.62	0	0	0	10.38	0	8.9	11.86
1	cord blood derived cell line:COBL-a 24h infection,CNhs11050,10453-106G3	cord blood derived cell line:COBL-a 24h infection,CNhs11050,10453-106G3	8.16	7.54	0	9.89	43	0	8.53	0.12	1.85	0	0	14.58	20.51	29.78	0	0	0	7.66	0.12	3.46	6.55
1	cord blood derived cell line:COBL-a untreated,CNhs11045,10449-106F8	cord blood derived cell line:COBL-a untreated,CNhs11045,10449-106F8	11.28	7.94	0	11.38	40.93	0	9.92	0.52	1.25	0	0	19.32	23.39	33.94	0	0	0	7.31	0.31	2.09	8.98
1	Corneal Epithelial Cells, donor1,CNhs11336,11526-119I5	Corneal Epithelial Cells, donor1,CNhs11336,11526-119I5	2.55	17.85	0	0.36	88.52	0	4.01	0.73	1.09	0	0	2.19	155.92	23.68	0	0	0	21.86	0	5.83	1.09
1	Corneal Epithelial Cells, donor3,CNhs12123,11687-122I4	Corneal Epithelial Cells, donor3,CNhs12123,11687-122I4	3.34	12.98	0	1.11	67.85	0.74	4.82	0.37	0.74	0	0	3.34	123.47	20.76	0	0	0	15.2	0	2.6	1.11
1	corpus callosum, adult, pool1,CNhs10649,10042-101F6	corpus callosum, adult, pool1,CNhs10649,10042-101F6	6.94	3.91	0.13	5.59	149.7	1.82	13.08	2.56	4.92	0	0	25.01	33.3	47.72	0.34	0	0.07	7.62	1.95	7.01	1.42
1	diaphragm, fetal, donor1,CNhs11779,10069-101I6	diaphragm, fetal, donor1,CNhs11779,10069-101I6	32.1	8.03	0	2.41	50.56	0.8	21.67	42.54	1.61	0	0	32.1	17.66	20.87	0	0	0	6.42	7.22	4.82	0.8
1	diencephalon, adult,CNhs12610,10193-103E4	diencephalon, adult,CNhs12610,10193-103E4	7.03	7.26	0	3.05	80.12	9.37	29.28	1.17	1.64	0	0	36.31	24.36	22.96	0.23	0	0	5.86	4.92	6.33	2.11
1	ductal cell carcinoma cell line:KLM-1,CNhs11100,10438-106E6	ductal cell carcinoma cell line:KLM-1,CNhs11100,10438-106E6	15.65	19.76	0	1.17	86.88	0.2	3.33	0.39	5.67	0	0	11.54	12.52	39.72	0	0	0	5.67	0	4.89	2.15
1	ductal cell carcinoma cell line:MIA Paca2,CNhs11259,10488-107B2	ductal cell carcinoma cell line:MIA Paca2,CNhs11259,10488-107B2	42.24	1.7	0	4.37	16.27	0	7.04	0.24	1.21	0	0	8.5	5.34	28.16	0	0	0	6.8	0	5.83	2.19
1	ductus deferens, adult,CNhs12846,10196-103E7	ductus deferens, adult,CNhs12846,10196-103E7	12.63	22.89	0	3.16	80.89	0	36.7	2.76	2.37	0	0	59.98	14.99	26.83	0	0	1.18	7.1	8.29	2.76	2.37
1	dura mater, adult, donor1,CNhs10648,10041-101F5	dura mater, adult, donor1,CNhs10648,10041-101F5	14.79	17.63	0.06	4.93	67.99	0.13	16.11	6.26	1.07	0	0	20.85	20.98	42.78	0	0	0	5.43	9.1	4.3	1.07
1	embryonic kidney cell line: HEK293/SLAM infection, 24hr,CNhs11047,10451-106G1	embryonic kidney cell line: HEK293/SLAM infection, 24hr,CNhs11047,10451-106G1	9.17	5.56	0	8.27	111.99	1.2	16.54	0.15	9.77	0	0	2.71	2.71	42.09	0	0	0	8.87	1.35	7.37	3.61
1	embryonic kidney cell line: HEK293/SLAM untreated,CNhs11046,10450-106F9	embryonic kidney cell line: HEK293/SLAM untreated,CNhs11046,10450-106F9	6.53	13.27	0	3.01	80.46	1.14	14.41	0.93	6.22	0	0	4.15	2.9	27.06	0	0	0	8.5	4.87	3.84	3.11
1	embryonic pancreas cell line:1B2C6,CNhs11731,10604-108F1	embryonic pancreas cell line:1B2C6,CNhs11731,10604-108F1	29.24	12.63	0	1.99	47.19	0	4.65	0.66	4.65	0	0	57.16	8.64	37.22	0	0	0	6.65	0	2.66	5.98
1	embryonic pancreas cell line:1C3D3,CNhs11732,10605-108F2	embryonic pancreas cell line:1C3D3,CNhs11732,10605-108F2	20.85	2.65	0	2.98	29.46	0	4.96	0	0.66	0	0	18.2	7.28	26.15	0	0	0	7.94	0	2.98	4.3
1	embryonic pancreas cell line:1C3IKEI,CNhs11733,10606-108F3	embryonic pancreas cell line:1C3IKEI,CNhs11733,10606-108F3	52.11	12.24	0	1.26	43.32	0	5.65	1.26	0.63	0	0	39.87	11.93	33.59	0	0	0	6.91	0	3.45	5.02
1	embryonic pancreas cell line:2C6,CNhs11814,10603-108E9	embryonic pancreas cell line:2C6,CNhs11814,10603-108E9	41.82	17.92	0	2.39	33.45	0	5.97	0	2.39	0	0	70.49	16.73	54.96	0	0	0	8.36	0	5.97	1.19
1	endometrial carcinoma cell line:OMC-2,CNhs11266,10497-107C2	endometrial carcinoma cell line:OMC-2,CNhs11266,10497-107C2	8.54	19.92	0	2.56	0	0	15.37	0	2.28	0	0	5.12	1.42	54.65	0	0	0	31.88	0	2.85	1.42
1	endometrial stromal sarcoma cell line:OMC-9,CNhs11249,10448-106F7	endometrial stromal sarcoma cell line:OMC-9,CNhs11249,10448-106F7	11.65	10.68	0	2.08	66.43	0	2.91	1.53	1.39	0	0	11.51	3.88	24.82	0	0	0	7.77	0	3.88	5.41
1	endometrioid adenocarcinoma cell line:JHUEM-1,CNhs11748,10643-109A4	endometrioid adenocarcinoma cell line:JHUEM-1,CNhs11748,10643-109A4	7.64	11.11	0	0.87	105.52	0.17	13.71	0	0.87	0	0	8.33	16.66	12.5	0	0	0	14.06	6.07	2.78	1.21
1	Endothelial Cells - Aortic, donor0,CNhs10837,11207-116A1	Endothelial Cells - Aortic, donor0,CNhs10837,11207-116A1	31.8	23.85	0	4.37	51.68	0.2	3.58	8.55	1.19	0	0	3.78	53.67	39.35	0	0	0	8.55	1.59	5.96	3.78
1	Endothelial Cells - Aortic, donor1,CNhs12495,11263-116G3	Endothelial Cells - Aortic, donor1,CNhs12495,11263-116G3	18.93	10.32	0	2.58	63.66	0	7.74	2.58	0.86	0	0	3.44	48.17	34.41	0	0	0	10.32	1.72	9.46	1.72
1	Endothelial Cells - Aortic, donor2,CNhs11375,11340-117F8	Endothelial Cells - Aortic, donor2,CNhs11375,11340-117F8	31.94	39.57	0	1.04	80.54	0	4.86	4.86	4.17	0	0	3.47	82.27	21.52	0	0	0	10.07	0.69	4.51	1.04
1	Endothelial Cells - Aortic, donor3,CNhs12022,11412-118E8	Endothelial Cells - Aortic, donor3,CNhs12022,11412-118E8	47.49	18.09	0	1.7	87.62	0.57	10.18	13.57	0.57	0	0	4.52	39.57	20.92	0	0	0	10.18	0	3.96	1.13
1	Endothelial Cells - Artery, donor1,CNhs12496,11264-116G4	Endothelial Cells - Artery, donor1,CNhs12496,11264-116G4	28.53	24.75	0	0.84	107.81	0	6.71	2.94	0.84	0	0	5.87	57.05	24.33	0	0	0	15.52	0	9.23	2.1
1	Endothelial Cells - Artery, donor2,CNhs11977,11341-117F9	Endothelial Cells - Artery, donor2,CNhs11977,11341-117F9	42.37	24.49	0	2.2	53.37	0.55	4.68	5.78	1.65	0	0	7.43	80.06	18.43	0	0	0	11.55	0.28	6.33	1.1
1	Endothelial Cells - Artery, donor3,CNhs12023,11413-118E9	Endothelial Cells - Artery, donor3,CNhs12023,11413-118E9	30.72	14.21	0	2.09	34.69	0	2.51	5.43	1.25	0	0	6.06	61.86	32.19	0	0	0	13.79	0.84	7.11	2.51
1	Endothelial Cells - Microvascular, donor1,CNhs11925,11265-116G5	Endothelial Cells - Microvascular, donor1,CNhs11925,11265-116G5	16.52	14.5	0	2.01	75.73	0.4	3.22	8.86	0.81	0	0	8.46	76.13	20.95	0	0	0	15.31	2.82	18.53	1.21
1	Endothelial Cells - Microvascular, donor2,CNhs11376,11342-117G1	Endothelial Cells - Microvascular, donor2,CNhs11376,11342-117G1	17.49	8.36	0	2.28	69.95	0	7.6	0.76	2.28	0	0	3.04	44.1	21.29	0	0	0	14.45	9.88	10.64	2.28
1	Endothelial Cells - Microvascular, donor3,CNhs12024,11414-118F1	Endothelial Cells - Microvascular, donor3,CNhs12024,11414-118F1	12.94	11.23	0	1.22	81.27	0.73	4.15	10.49	1.46	0	0	7.08	87.37	26.85	0	0	0	12.45	6.59	23.67	3.17
1	Endothelial Cells - Thoracic, donor1,CNhs11926,11266-116G6	Endothelial Cells - Thoracic, donor1,CNhs11926,11266-116G6	58.46	16.54	0	1.47	44.49	0	5.15	6.25	0.74	0	0	11.4	59.93	21.69	0	0	0	5.88	3.68	5.15	4.41
1	Endothelial Cells - Thoracic, donor2,CNhs11978,11343-117G2	Endothelial Cells - Thoracic, donor2,CNhs11978,11343-117G2	45.37	25.11	0	0.81	85.06	0	2.43	2.43	0.81	0	0	7.29	84.25	8.91	0	0	0	8.1	0	10.53	1.62
1	Endothelial Cells - Umbilical vein, donor1,CNhs10872,11243-116E1	Endothelial Cells - Umbilical vein, donor1,CNhs10872,11243-116E1	42.06	36.08	0	5.18	50.45	0.09	3.66	11.97	1.25	0	0	18.13	35.63	28.13	0	0	0	6.61	1.52	4.64	2.14
1	Endothelial Cells - Umbilical vein, donor2,CNhs11967,11324-117E1	Endothelial Cells - Umbilical vein, donor2,CNhs11967,11324-117E1	37.5	44.01	0	3.14	50.52	0.22	11	15.27	1.35	0	0	19.08	53.89	26.27	0	0	0	6.74	1.8	5.39	3.37
1	Endothelial Cells - Umbilical vein, donor3,CNhs12010,11400-118D5	Endothelial Cells - Umbilical vein, donor3,CNhs12010,11400-118D5	33.56	34.23	0	4.28	43.92	0.23	9.35	16.67	0.79	0	0	22.63	52.03	28.83	0	0	0	7.09	2.25	4.5	2.36
1	Endothelial Cells - Vein, donor1,CNhs12497,11267-116G7	Endothelial Cells - Vein, donor1,CNhs12497,11267-116G7	36.8	26.06	0	0	59.79	0	6.13	6.13	0	0	0	4.6	91.99	32.2	0	0	0	21.46	1.53	7.67	0
1	Endothelial Cells - Vein, donor2,CNhs11377,11344-117G3	Endothelial Cells - Vein, donor2,CNhs11377,11344-117G3	32.28	27.53	0	0.95	72.14	0	3.8	1.9	0	0	0	1.9	92.08	38.92	0	0	0	13.29	1.9	10.44	0
1	Endothelial Cells - Vein, donor3,CNhs12026,11416-118F3	Endothelial Cells - Vein, donor3,CNhs12026,11416-118F3	23.45	26.38	0	1.28	78.23	0	6.41	6.6	1.28	0	0	5.5	73.83	19.97	0	0	0	8.24	1.28	7.14	4.76
1	epidermoid carcinoma cell line:A431,CNhs10743,10426-106D3	epidermoid carcinoma cell line:A431,CNhs10743,10426-106D3	7.55	12.74	0	4.02	40.86	0.2	7.55	0.39	1.67	0	0	16.95	11.86	30.97	0	0	0	16.66	0	3.72	3.63
1	epidermoid carcinoma cell line:Ca Ski,CNhs10748,10431-106D8	epidermoid carcinoma cell line:Ca Ski,CNhs10748,10431-106D8	13.15	14.02	0	5.4	21.59	0	9.05	2.35	2.18	0	0	8.53	13.23	30.99	0	0	0	14.97	0	5.22	4.09
1	epididymis, adult,CNhs12847,10197-103E8	epididymis, adult,CNhs12847,10197-103E8	11.01	11.71	0	2.8	90.68	1.05	15.9	5.07	1.4	0	0	38.44	12.06	30.93	0.17	0.52	11.88	6.12	1.92	5.42	1.92
1	epithelioid sarcoma cell line:HS-ES-1,CNhs11247,10443-106F2	epithelioid sarcoma cell line:HS-ES-1,CNhs11247,10443-106F2	31.99	18.06	0	1.72	0	0	8.26	12.21	0.52	0.17	0	8.26	4.82	23.39	0	0	0	6.36	0	1.72	7.22
1	epitheloid carcinoma cell line: HelaS3 ENCODE, biol_rep1,CNhs12325,10815-111B5	epitheloid carcinoma cell line: HelaS3 ENCODE, biol_rep1,CNhs12325,10815-111B5	5.81	14.51	0	2.03	95.01	0.1	9.58	0	0.29	0	0	11.22	9.68	46.64	0	0	0	15.09	0	3.97	1.94
1	epitheloid carcinoma cell line: HelaS3 ENCODE, biol_rep2,CNhs12326,10816-111B6	epitheloid carcinoma cell line: HelaS3 ENCODE, biol_rep2,CNhs12326,10816-111B6	5.19	17.03	0	5.12	84.42	0	11.91	0	0.58	0	0	12.35	6.43	48.97	0	0	0	21.12	0	2.49	1.32
1	epitheloid carcinoma cell line: HelaS3 ENCODE, biol_rep3,CNhs12327,10817-111B7	epitheloid carcinoma cell line: HelaS3 ENCODE, biol_rep3,CNhs12327,10817-111B7	6.08	16.26	0	1.97	93.78	0.16	11.5	0.16	0.49	0	0	10.76	7.97	44.1	0	0	0	16.83	0	2.96	1.81
1	Ewing's sarcoma cell line:Hs 863,T,CNhs11836,10705-109H3	Ewing's sarcoma cell line:Hs 863,T,CNhs11836,10705-109H3	16.4	10.44	0	2.48	88.96	0	13.42	6.96	0	0	0	11.93	4.97	12.92	0	0	0	9.94	0	6.96	0.99
1	extraskeletal myxoid chondrosarcoma cell line:H-EMC-SS,CNhs10728,10410-106B5	extraskeletal myxoid chondrosarcoma cell line:H-EMC-SS,CNhs10728,10410-106B5	5.03	15.36	0	3.35	50.22	0.18	13.59	0	0.79	0	0	33.89	3.97	29.12	0	0	0	21	0	5.82	1.32
1	eye, fetal, donor1,CNhs11762,10054-101G9	eye, fetal, donor1,CNhs11762,10054-101G9	8.59	14.24	0	2.71	74.57	2.71	28.7	7.46	1.81	0	0	32.77	18.3	20.11	0.23	0	0	7.23	5.42	8.36	4.52
1	Fibroblast - Aortic Adventitial, donor1,CNhs10874,11245-116E3	Fibroblast - Aortic Adventitial, donor1,CNhs10874,11245-116E3	28.37	13.3	0	2.79	81.04	0.38	7.98	2.41	0.38	0	0	8.48	3.04	17.1	0	0	0	10.89	0	4.69	1.14
1	Fibroblast - Aortic Adventitial, donor2 (nuclear fraction),CNhs12581,14332-155F3	Fibroblast - Aortic Adventitial, donor2 (nuclear fraction),CNhs12581,14332-155F3	35.75	10.86	0	6.22	44.49	0.13	7.94	5.96	0	0	0	29.26	4.5	27.94	0	0	0	11.92	0	9.4	0.53
1	Fibroblast - Aortic Adventitial, donor3 (nuclear fraction),CNhs12400,14311-155C9	Fibroblast - Aortic Adventitial, donor3 (nuclear fraction),CNhs12400,14311-155C9	36.72	27.82	0	10.33	229.76	0	13.77	24.09	0.29	0	0	18.64	18.07	31.27	0	0	0	14.34	0	12.33	1.43
1	Fibroblast - Aortic Adventitial, donor3,CNhs12011,11401-118D6	Fibroblast - Aortic Adventitial, donor3,CNhs12011,11401-118D6	15.25	17.02	0	3.9	56.39	0.35	7.8	4.97	1.06	0	0	8.51	4.26	13.48	0	0	0	9.58	1.06	4.61	2.13
1	Fibroblast - Cardiac, donor1,CNhs12498,11268-116G8	Fibroblast - Cardiac, donor1,CNhs12498,11268-116G8	15.14	17.94	0	2.8	111.57	1.12	12.9	3.92	0.56	0	0	6.17	4.49	11.77	0	0	0	16.26	0.56	6.17	1.12
1	Fibroblast - Cardiac, donor2,CNhs11378,11345-117G4	Fibroblast - Cardiac, donor2,CNhs11378,11345-117G4	34.16	35.23	0	1.07	58.71	0	9.61	0	0	0	0	6.4	30.96	21.35	0	0	0	26.69	0	10.67	1.07
1	Fibroblast - Cardiac, donor3,CNhs12027,11417-118F4	Fibroblast - Cardiac, donor3,CNhs12027,11417-118F4	15.54	11.84	0	1.73	177.35	0.99	8.39	3.45	0.74	0	0	10.61	7.4	12.33	0	0	0	30.83	0	10.36	1.97
1	Fibroblast - Cardiac, donor4,CNhs11909,11452-119A3	Fibroblast - Cardiac, donor4,CNhs11909,11452-119A3	36.1	29.88	0	4.36	69.71	0	11.51	7.78	0.31	0	0	27.39	7.78	31.74	0	0	0	6.22	0.31	4.05	1.87
1	Fibroblast - Cardiac, donor5,CNhs12057,11456-119A7	Fibroblast - Cardiac, donor5,CNhs12057,11456-119A7	41.63	20.75	0	2.56	63.72	0.4	8.35	9.97	0.27	0	0	15.09	18.46	15.49	0	0	0	9.43	0.54	6.6	1.48
1	Fibroblast - Cardiac, donor6,CNhs12061,11460-119B2	Fibroblast - Cardiac, donor6,CNhs12061,11460-119B2	40.87	15.37	0	3.27	49.69	0	7.19	12.59	0.33	0	0	10.63	19.13	20.11	0	0	0	9.32	0.33	8.83	1.47
1	Fibroblast - Choroid Plexus, donor1,CNhs11319,11492-119E7	Fibroblast - Choroid Plexus, donor1,CNhs11319,11492-119E7	27.4	61.45	0	1.97	140.01	0.61	7.27	13.17	0.3	0	0	7.57	13.62	23.31	0	0	0	6.51	1.51	6.36	1.82
1	Fibroblast - Choroid Plexus, donor2,CNhs12344,11572-120E6	Fibroblast - Choroid Plexus, donor2,CNhs12344,11572-120E6	63.38	25.93	0	2.3	103.14	0.58	13.25	14.4	1.15	0	0	6.34	17.86	14.4	0	0	0	7.49	1.15	4.61	1.73
1	Fibroblast - Conjunctival, donor1,CNhs11339,11531-120A1	Fibroblast - Conjunctival, donor1,CNhs11339,11531-120A1	6.33	21.32	0	1.64	69.12	0.23	3.51	2.81	3.05	0	0	3.75	7.26	17.57	0	0	0	14.76	0	8.9	3.05
1	Fibroblast - Dermal, donor1,CNhs12499,11269-116G9	Fibroblast - Dermal, donor1,CNhs12499,11269-116G9	5.93	4.06	0	1.56	54.63	0	7.18	0.94	1.25	0	0	10.61	2.81	14.36	0	0.31	0	9.68	0.31	4.99	1.87
1	Fibroblast - Dermal, donor2,CNhs11379,11346-117G5	Fibroblast - Dermal, donor2,CNhs11379,11346-117G5	11.98	10.84	0	2.28	40.5	0	4.56	1.14	1.71	0	0	3.99	10.84	33.09	0	0	0	13.12	1.71	5.13	3.42
1	Fibroblast - Dermal, donor3,CNhs12028,11418-118F5	Fibroblast - Dermal, donor3,CNhs12028,11418-118F5	6.43	6.43	0	1.94	56.04	0	8.37	1.64	0.3	0	0	9.71	2.09	8.82	0.3	0	0	10.61	0.6	4.18	2.99
1	Fibroblast - Dermal, donor4,CNhs12052,11450-119A1	Fibroblast - Dermal, donor4,CNhs12052,11450-119A1	12.33	16.21	0	5.87	30.65	0	4.11	3.64	0.82	0	0	13.74	2.58	15.85	0	0	0	10.92	0.23	5.4	5.87
1	Fibroblast - Dermal, donor5,CNhs12055,11454-119A5	Fibroblast - Dermal, donor5,CNhs12055,11454-119A5	9.71	14.08	0	3.72	26.39	0	3.4	5.83	0.32	0	0	9.39	2.91	24.28	0.16	0	0	9.71	0	4.21	5.5
1	Fibroblast - Dermal, donor6,CNhs12059,11458-119A9	Fibroblast - Dermal, donor6,CNhs12059,11458-119A9	13.48	15.31	0	3.93	24.86	0	3.79	5.06	0.28	0	0	13.34	3.09	21.49	0.14	0	0	7.3	0	4.35	4.78
1	Fibroblast - Gingival, donor1,CNhs10866,11237-116D4	Fibroblast - Gingival, donor1,CNhs10866,11237-116D4	19.19	18.78	0	3.27	47.16	0.41	4.7	2.45	0	0	0	20.42	2.04	20.01	0	0	0	12.45	0	3.88	4.08
1	Fibroblast - Gingival, donor2,CNhs11961,11318-117D4	Fibroblast - Gingival, donor2,CNhs11961,11318-117D4	15.35	16.09	0	3.69	40.17	0.25	3.81	3.19	0.74	0	0	12.53	2.7	15.48	0.12	0	0	9.95	0.49	3.07	6.02
1	Fibroblast - Gingival, donor3,CNhs12006,11394-118C8	Fibroblast - Gingival, donor3,CNhs12006,11394-118C8	19.22	20.05	0	3	57.35	0.52	7.44	5.68	0.83	0	0	19.01	2.58	13.95	0.1	0	0	9.82	1.24	4.34	4.24
1	Fibroblast - Gingival, donor4 (GFH2),CNhs10848,11222-116B7	Fibroblast - Gingival, donor4 (GFH2),CNhs10848,11222-116B7	27.32	19.01	0	3.56	74.84	0	9.5	21.38	0	0	0	19.01	3.56	17.82	0	0	0	15.44	0	3.56	2.38
1	Fibroblast - Gingival, donor5 (GFH3),CNhs11952,11303-117B7	Fibroblast - Gingival, donor5 (GFH3),CNhs11952,11303-117B7	17.31	18.05	0	0.74	62.06	0.25	14.59	16.57	1.48	0	0	15.33	4.95	13.85	0	0	0	21.76	0	5.69	3.71
1	Fibroblast - Periodontal Ligament, donor1,CNhs10867,11238-116D5	Fibroblast - Periodontal Ligament, donor1,CNhs10867,11238-116D5	19.53	21.88	0	5.05	34.17	0.34	3.37	2.69	0.84	0	0	10.61	1.85	20.37	0	0	0	9.09	0.67	2.69	7.91
1	Fibroblast - Periodontal Ligament, donor2,CNhs11962,11319-117D5	Fibroblast - Periodontal Ligament, donor2,CNhs11962,11319-117D5	15.64	25.15	0	4.38	27.65	0	4.38	3	0.63	0	0	20.02	3.25	24.4	0	0	0	8.76	0.25	3.88	6.51
1	Fibroblast - Periodontal Ligament, donor3,CNhs11907,11395-118C9	Fibroblast - Periodontal Ligament, donor3,CNhs11907,11395-118C9	23.27	14.41	0	5.54	26.32	0	6.37	4.99	0.28	0	0	27.43	1.94	31.86	0	0	0	6.93	0	2.77	3.88
1	Fibroblast - Periodontal Ligament, donor4 (PL29),CNhs12493,11223-116B8	Fibroblast - Periodontal Ligament, donor4 (PL29),CNhs12493,11223-116B8	17.56	18.44	0	3.51	47.85	0	10.1	14.49	0.44	0	0	16.68	7.9	15.8	0	0	0	12.73	0	4.39	4.83
1	Fibroblast - Periodontal Ligament, donor5 (PL30),CNhs11953,11304-117B8	Fibroblast - Periodontal Ligament, donor5 (PL30),CNhs11953,11304-117B8	8.89	10.11	0	1.53	57.62	0.31	8.89	10.11	0.31	0	0	9.5	6.13	11.95	0	0	0	15.94	0	4.29	1.53
1	Fibroblast - Periodontal Ligament, donor6 (PLH3),CNhs11996,11380-118B3	Fibroblast - Periodontal Ligament, donor6 (PLH3),CNhs11996,11380-118B3	17.43	19.23	0	1.95	82.03	0.15	18.78	17.28	0.75	0	0	10.67	5.86	13.52	0	0	0	15.62	0.3	4.96	1.95
1	Fibroblast - Pulmonary Artery, donor1,CNhs10878,11250-116E8	Fibroblast - Pulmonary Artery, donor1,CNhs10878,11250-116E8	34.94	9.41	0	3.29	67.72	0.23	4.42	2.84	1.36	0	0	7.94	5.22	9.64	0	0	0	15.88	0.23	5.33	2.27
1	fibrosarcoma cell line:HT-1080,CNhs11860,10758-110E2	fibrosarcoma cell line:HT-1080,CNhs11860,10758-110E2	5.21	17.54	0	3.01	31.79	0	2.74	0.82	0.41	0	0	5.21	6.3	23.98	0	0	0	10.83	2.6	5.21	2.33
1	fibrous histiocytoma cell line:GCT TIB-223,CNhs11842,10711-109H9	fibrous histiocytoma cell line:GCT TIB-223,CNhs11842,10711-109H9	11.72	14.9	0	4.37	19.28	0	4.97	0	1.59	0	0	14.11	1.79	17.29	0	0	0	9.54	0.2	1.39	2.19
1	frontal lobe, adult, pool1,CNhs10647,10040-101F4	frontal lobe, adult, pool1,CNhs10647,10040-101F4	10.95	13.04	0	3.67	65.59	6.39	20.2	1.71	2.72	0	0	51.53	11.21	28.24	0.38	0	0	5.38	2.98	6.27	3.93
1	giant cell carcinoma cell line:LU65,CNhs11274,10487-107B1	giant cell carcinoma cell line:LU65,CNhs11274,10487-107B1	32.84	1.01	0	3.89	9.51	0	9.08	0.14	0.14	0	0	9.51	4.18	27.66	0	0	0	5.33	0	4.03	2.02
1	giant cell carcinoma cell line:Lu99B,CNhs10751,10433-106E1	giant cell carcinoma cell line:Lu99B,CNhs10751,10433-106E1	64.49	44.36	0	3.98	18.64	0.12	26.47	0.87	1.49	0	0	19.63	23.98	29.82	0	0	0	8.95	0	3.35	2.24
1	Gingival epithelial cells, donor1 (GEA11),CNhs11061,11221-116B6	Gingival epithelial cells, donor1 (GEA11),CNhs11061,11221-116B6	24.54	7.34	0	2.71	61.65	0	6.76	0.19	0.77	0	0	8.89	37.11	13.33	0	0	0	19.33	0.58	1.16	0.58
1	Gingival epithelial cells, donor2 (GEA14),CNhs11896,11302-117B6	Gingival epithelial cells, donor2 (GEA14),CNhs11896,11302-117B6	22.91	12.55	0	2.73	54.28	0	5.18	0.82	0.27	0	0	9.82	45.82	17.46	0	0	0	13.36	0.82	0.82	1.36
1	Gingival epithelial cells, donor3 (GEA15),CNhs11903,11379-118B2	Gingival epithelial cells, donor3 (GEA15),CNhs11903,11379-118B2	22.37	9.75	0	1.72	58.22	0	4.88	0.57	2.58	0	0	14.34	44.74	23.52	0	0	0	18.36	0	2.29	0.57
1	glassy cell carcinoma cell line:HOKUG,CNhs11824,10688-109F4	glassy cell carcinoma cell line:HOKUG,CNhs11824,10688-109F4	14.14	12.96	0	1.41	84.61	0	17.68	0	2.36	0	0	15.56	10.84	36.77	0	0	0	18.15	0	5.42	3.06
1	glioblastoma cell line:A172, tech_rep2,CNhs11248,10444-106F3	glioblastoma cell line:A172, tech_rep2,CNhs11248,10444-106F3	37.24	54.77	0	2.72	25.55	0.41	8.7	1.09	0.54	0	0	16.44	15.63	13.73	0	0	0	11.01	0	2.17	4.48
1	glioblastoma cell line:A172,CNhs11185,10444-106F3	glioblastoma cell line:A172,CNhs11185,10444-106F3	38.28	58.79	0	3.97	23.43	0.21	8.26	0.42	0.1	0	0	16.74	15.8	17.78	0	0	0	8.26	0	2.3	3.77
1	glioblastoma cell line:T98G,CNhs11272,10485-107A8	glioblastoma cell line:T98G,CNhs11272,10485-107A8	12.34	16.12	0	5.41	6.12	0	7.55	3.67	0.61	0	0	10	2.65	19.89	0	0	0	10.61	0	2.14	7.96
1	glioma cell line:GI-1,CNhs10731,10413-106B8	glioma cell line:GI-1,CNhs10731,10413-106B8	73.1	22.83	0	6.93	15.03	0	2.31	2.02	1.16	0	0	11.56	2.31	30.34	0	0	0	5.2	0	2.89	2.89
1	globus pallidus - adult, donor10196,CNhs13801,10175-103C4	globus pallidus - adult, donor10196,CNhs13801,10175-103C4	15.61	3	0	2.4	61.24	6	17.41	4.2	2.4	0	0	50.44	14.41	26.42	1.8	0	0	4.8	1.8	6.6	3.6
1	globus pallidus, adult, donor10252,CNhs12319,10161-103A8	globus pallidus, adult, donor10252,CNhs12319,10161-103A8	6.43	5.75	0	7.12	69	1.51	20.54	6.85	5.2	0	0	74.89	22.18	34.77	0.55	0	0	7.26	2.19	5.89	2.46
1	granulosa cell tumor cell line:KGN,CNhs11740,10624-108H3	granulosa cell tumor cell line:KGN,CNhs11740,10624-108H3	21.49	21.49	0	1.29	84.66	0	14.61	15.9	0.43	0	0	10.74	4.3	20.63	0	0	0	2.15	0	2.58	2.15
1	H9 Embryoid body cells, melanocytic induction, day00, biol_rep1 (H9EB-1 d0),CNhs12822,12627-134E8	H9 Embryoid body cells, melanocytic induction, day00, biol_rep1 (H9EB-1 d0),CNhs12822,12627-134E8	10.69	3.6	0	2.44	52.64	11.62	6.97	1.05	1.16	0	0	8.83	16.62	19.06	0	0	0.46	8.02	1.16	3.72	1.74
1	H9 Embryoid body cells, melanocytic induction, day00, biol_rep2 (H9EB-2 d0),CNhs12825,12725-135G7	H9 Embryoid body cells, melanocytic induction, day00, biol_rep2 (H9EB-2 d0),CNhs12825,12725-135G7	17.73	3.73	0	1.76	61.47	12.85	10.78	2.59	2.28	0	0	9.54	29.44	21.46	0	0	0	9.43	2.07	4.04	2.28
1	H9 Embryoid body cells, melanocytic induction, day00, biol_rep3 (H9EB-3 d0),CNhs12908,12823-136I6	H9 Embryoid body cells, melanocytic induction, day00, biol_rep3 (H9EB-3 d0),CNhs12908,12823-136I6	12.36	3.03	0	1.26	59.8	10.6	6.31	0.5	1.01	0	0	8.07	15.14	16.15	0	0	0.76	11.35	0.5	4.04	1.51
1	H9 Embryonic Stem cells, biol_rep2 (H9ES-2),CNhs12824,12724-135G6	H9 Embryonic Stem cells, biol_rep2 (H9ES-2),CNhs12824,12724-135G6	15.25	2.2	0	2.2	51.11	18.91	7.07	1.22	0.98	0	0	8.54	19.52	18.66	0	0	0	9.51	1.59	3.05	1.71
1	H9 Embryonic Stem cells, biol_rep3 (H9ES-3),CNhs12837,12822-136I5	H9 Embryonic Stem cells, biol_rep3 (H9ES-3),CNhs12837,12822-136I5	15.77	4.37	0	2.78	55.93	10.47	7.02	0.93	1.86	0	0	9.54	18.69	24.39	0	0	0	6.23	2.78	3.71	1.33
1	Hair Follicle Dermal Papilla Cells, donor1,CNhs12501,11271-116H2	Hair Follicle Dermal Papilla Cells, donor1,CNhs12501,11271-116H2	15.64	7.82	0	1.56	71.97	0	9.39	14.08	0	0	0	4.69	1.56	15.64	0	0	0	31.29	1.56	9.39	1.56
1	Hair Follicle Dermal Papilla Cells, donor2,CNhs11979,11348-117G7	Hair Follicle Dermal Papilla Cells, donor2,CNhs11979,11348-117G7	12.22	27.02	0	0.64	90.05	0	8.36	14.79	1.29	0	0	7.08	7.72	16.08	0	0	0	28.95	0	2.57	0.64
1	Hair Follicle Dermal Papilla Cells, donor3,CNhs12030,11420-118F7	Hair Follicle Dermal Papilla Cells, donor3,CNhs12030,11420-118F7	5.53	4.14	0	6.91	16.58	0	1.38	5.53	1.38	0	0	1.38	4.14	31.77	0	0	0	33.15	0	8.29	5.53
1	Hair Follicle Outer Root Sheath Cells, donor1,CNhs12339,11504-119G1	Hair Follicle Outer Root Sheath Cells, donor1,CNhs12339,11504-119G1	13.93	14.86	0	3.25	72.44	0.93	9.29	9.75	0.46	0	0	9.75	1.39	15.79	0	0	0	14.86	0	0.93	4.18
1	Hair Follicle Outer Root Sheath Cells, donor2,CNhs12347,11584-120F9	Hair Follicle Outer Root Sheath Cells, donor2,CNhs12347,11584-120F9	13.72	9.38	0	2.89	121.28	0	5.78	7.94	0.72	0	0	9.38	0.72	10.11	0	0	0	25.99	0	2.17	7.22
1	heart - mitral valve, adult,CNhs12855,10205-103F7	heart - mitral valve, adult,CNhs12855,10205-103F7	14.52	12.57	0	4.47	67.03	0.84	18.15	18.99	3.63	0	0	55.58	20.11	27.93	0	0	0	5.03	3.91	3.63	2.23
1	heart - pulmonic valve, adult,CNhs12856,10206-103F8	heart - pulmonic valve, adult,CNhs12856,10206-103F8	17.19	12.6	0	3.44	49.5	0.23	19.02	10.54	1.37	0	0	60.27	19.71	27.96	0	0	0.23	5.04	4.58	2.98	4.81
1	heart - tricuspid valve, adult,CNhs12857,10207-103F9	heart - tricuspid valve, adult,CNhs12857,10207-103F9	9.33	10.05	0	5.03	31.59	0	9.33	10.77	3.59	0	0	55.99	46.66	30.87	0	0	0	20.1	8.61	6.46	2.87
1	heart, adult, diseased post-infarction, donor1,CNhs11757,10050-101G5	heart, adult, diseased post-infarction, donor1,CNhs11757,10050-101G5	6.79	10.38	0	1.8	102.64	0.4	18.97	2.8	0.6	0	0	7.19	9.78	18.77	0	0	0	9.58	2.6	5.79	3.59
1	heart, adult, diseased, donor1,CNhs11758,10051-101G6	heart, adult, diseased, donor1,CNhs11758,10051-101G6	5.58	1.29	0	0.86	115.46	0.86	18.46	4.29	0.43	0	0	6.01	13.31	27.9	0	0	0	6.01	1.72	7.73	6.01
1	heart, adult, pool1,CNhs10621,10016-101C7	heart, adult, pool1,CNhs10621,10016-101C7	12.5	5.36	0	3.12	57.58	0	19.19	2.45	3.12	0	0	37.27	20.31	18.08	0	0	0	11.6	4.24	1.34	7.59
1	heart, fetal, pool1,CNhs10653,10046-101G1	heart, fetal, pool1,CNhs10653,10046-101G1	33.26	6.32	0.87	3.63	70.14	0.07	15.59	7.52	1.34	0	0	25.19	17.94	35.94	0	0	0	5.71	3.56	4.17	4.37
1	Hep-2 cells mock treated, biol_rep1,CNhs13479,11898-125E8	Hep-2 cells mock treated, biol_rep1,CNhs13479,11898-125E8	2.96	36.32	0	1.66	76.9	0	12.07	1.54	0.59	0	0	5.8	2.72	21.77	0	0	0	24.49	0	4.85	2.25
1	Hep-2 cells mock treated, biol_rep2,CNhs13500,11899-125E9	Hep-2 cells mock treated, biol_rep2,CNhs13500,11899-125E9	3.88	34.56	0	1.69	72.66	0	8.26	0.84	0.17	0	0	6.74	3.71	23.77	0	0	0	21.07	0	3.03	2.53
1	Hep-2 cells mock treated, biol_rep3,CNhs13501,11900-125F1	Hep-2 cells mock treated, biol_rep3,CNhs13501,11900-125F1	4.1	31.57	0	1.69	70.86	0	10.36	2.17	0	0	0	8.19	4.58	29.4	0	0	0	17.83	0	5.78	2.17
1	Hep-2 cells treated with Streptococci strain 5448, biol_rep1,CNhs13477,11890-125D9	Hep-2 cells treated with Streptococci strain 5448, biol_rep1,CNhs13477,11890-125D9	2.98	31.65	0	1.43	69.71	0	12.02	0.99	0.33	0	0	5.62	3.09	21.84	0	0	0	28.01	0	4.41	2.21
1	Hep-2 cells treated with Streptococci strain 5448, biol_rep2,CNhs13496,11891-125E1	Hep-2 cells treated with Streptococci strain 5448, biol_rep2,CNhs13496,11891-125E1	3.05	36.17	0	1.09	74.95	0	11.55	1.09	0.22	0	0	5.45	1.96	26.15	0	0	0	20.92	0	5.88	2.83
1	Hep-2 cells treated with Streptococci strain 5448, biol_rep3,CNhs13497,11892-125E2	Hep-2 cells treated with Streptococci strain 5448, biol_rep3,CNhs13497,11892-125E2	4.51	32.51	0	0.71	69.05	0	9.49	2.14	0.24	0	0	6.64	2.61	29.18	0	0	0	19.22	0	4.27	1.66
1	Hep-2 cells treated with Streptococci strain JRS4, biol_rep1,CNhs13478,11894-125E4	Hep-2 cells treated with Streptococci strain JRS4, biol_rep1,CNhs13478,11894-125E4	2.83	32.22	0	1.48	76.85	0	10.52	1.89	0.27	0	0	5.66	3.37	18.61	0	0	0	26.29	0.13	4.04	2.83
1	Hep-2 cells treated with Streptococci strain JRS4, biol_rep2,CNhs13498,11895-125E5	Hep-2 cells treated with Streptococci strain JRS4, biol_rep2,CNhs13498,11895-125E5	2.16	29.04	0	0.98	81.04	0	11.18	1.37	0	0	0	5.1	3.34	27.47	0	0	0	20.6	0	5.69	2.94
1	Hep-2 cells treated with Streptococci strain JRS4, biol_rep3,CNhs13499,11896-125E6	Hep-2 cells treated with Streptococci strain JRS4, biol_rep3,CNhs13499,11896-125E6	4.62	28.09	0	1.54	87.34	0	10	1.54	0	0	0	3.85	3.08	26.55	0	0	0	26.16	0	2.69	3.85
1	hepatic mesenchymal tumor cell line:LI90,CNhs11868,10778-110G4	hepatic mesenchymal tumor cell line:LI90,CNhs11868,10778-110G4	25.58	9.73	0	3.24	75.66	0	26.3	4.32	0.36	0	0	16.57	4.68	19.46	0	0	0	9.01	0	3.96	0.72
1	Hepatic Sinusoidal Endothelial Cells, donor1,CNhs12075,11521-119H9	Hepatic Sinusoidal Endothelial Cells, donor1,CNhs12075,11521-119H9	13.29	31.74	0	0.74	76.03	0.74	5.17	13.29	0.74	0	0	3.69	93.01	22.14	0	0	0	7.38	4.43	10.33	3.69
1	Hepatic Sinusoidal Endothelial Cells, donor2,CNhs12092,11601-120H8	Hepatic Sinusoidal Endothelial Cells, donor2,CNhs12092,11601-120H8	5.61	19.63	0	0	168.29	1.4	1.4	7.01	4.21	0	0	0	119.21	28.05	0	0	0	11.22	1.4	7.01	1.4
1	Hepatic Stellate Cells (lipocyte), donor1,CNhs11335,11524-119I3	Hepatic Stellate Cells (lipocyte), donor1,CNhs11335,11524-119I3	7.82	34.16	0	0.82	107.01	1.23	5.35	3.29	0.41	0	0	4.53	12.76	25.11	0	0	0	17.29	0	7	1.65
1	Hepatic Stellate Cells (lipocyte), donor2,CNhs12093,11604-120I2	Hepatic Stellate Cells (lipocyte), donor2,CNhs12093,11604-120I2	5.88	44.1	0	2.94	202.87	2.94	2.94	8.82	0	0	0	2.94	26.46	22.05	0	0	0	7.35	0	14.7	1.47
1	hepatoblastoma cell line:HuH-6,CNhs11742,10633-108I3	hepatoblastoma cell line:HuH-6,CNhs11742,10633-108I3	11.65	17.47	0	0	0	0	31.45	0	12.81	0	0	40.77	1.16	26.79	0	0	13.98	4.66	0	6.99	1.16
1	hepatocellular carcinoma cell line: HepG2 ENCODE, biol_rep1,CNhs12328,10818-111B8	hepatocellular carcinoma cell line: HepG2 ENCODE, biol_rep1,CNhs12328,10818-111B8	5.51	0.55	0	4.25	0	0	59.88	0.55	0.32	0	0	10.16	0.63	26.47	0	0	17.8	8.74	0	1.58	2.68
1	hepatocellular carcinoma cell line: HepG2 ENCODE, biol_rep2,CNhs12329,10819-111B9	hepatocellular carcinoma cell line: HepG2 ENCODE, biol_rep2,CNhs12329,10819-111B9	4.62	1.4	0	3.71	0	0	55.14	0.58	0.25	0	0	10.05	0.49	24.97	0	0	18.71	9.23	0	1.81	1.9
1	hepatocellular carcinoma cell line: HepG2 ENCODE, biol_rep3,CNhs12330,10820-111C1	hepatocellular carcinoma cell line: HepG2 ENCODE, biol_rep3,CNhs12330,10820-111C1	5.39	1.08	0	2.9	0	0	59.72	0.61	0.61	0	0	10.78	0.34	24.6	0	0	23.73	7.62	0.07	1.55	2.83
1	Hepatocyte, donor1,CNhs12340,11523-119I2	Hepatocyte, donor1,CNhs12340,11523-119I2	8.87	0	0	0	116.61	0	65.91	7.61	1.27	0	0	11.41	8.87	34.22	0	0	10.14	5.07	0	7.61	5.07
1	Hepatocyte, donor2,CNhs12349,11603-120I1	Hepatocyte, donor2,CNhs12349,11603-120I1	9.83	1.97	0	1.97	109.09	0	67.82	2.95	0.98	0	0	10.81	5.9	14.74	0	0	1.97	12.78	0.98	5.9	4.91
1	Hepatocyte, donor3,CNhs12626,11684-122I1	Hepatocyte, donor3,CNhs12626,11684-122I1	13	2.36	0	0.59	145.93	0	53.76	7.09	1.77	0	0	24.81	29.54	34.86	0	0	4.14	9.45	5.32	4.14	2.36
1	hepatoma cell line:Li-7,CNhs11271,10484-107A7	hepatoma cell line:Li-7,CNhs11271,10484-107A7	13.78	16.83	0	5.22	75	0	6.89	0.39	2.56	0	0	5.91	4.92	33.07	0	0	0.3	8.46	0	2.66	1.87
1	hereditary spherocytic anemia cell line:WIL2-NS,CNhs11891,10808-111A7	hereditary spherocytic anemia cell line:WIL2-NS,CNhs11891,10808-111A7	0	8.13	0	7.62	0	0	3.81	0	1.61	0	0	14.65	1.95	23.29	0	0	0	4.06	0	6.77	8.47
1	HES3-GFP Embryonic Stem cells, cardiomyocytic induction, day00, biol_rep3 (UH-3),CNhs13738,13366-143F9	HES3-GFP Embryonic Stem cells, cardiomyocytic induction, day00, biol_rep3 (UH-3),CNhs13738,13366-143F9	25.91	4.01	0	2.55	45.62	2.92	4.01	1.09	0.73	0	0	4.01	9.49	23.72	0	0	0	4.38	5.47	4.74	3.28
1	hippocampus - adult, donor10196,CNhs13795,10169-103B7	hippocampus - adult, donor10196,CNhs13795,10169-103B7	5.57	19.88	0	2.39	38.97	4.77	25.45	3.98	2.39	0	0	62.82	16.7	19.88	0.8	0	0	6.36	1.59	11.13	2.39
1	hippocampus, adult, donor10252,CNhs12312,10153-102I9	hippocampus, adult, donor10252,CNhs12312,10153-102I9	11.03	32.14	0	4.63	63.33	1.91	32.69	2.86	3.68	0	0	64.83	24.65	23.84	0.68	0	0	10.76	2.59	8.17	4.22
1	insula, adult, pool1,CNhs10646,10039-101F3	insula, adult, pool1,CNhs10646,10039-101F3	12.21	18.41	0	2.55	68.83	7.29	17.56	1.28	2.31	0	0	24.3	12.88	34.51	0.24	0	0	6.86	2.79	6.2	4.74
1	iPS differentiation to neuron, control donor C11-CRL2429, day00, rep2,CNhs13822,13425-144D5	iPS differentiation to neuron, control donor C11-CRL2429, day00, rep2,CNhs13822,13425-144D5	16.24	2.57	0	3.54	71.86	7.56	4.82	1.93	1.45	0	0	9.97	13.66	12.86	0	0	0	8.52	3.7	3.05	3.22
1	iPS differentiation to neuron, control donor C32-CRL1502, day00, rep1,CNhs13826,13433-144E4	iPS differentiation to neuron, control donor C32-CRL1502, day00, rep1,CNhs13826,13433-144E4	14.85	2.06	0.14	1.38	55.98	7.15	5.78	0.96	2.06	0	0	7.43	17.05	15.82	0	0	0	5.91	3.16	5.91	2.89
1	iPS differentiation to neuron, control donor C32-CRL1502, day00, rep2,CNhs13839,13437-144E8	iPS differentiation to neuron, control donor C32-CRL1502, day00, rep2,CNhs13839,13437-144E8	17.45	2.91	0	3.32	57.33	4.99	4.99	1.66	1.25	0	0	9.56	13.29	15.37	0	0	0	9.56	2.08	3.32	1.66
1	Iris Pigment Epithelial Cells, donor1,CNhs12596,11530-119I9	Iris Pigment Epithelial Cells, donor1,CNhs12596,11530-119I9	13.9	20.76	0	2.92	126.1	0.34	7.21	1.89	0.69	0	0	13.04	1.72	16.99	0	0	0	10.64	1.2	4.98	1.54
1	kidney, adult, pool1,CNhs10622,10017-101C8	kidney, adult, pool1,CNhs10622,10017-101C8	13.32	13.55	0	2.84	103.79	0.71	19.39	2.6	2.6	0.08	0	27.27	11.03	21.83	0	0	2.76	6.15	3.23	3.78	1.97
1	kidney, fetal, pool1,CNhs10652,10045-101F9	kidney, fetal, pool1,CNhs10652,10045-101F9	28.59	27.91	0.42	2.73	97.46	3.67	14.48	14.63	2.52	0.05	0	15.79	34.52	37.98	0.1	0	5.98	8.71	2.99	4.77	2.99
1	large cell lung carcinoma cell line:IA-LM,CNhs11277,10509-107D5	large cell lung carcinoma cell line:IA-LM,CNhs11277,10509-107D5	8.87	29.46	0	2.32	123.45	0.11	13.94	1.58	3.59	0	0	25.13	11.19	35.06	0	0	0	4.65	0.11	3.59	5.49
1	large cell lung carcinoma cell line:NCI-H460,CNhs12806,10839-111E2	large cell lung carcinoma cell line:NCI-H460,CNhs12806,10839-111E2	6.1	13.98	0	1.79	69.2	0.18	11.3	1.08	0.54	0	0	4.12	4.12	15.42	0	0	0	5.38	0	8.61	3.41
1	large cell non-keratinizing squamous carcinoma cell line:SKG-II-SF,CNhs11825,10692-109F8	large cell non-keratinizing squamous carcinoma cell line:SKG-II-SF,CNhs11825,10692-109F8	13.82	5.18	0	4.8	30.9	0	7.68	7.1	2.49	0	0	16.12	17.46	50.47	0	0	0	9.79	0	6.53	4.8
1	left atrium, adult, donor1,CNhs11790,10079-102A7	left atrium, adult, donor1,CNhs11790,10079-102A7	5.72	3.57	0	2.86	91.48	1.43	25.73	14.29	2.14	0	0	27.87	16.44	15.01	0	0	0	4.29	8.58	4.29	10.01
1	left ventricle, adult, donor1,CNhs11789,10078-102A6	left ventricle, adult, donor1,CNhs11789,10078-102A6	4.63	2.65	0	0.66	69.52	1.99	26.48	5.96	0.66	0	0	21.19	6.62	21.19	0	0	0	6.62	2.65	2.65	3.97
1	leiomyoblastoma cell line:G-402,CNhs11848,10721-110A1	leiomyoblastoma cell line:G-402,CNhs11848,10721-110A1	12.71	9.92	0	1.53	46.28	0.25	14.49	0.51	0.25	0	0	13.48	30.77	26.44	0	0	0	2.8	0	3.31	3.31
1	leiomyoma cell line:10964C,CNhs11722,10569-108B2	leiomyoma cell line:10964C,CNhs11722,10569-108B2	2.17	7.06	0	2.71	125.43	0.54	10.32	0.54	1.63	0	0	3.8	2.71	10.86	0	0	0	16.29	0	4.34	2.17
1	leiomyoma cell line:15242A,CNhs11723,10570-108B3	leiomyoma cell line:15242A,CNhs11723,10570-108B3	10.37	6.05	0	0.86	104.57	0.86	13.83	2.59	0	0	0	5.19	4.32	11.23	0	0	0	18.15	0	4.32	0.86
1	leiomyoma cell line:15425,CNhs11724,10571-108B4	leiomyoma cell line:15425,CNhs11724,10571-108B4	10.12	10.45	0	1.63	85.89	0.33	7.51	0.98	0.65	0	0	6.21	3.59	13.39	0	0	0	10.45	0	4.9	0.65
1	lens epithelial cell line:SRA 01/04,CNhs11750,10647-109A8	lens epithelial cell line:SRA 01/04,CNhs11750,10647-109A8	35.92	37.12	0	2.39	47.89	0	8.38	8.38	1.2	0	0	7.18	7.18	35.92	0	0	0	4.79	0	1.2	3.59
1	Lens Epithelial Cells, donor1,CNhs12342,11529-119I8	Lens Epithelial Cells, donor1,CNhs12342,11529-119I8	12.99	15.88	0	2.89	119.8	0	5.77	1.44	0	0	0	10.1	8.66	25.98	0	0	0	11.55	0	2.89	1.44
1	Lens Epithelial Cells, donor2,CNhs12568,11609-120I7	Lens Epithelial Cells, donor2,CNhs12568,11609-120I7	14.38	11.59	0	2.78	177.03	30.72	6.03	1.04	3.36	0	0	19.36	30.84	15.65	0.46	0	0	8.58	5.91	3.94	3.71
1	Lens Epithelial Cells, donor3,CNhs12572,11690-122I7	Lens Epithelial Cells, donor3,CNhs12572,11690-122I7	25.71	31.23	0	1.88	104.96	0.94	11.51	2.47	0.82	0	0	18.32	4.58	20.19	0.12	0	0	5.75	1.17	5.99	2.23
1	liposarcoma cell line:KMLS-1,CNhs11870,10782-110G8	liposarcoma cell line:KMLS-1,CNhs11870,10782-110G8	31.18	17.38	0	7.84	62.87	0	5.96	2.39	0.85	0	0	14.65	2.22	17.89	0.17	0	0	5.62	0	9.2	60.49
1	liposarcoma cell line:SW 872,CNhs11851,10726-110A6	liposarcoma cell line:SW 872,CNhs11851,10726-110A6	10.08	24.7	0	2.04	64.36	0.23	11.22	1.36	0.91	0	0	11.78	13.94	30.03	0	0	0	8.39	0	4.31	6.01
1	locus coeruleus - adult, donor10196,CNhs13808,10182-103D2	locus coeruleus - adult, donor10196,CNhs13808,10182-103D2	11.89	12.93	0	2.84	59.73	14.09	22.11	2.97	3.88	0	0	63.48	9.18	19.65	0.65	0	0	4.01	2.97	3.49	3.62
1	locus coeruleus, adult, donor10252,CNhs12322,10165-103B3	locus coeruleus, adult, donor10252,CNhs12322,10165-103B3	9.39	11.24	0	5.02	60.43	8.46	28.69	3.04	5.02	0	0	55.93	17.72	24.99	0.4	0	0	10.98	2.51	6.74	2.64
1	lung adenocarcinoma cell line:A549,CNhs11275,10499-107C4	lung adenocarcinoma cell line:A549,CNhs11275,10499-107C4	7.53	9.58	0	1.54	61.93	0.17	3.08	1.37	2.05	0	0	15.23	1.37	20.87	0	0	3.08	8.21	0	5.3	2.4
1	lung adenocarcinoma cell line:PC-14,CNhs10726,10408-106B3	lung adenocarcinoma cell line:PC-14,CNhs10726,10408-106B3	34.54	57.79	0	1.41	51.45	0	3.52	1.41	4.93	0	0	39.47	7.75	37.36	0	0	0	3.52	0	0.7	3.52
1	lung, adult, pool1,CNhs10625,10019-101D1	lung, adult, pool1,CNhs10625,10019-101D1	19.11	12.49	0.43	1.07	54.03	0.53	29.05	6.09	1.82	0	0	39.19	38.34	20.29	0	0.11	2.56	11	9.5	3.2	2.67
1	lung, fetal, donor1,CNhs11680,10068-101I5	lung, fetal, donor1,CNhs11680,10068-101I5	80.02	44.33	0.16	4.87	49.05	0.63	17.92	22.64	0.31	0.79	0	69.96	19.81	42.76	0	0.16	0.94	6.45	5.66	3.93	2.67
1	lung, right lower lobe, adult, donor1,CNhs11786,10075-102A3	lung, right lower lobe, adult, donor1,CNhs11786,10075-102A3	26.1	9.53	0	3.31	52.19	0.83	25.68	13.26	0.41	0.83	0	22.78	47.22	26.93	0	0	2.49	9.94	14.5	4.56	2.07
1	malignant trichilemmal cyst cell line:DJM-1,CNhs10730,10412-106B7	malignant trichilemmal cyst cell line:DJM-1,CNhs10730,10412-106B7	33.83	31.28	0	2.55	81.07	0	5.11	0	3.19	0	0	29.36	24.26	47.24	0	0	0	7.66	0.64	4.47	1.92
1	Mallassez-derived cells, donor1 (MZH3),CNhs12538,12142-128E9	Mallassez-derived cells, donor1 (MZH3),CNhs12538,12142-128E9	15	7.5	0	1.87	79.67	0	3.75	0	0	0	0	7.5	22.5	8.44	0	0	0	8.44	0	0.94	0.94
1	Mallassez-derived cells, donor2,CNhs13550,11929-125I3	Mallassez-derived cells, donor2,CNhs13550,11929-125I3	18.31	25.7	0	2.69	94.91	0	6.05	0	0	0	0	19.15	17.97	17.13	0.34	0	0	7.06	0.67	3.02	0.84
1	Mallassez-derived cells, donor3,CNhs13551,11930-125I4	Mallassez-derived cells, donor3,CNhs13551,11930-125I4	19	14.18	0	2.13	69.61	0	3.4	0	0.43	0	0	14.6	21.41	15.31	0	0	0	6.52	0.28	1.84	0.43
1	Mammary Epithelial Cell, donor1,CNhs11077,11273-116H4	Mammary Epithelial Cell, donor1,CNhs11077,11273-116H4	18.72	5.46	0	3.85	32.42	0	4.3	0.81	0.81	0	0	11.64	30.54	13.34	0	0	0	12.72	0.09	3.58	1.43
1	Mammary Epithelial Cell, donor2,CNhs11382,11350-117G9	Mammary Epithelial Cell, donor2,CNhs11382,11350-117G9	9.59	4.07	0	1.74	31.1	0	7.85	0.58	0.29	0	0	9.59	60.16	19.18	0	0	0	9.3	0.58	4.65	1.45
1	Mammary Epithelial Cell, donor3,CNhs12032,11422-118F9	Mammary Epithelial Cell, donor3,CNhs12032,11422-118F9	7.28	7.67	0	1.92	56.36	0	3.83	0.77	0	0	0	3.07	121.15	20.32	0	0	0	14.57	0.38	6.9	0.77
1	mature adipocyte, donor1,CNhs12558,12231-129F8	mature adipocyte, donor1,CNhs12558,12231-129F8	13.06	3.81	0	1.09	62.02	0	7.62	0.54	3.81	0	0	44.07	29.38	31.01	0	0	0	11.97	0	2.18	33.19
1	mature adipocyte, donor2,CNhs12559,12232-129F9	mature adipocyte, donor2,CNhs12559,12232-129F9	16.55	3.01	0	1	41.61	0.5	8.77	1.75	2.51	0	0	32.34	37.6	34.09	0.75	0	0	9.53	1.25	1.5	11.78
1	mature adipocyte, donor3,CNhs12560,12233-129G1	mature adipocyte, donor3,CNhs12560,12233-129G1	9.5	3.06	0	2.14	53	0.92	12.56	1.84	1.23	0	0	32.78	24.51	24.2	0	0	0	5.51	0.61	3.06	12.25
1	mature adipocyte, donor4,CNhs12562,12234-129G2	mature adipocyte, donor4,CNhs12562,12234-129G2	10.49	1.64	0	2.95	40.98	1.31	11.48	1.31	0.33	0	0	42.3	23.93	34.1	0.33	0	0	4.26	1.31	3.28	23.61
1	maxillary sinus tumor cell line:HSQ-89,CNhs10732,10414-106B9	maxillary sinus tumor cell line:HSQ-89,CNhs10732,10414-106B9	8.32	7.07	0	2.2	55.44	2.36	12.09	0	2.2	0	0	23.24	3.61	44.45	0	0	0	6.6	0	3.77	9.42
1	MCF7 breast cancer cell line response to EGF1, 00hr00min, biol_rep2,CNhs12475,13097-140D1	MCF7 breast cancer cell line response to EGF1, 00hr00min, biol_rep2,CNhs12475,13097-140D1	26.08	13.43	0	2.37	59.27	0	11.06	0	0.79	0	0	0.79	12.64	31.61	0	0	0	17.38	3.16	16.59	1.58
1	MCF7 breast cancer cell line response to EGF1, 00hr00min, biol_rep3,CNhs12703,13163-141B4	MCF7 breast cancer cell line response to EGF1, 00hr00min, biol_rep3,CNhs12703,13163-141B4	22.32	6.87	0	2.58	48.08	0	8.58	0	0.86	0	0	2.58	12.02	24.9	0	0	0	13.74	3.43	15.45	3.43
1	medial frontal gyrus - adult, donor10196,CNhs13796,10170-103B8	medial frontal gyrus - adult, donor10196,CNhs13796,10170-103B8	5.32	7.97	0	3.54	40.76	5.32	25.7	2.66	1.77	0	0	65.57	8.86	28.35	0	0	0	2.66	3.54	9.75	6.2
1	medial temporal gyrus - adult, donor10196,CNhs13809,10183-103D3	medial temporal gyrus - adult, donor10196,CNhs13809,10183-103D3	5.49	13.3	0	2.44	41.49	6.96	19.28	0.37	2.32	0	0	60.89	5.98	18.91	0.37	0	0	4.88	1.83	7.08	7.2
1	medial temporal gyrus, adult, donor10252,CNhs12310,10150-102I6	medial temporal gyrus, adult, donor10252,CNhs12310,10150-102I6	6.51	25.66	0	4.26	42.31	2.88	34.68	2.63	3.25	0	0	78.87	12.64	23.79	0.38	0	0	7.14	4.01	7.39	3.76
1	medulla oblongata - adult, donor10196,CNhs13800,10174-103C3	medulla oblongata - adult, donor10196,CNhs13800,10174-103C3	12.62	5.16	0	2.29	76.26	6.88	15.48	2.87	0.57	0	0	44.73	7.45	25.23	0	0	0	4.59	8.03	4.01	4.59
1	medulla oblongata, adult, donor10252,CNhs12315,10155-103A2	medulla oblongata, adult, donor10252,CNhs12315,10155-103A2	8.76	8.99	0	3.66	61.34	2.77	27.07	3.88	3.77	0	0	60.23	18.08	25.18	0.11	0	0	10.54	5.77	5.77	2.55
1	medulla oblongata, adult, pool1,CNhs10645,10038-101F2	medulla oblongata, adult, pool1,CNhs10645,10038-101F2	12.54	8.51	0	3.29	105.69	6.77	16.15	1.49	5.03	0	0	21.55	21.05	35.15	0.19	0	0	4.41	2.92	6.71	2.05
1	medulloblastoma cell line:D283 Med,CNhs12805,10838-111E1	medulloblastoma cell line:D283 Med,CNhs12805,10838-111E1	7.33	32.1	0	1.66	20.06	0	8.99	1.52	2.21	0	0	10.51	12.45	23.8	0	0	0	4.43	2.08	4.15	3.04
1	medulloblastoma cell line:ONS-76,CNhs11861,10759-110E3	medulloblastoma cell line:ONS-76,CNhs11861,10759-110E3	21	9.37	0	2.12	59.24	0.37	12.12	0.5	0.75	0	0	7.87	32.99	20.62	0	0	0	4.62	0	1.25	3.37
1	Melanocyte - dark, donor3,CNhs12570,11663-122F7	Melanocyte - dark, donor3,CNhs12570,11663-122F7	13.91	10.41	0	5.91	90.29	0.06	5.4	0.06	1.46	0	0	20.13	3.11	27.81	0.06	0	0	10.86	1.71	3.11	4.06
1	Melanocyte - light, donor1,CNhs11303,11274-116H5	Melanocyte - light, donor1,CNhs11303,11274-116H5	20.63	26.74	0	4.97	126.06	0.38	4.58	0	2.29	0	0	6.88	10.7	36.29	0	0	0	31.32	0.38	7.64	3.06
1	Melanocyte - light, donor2,CNhs11383,11351-117H1	Melanocyte - light, donor2,CNhs11383,11351-117H1	16.41	44.54	0	3.52	57.44	0	2.34	0	1.17	0	0	2.34	10.55	36.34	0	0	0	49.23	1.17	15.24	5.86
1	Melanocyte - light, donor3,CNhs12033,11423-118G1	Melanocyte - light, donor3,CNhs12033,11423-118G1	8.55	18.82	0	5.13	80.4	0	0	0	1.71	0	0	5.13	15.4	18.82	0	0	0	23.95	1.71	3.42	3.42
1	Melanocyte, donor1 (MC+1),CNhs12816,12641-134G4	Melanocyte, donor1 (MC+1),CNhs12816,12641-134G4	20.26	16.04	0	4.01	83.39	0	4.01	0.1	0.93	0	0	11.31	7.92	17.99	0	0	0	18.1	0.72	4.73	4.83
1	Melanocyte, donor2 (MC+2),CNhs13156,12739-135I3	Melanocyte, donor2 (MC+2),CNhs13156,12739-135I3	11.41	17.12	0	6.61	74.18	0.3	9.01	0	0.9	0	0	12.31	4.81	9.61	0.3	0	0	12.61	0	4.2	1.8
1	Melanocyte, donor3 (MC+3),CNhs13406,12837-137B2	Melanocyte, donor3 (MC+3),CNhs13406,12837-137B2	19.72	33.16	0	4.29	99.47	0.29	10.29	0	2.29	0	0	20.87	3.43	17.72	0	0	0	10.29	0.86	8	4
1	melanoma cell line:COLO 679,CNhs11281,10514-107E1	melanoma cell line:COLO 679,CNhs11281,10514-107E1	28.96	24.42	0	5.91	73.7	0	4.85	0.3	4.55	0	0	13.19	3.94	20.32	0	0	0	7.13	0.15	4.7	3.03
1	melanoma cell line:G-361,CNhs11254,10465-106H6	melanoma cell line:G-361,CNhs11254,10465-106H6	5.14	6.28	0	2.57	73.65	1.43	4.85	0	0.57	0	0	11.13	10.85	40.54	0	0	0	14.56	0	5.71	2.57
1	Meningeal Cells, donor1,CNhs11320,11493-119E8	Meningeal Cells, donor1,CNhs11320,11493-119E8	13.79	40.37	0	2.47	59.09	0.22	4.15	4.26	0.78	0	0	8.75	20.07	37.56	0.22	0	0	7.85	0	6.73	1.68
1	Meningeal Cells, donor2,CNhs12080,11573-120E7	Meningeal Cells, donor2,CNhs12080,11573-120E7	7.85	33.13	0	3.05	89.37	0.44	9.59	9.16	0.44	0	0	5.23	35.31	23.98	0	0	0	4.8	0	8.28	1.31
1	Meningeal Cells, donor3,CNhs12731,11654-122E7	Meningeal Cells, donor3,CNhs12731,11654-122E7	17.97	15.33	0	4.03	58.01	0.22	3.37	2.79	0.88	0	0	9.9	7.04	18.19	0.07	0	0	7.7	0	3.23	2.27
1	meningioma cell line:HKBMM,CNhs11945,10691-109F7	meningioma cell line:HKBMM,CNhs11945,10691-109F7	4	8.23	0	2.35	45.17	0	11.76	0.47	3.06	0	0	12	6.12	14.12	0	0	0	10.35	0	3.53	2.12
1	merkel cell carcinoma cell line:MKL-1,CNhs12838,10843-111E6	merkel cell carcinoma cell line:MKL-1,CNhs12838,10843-111E6	29.97	32.78	0	6.09	51.99	0	20.14	0	0.94	0	0	29.97	1.87	25.76	0	0	0	7.96	5.62	4.68	8.43
1	merkel cell carcinoma cell line:MS-1,CNhs12839,10844-111E7	merkel cell carcinoma cell line:MS-1,CNhs12839,10844-111E7	26.67	28.69	0	2.61	81.16	0.29	9.71	2.61	4.49	0	0	11.16	4.64	30.87	0	0	0	8.7	15.07	4.93	4.49
1	mesenchymal precursor cell - adipose, donor1,CNhs12363,11747-123G1	mesenchymal precursor cell - adipose, donor1,CNhs12363,11747-123G1	9.55	26.72	0	3.28	44.78	0	7.16	0.6	0.15	0	0	8.66	4.48	14.78	0	0	0	7.76	0.15	5.67	2.54
1	mesenchymal precursor cell - adipose, donor2,CNhs12364,11748-123G2	mesenchymal precursor cell - adipose, donor2,CNhs12364,11748-123G2	10.52	31.55	0	4.44	47.91	0.47	4.21	0.47	0.47	0	0	16.59	4.21	13.32	0	0	0	10.28	0.47	9.35	1.87
1	mesenchymal precursor cell - adipose, donor3,CNhs12365,11749-123G3	mesenchymal precursor cell - adipose, donor3,CNhs12365,11749-123G3	13.32	14.42	0	3.88	72.12	0	11.1	1.11	0	0	0	11.1	2.22	9.43	0	0	0	4.99	0	7.21	1.11
1	mesenchymal precursor cell - bone marrow, donor1,CNhs12366,11750-123G4	mesenchymal precursor cell - bone marrow, donor1,CNhs12366,11750-123G4	9.47	20.83	0	3.41	97.16	0.19	7.95	1.7	0.76	0	0	11.93	1.52	15.53	0	0	0	7.01	1.14	3.98	2.84
1	mesenchymal precursor cell - bone marrow, donor2,CNhs12367,11751-123G5	mesenchymal precursor cell - bone marrow, donor2,CNhs12367,11751-123G5	10.82	16.86	0	2.77	99.62	1.01	10.31	2.26	1.76	0	0	9.81	2.52	15.35	0	0	0	8.05	0.25	5.03	2.01
1	mesenchymal precursor cell - bone marrow, donor3,CNhs13098,11840-124H4	mesenchymal precursor cell - bone marrow, donor3,CNhs13098,11840-124H4	8.9	16.02	0	0.89	60.51	0.89	6.23	0	0.89	0	0	10.68	5.34	16.02	0	0	0	8.01	1.78	2.67	2.67
1	mesenchymal precursor cell - cardiac, donor1,CNhs12368,11752-123G6	mesenchymal precursor cell - cardiac, donor1,CNhs12368,11752-123G6	11.67	3.43	0	3.89	103.66	0.23	5.03	0.69	0.69	0	0	14.19	3.66	9.61	0	0	0	13.96	0	9.84	0.23
1	mesenchymal precursor cell - cardiac, donor2,CNhs12369,11753-123G7	mesenchymal precursor cell - cardiac, donor2,CNhs12369,11753-123G7	9.07	13.76	0	2.72	89.38	0.15	9.07	1.81	0.15	0	0	11.8	4.99	15.88	0	0	0	8.92	0	5.6	1.81
1	mesenchymal precursor cell - cardiac, donor3,CNhs12370,11754-123G8	mesenchymal precursor cell - cardiac, donor3,CNhs12370,11754-123G8	19.74	30.93	0	2.49	64.04	0.31	8.39	0.47	0.62	0	0	7.31	3.58	10.88	0	0	0	8.24	0	5.28	2.8
1	mesenchymal precursor cell - cardiac, donor4,CNhs12371,11755-123G9	mesenchymal precursor cell - cardiac, donor4,CNhs12371,11755-123G9	30.01	11.53	0	2.37	77.77	0.15	6.51	0.44	0.89	0	0	11.53	2.96	18.04	0	0	0	11.09	0	5.03	1.63
1	mesenchymal stem cell line:Hu5/E18,CNhs11718,10568-108B1	mesenchymal stem cell line:Hu5/E18,CNhs11718,10568-108B1	11.2	13.6	0	3.2	45.6	0	3.2	2.4	1.2	0	0	5.2	3.2	15.2	0	0	0	14.4	0	4	2.8
1	Mesenchymal stem cells - adipose, donor0,CNhs10844,11217-116B2	Mesenchymal stem cells - adipose, donor0,CNhs10844,11217-116B2	19.54	8.47	0	4.89	49.84	0	1.63	0.33	0.65	0	0	7.49	5.86	10.75	0	0	0	12.05	1.3	4.89	3.91
1	Mesenchymal Stem Cells - adipose, donor1,CNhs11345,11537-120A7	Mesenchymal Stem Cells - adipose, donor1,CNhs11345,11537-120A7	17.88	35.77	0	0	350.5	0	10.73	3.58	3.58	0	0	0	7.15	35.77	0	0	0	125.18	0	25.04	0
1	Mesenchymal Stem Cells - adipose, donor3,CNhs12922,11698-123A6	Mesenchymal Stem Cells - adipose, donor3,CNhs12922,11698-123A6	14.37	8.45	0	2.54	43.11	0	0.85	0	0.85	0	0	4.23	8.45	10.14	0	0	0	13.52	0.85	4.23	0.85
1	Mesenchymal Stem Cells - amniotic membrane, donor1,CNhs11349,11547-120B8	Mesenchymal Stem Cells - amniotic membrane, donor1,CNhs11349,11547-120B8	31.11	27.39	0	1.33	114.62	0	8.24	9.57	0.27	0	0	12.77	6.12	17.29	0	0	0	10.9	0	4.79	2.39
1	Mesenchymal Stem Cells - amniotic membrane, donor2,CNhs12104,11627-122B7	Mesenchymal Stem Cells - amniotic membrane, donor2,CNhs12104,11627-122B7	19.76	14.56	0	1.04	104.01	0	14.56	13.52	1.04	0	0	7.28	11.44	12.48	0	0	0	14.56	0	9.36	2.08
1	Mesenchymal Stem Cells - bone marrow, donor1,CNhs11344,11536-120A6	Mesenchymal Stem Cells - bone marrow, donor1,CNhs11344,11536-120A6	9.52	16.2	0	3.09	64.04	0.51	3.34	1.54	1.03	0	0	3.09	5.4	31.38	0	0	0	18.26	0	4.63	3.34
1	Mesenchymal Stem Cells - bone marrow, donor2,CNhs12100,11616-122A5	Mesenchymal Stem Cells - bone marrow, donor2,CNhs12100,11616-122A5	8.51	5.67	0	0	70.92	1.42	4.26	1.42	4.26	0	0	0	5.67	28.37	0	0	0	12.77	0	2.84	4.26
1	Mesenchymal Stem Cells - bone marrow, donor3,CNhs12126,11697-123A5	Mesenchymal Stem Cells - bone marrow, donor3,CNhs12126,11697-123A5	9.06	14.65	0	2.13	66.07	0.53	3.2	4	2.4	0	0	2.66	4	29.04	0	0	0	15.45	0.53	7.19	1.6
1	Mesenchymal stem cells - hepatic, donor0,CNhs10845,11218-116B3	Mesenchymal stem cells - hepatic, donor0,CNhs10845,11218-116B3	17.77	19.55	0	0.36	55.09	0.71	11.73	7.11	1.42	0	0	16.35	5.33	11.02	0	0	0	20.26	0	4.62	4.98
1	Mesenchymal Stem Cells - hepatic, donor2,CNhs12730,11618-122A7	Mesenchymal Stem Cells - hepatic, donor2,CNhs12730,11618-122A7	17.87	22.3	0	2	60.19	1.29	13.73	5.29	0.29	0	0	16.73	4.29	15.01	0	0	0	19.3	0	3.72	5.43
1	Mesenchymal stem cells - umbilical, donor0,CNhs12492,11214-116A8	Mesenchymal stem cells - umbilical, donor0,CNhs12492,11214-116A8	6.34	11.88	0	3.96	50.68	0	7.13	0	1.58	0	0	6.34	3.17	14.26	0	0	0	27.72	0	11.09	3.96
1	Mesenchymal Stem Cells - umbilical, donor1,CNhs11347,11539-120A9	Mesenchymal Stem Cells - umbilical, donor1,CNhs11347,11539-120A9	11.4	39.07	0	1.63	153.02	4.34	5.97	0.54	1.63	0	0	7.6	2.71	21.7	0	0	0	26.59	0	5.97	1.09
1	Mesenchymal Stem Cells - umbilical, donor3,CNhs12127,11700-123A8	Mesenchymal Stem Cells - umbilical, donor3,CNhs12127,11700-123A8	6.59	30.46	0	3.29	65.86	1.65	4.12	2.47	0	0	0	4.12	4.12	22.23	0	0	0	24.7	0	7.41	4.12
1	Mesenchymal Stem Cells - Wharton's Jelly, donor1,CNhs11057,11548-120B9	Mesenchymal Stem Cells - Wharton's Jelly, donor1,CNhs11057,11548-120B9	26.89	13.83	0	0.9	106.26	0.26	4.78	3.62	1.16	0	0	13.7	2.33	18.49	0	0	0	13.7	0	4.65	0.65
1	mesenchymal stem cells (adipose derived), adipogenic induction, 00hr00min, biol_rep2,CNhs13420,13230-141I8	mesenchymal stem cells (adipose derived), adipogenic induction, 00hr00min, biol_rep2,CNhs13420,13230-141I8	15.11	31.59	0	3.09	67.31	0	5.84	5.15	0.69	0	0	8.58	3.09	21.98	0	0	0	11.68	0	5.49	1.03
1	mesenchymal stem cells (adipose derived), adipogenic induction, 00hr00min, biol_rep3,CNhs13421,13231-141I9	mesenchymal stem cells (adipose derived), adipogenic induction, 00hr00min, biol_rep3,CNhs13421,13231-141I9	16.5	29.97	0	2.02	71.39	0	6.73	5.72	0.67	0	0	8.76	4.04	16.84	0.34	0	0	12.8	0	8.76	2.02
1	mesodermal tumor cell line:HIRS-BM,CNhs12191,10696-109G3	mesodermal tumor cell line:HIRS-BM,CNhs12191,10696-109G3	60.57	27.76	0	3.79	107.26	0	16.4	2.52	1.26	0	0	132.49	35.33	37.86	0	0	0	3.79	0	7.57	5.05
1	Mesothelial Cells, donor1,CNhs10850,11247-116E5	Mesothelial Cells, donor1,CNhs10850,11247-116E5	10.25	13.56	0	0.9	158.26	0.3	4.22	4.22	0.3	0	0	8.14	3.62	11.15	0	0	0	21.7	0	3.62	3.01
1	Mesothelial Cells, donor2,CNhs12197,12156-128G5	Mesothelial Cells, donor2,CNhs12197,12156-128G5	8.72	16.56	0	1.74	158.62	2.61	7.84	0	0	0	0	13.94	9.59	13.94	0	0	0	13.07	0	2.61	0.87
1	Mesothelial Cells, donor3,CNhs12012,11402-118D7	Mesothelial Cells, donor3,CNhs12012,11402-118D7	16.5	21.99	0	1.4	157.96	0.6	10.5	2	0.7	0	0	14.5	3.7	12.5	0.2	0	0	19.29	0.1	4.9	0.9
1	mesothelioma cell line:ACC-MESO-1,CNhs11263,10493-107B7	mesothelioma cell line:ACC-MESO-1,CNhs11263,10493-107B7	24.66	10.4	0	2.7	21.77	0.58	3.47	1.35	0.58	0	0	15.22	4.43	31.2	0	0	0	10.4	0	1.54	4.05
1	mesothelioma cell line:ACC-MESO-4,CNhs11264,10494-107B8	mesothelioma cell line:ACC-MESO-4,CNhs11264,10494-107B8	17.16	26.81	0	0.43	56.18	0	6.86	2.57	0	0	0	10.94	6.22	29.59	0	0	0	18.23	0	1.07	0.86
1	mesothelioma cell line:Mero-25,CNhs13066,10850-111F4	mesothelioma cell line:Mero-25,CNhs13066,10850-111F4	14.35	10.44	0	2.87	84.04	0	1.83	0.78	7.05	0	0	4.96	8.61	33.41	0	0	0	39.41	0	6.52	0.78
1	mesothelioma cell line:Mero-41,CNhs13067,10851-111F5	mesothelioma cell line:Mero-41,CNhs13067,10851-111F5	12.24	14.74	0	4.08	55.54	0	4.76	2.27	1.59	0	0	7.71	3.4	26.3	0.23	0	0	16.32	0	3.85	4.76
1	mesothelioma cell line:Mero-48a,CNhs13068,10852-111F6	mesothelioma cell line:Mero-48a,CNhs13068,10852-111F6	6.71	20.61	0	4.4	25.24	0	12.73	2.55	0.23	0	0	6.25	5.33	23.15	0	0	0	17.36	0	3.24	3.7
1	mesothelioma cell line:Mero-82,CNhs13069,10853-111F7	mesothelioma cell line:Mero-82,CNhs13069,10853-111F7	10.77	18.36	0	5.14	82.48	0.24	3.67	2.45	1.71	0	0	9.79	7.34	23.49	0	0	0	16.89	0	5.63	1.22
1	mesothelioma cell line:Mero-83,CNhs13070,10854-111F8	mesothelioma cell line:Mero-83,CNhs13070,10854-111F8	10.39	13.79	0	2.69	65.9	0	3.58	1.79	0.36	0	0	6.63	22.92	22.92	0	0	0	13.25	0	2.87	1.43
1	mesothelioma cell line:Mero-84,CNhs13072,10855-111F9	mesothelioma cell line:Mero-84,CNhs13072,10855-111F9	4.63	24.4	0.31	2.16	87.39	0	3.4	0	0.93	0.31	0	2.78	9.26	28.41	0	0	0	13.9	0	4.32	4.63
1	mesothelioma cell line:Mero-95,CNhs13073,10856-111G1	mesothelioma cell line:Mero-95,CNhs13073,10856-111G1	27.63	23.68	0	2.19	55.26	0	4.39	2.41	0.88	0	0	8.99	3.95	17.76	0	0	0	19.3	0	5.26	2.41
1	mesothelioma cell line:NCI-H2052,CNhs13063,10847-111F1	mesothelioma cell line:NCI-H2052,CNhs13063,10847-111F1	15.55	12.9	0	1.24	48.41	0	3	1.41	0.35	0	0	4.42	6.36	19.97	0	0	0	8.66	0	3.53	2.83
1	mesothelioma cell line:NCI-H226,CNhs13062,10846-111E9	mesothelioma cell line:NCI-H226,CNhs13062,10846-111E9	23.73	8.3	0	2.51	64.05	0	2.12	1.16	0.96	0	0	2.51	4.44	19.29	0	0	0	19.1	0	4.05	1.35
1	mesothelioma cell line:NCI-H2452,CNhs13064,10848-111F2	mesothelioma cell line:NCI-H2452,CNhs13064,10848-111F2	12.84	3.21	0	2.03	58.29	0	7.26	1.86	0.51	0	0	15.54	2.53	20.78	0	0	0	11.32	0	3.72	2.2
1	mesothelioma cell line:NCI-H28,CNhs13061,10845-111E8	mesothelioma cell line:NCI-H28,CNhs13061,10845-111E8	6.66	11.79	0	2.56	28.19	0	3.84	0.51	0	0	0	12.81	40.49	32.8	0	0	0	11.53	0	2.82	2.82
1	mesothelioma cell line:No36,CNhs13074,10857-111G2	mesothelioma cell line:No36,CNhs13074,10857-111G2	6.91	18.65	0	5.53	31.09	0	6.56	0.69	0.35	0	0	4.84	8.98	25.22	0	0	0	11.74	0	2.42	1.73
1	mesothelioma cell line:ONE58,CNhs13075,10858-111G3	mesothelioma cell line:ONE58,CNhs13075,10858-111G3	10.33	5.17	0	7.29	0	0	11.55	4.25	2.13	0	0	6.08	4.86	20.66	0	0	0	15.5	0	1.82	2.73
1	middle temporal gyrus, donor10252,CNhs12316,10156-103A3	middle temporal gyrus, donor10252,CNhs12316,10156-103A3	7.6	23.5	0	3.59	52.4	3.18	34.84	3.46	4.56	0	0	84.61	14.79	30.69	0.14	0	0	9.26	2.49	7.6	2.35
1	migratory langerhans cells, donor1,CNhs13535,11901-125F2	migratory langerhans cells, donor1,CNhs13535,11901-125F2	7.4	183.17	0	0.58	40.14	0	1.56	0	0.39	0	0	34.49	1.36	32.74	0	0	0	30.4	0.19	3.31	1.56
1	migratory langerhans cells, donor2,CNhs13536,11902-125F3	migratory langerhans cells, donor2,CNhs13536,11902-125F3	14.48	103.5	0	2.13	78.66	0	0.53	0	0.53	0	0	19.8	2.39	31.75	0	0	0	25.78	0.4	2.92	0.8
1	migratory langerhans cells, donor3,CNhs13547,11903-125F4	migratory langerhans cells, donor3,CNhs13547,11903-125F4	15.05	60.68	0	1.14	53.98	0.16	1.31	0.16	0.49	0	0	39.09	2.45	31.73	0	0	0	27.32	0	3.93	3.43
1	mixed mullerian tumor cell line:HTMMT,CNhs11944,10689-109F5	mixed mullerian tumor cell line:HTMMT,CNhs11944,10689-109F5	6.22	13.76	0	3.93	41.28	0	6.88	1.97	1.64	0	0	13.1	7.86	30.47	0	0	0	17.36	0	1.64	3.28
1	mucinous adenocarcinoma cell line:JHOM-1,CNhs11752,10648-109A9	mucinous adenocarcinoma cell line:JHOM-1,CNhs11752,10648-109A9	9.09	21.63	0	2.95	28.76	0	5.9	7.37	1.47	0.25	0	3.44	2.95	16.22	0	0	0	20.4	0.25	4.67	2.46
1	mucinous cystadenocarcinoma cell line:MCAS,CNhs11873,10784-110H1	mucinous cystadenocarcinoma cell line:MCAS,CNhs11873,10784-110H1	16.9	18.17	0	3.59	42.69	0.21	6.76	1.27	4.44	0	0	8.03	4.44	20.71	0	0	0	17.96	0.42	4.86	1.69
1	Multipotent Cord Blood Unrestricted Somatic Stem Cells, donor1,CNhs11350,11549-120C1	Multipotent Cord Blood Unrestricted Somatic Stem Cells, donor1,CNhs11350,11549-120C1	19.65	19.65	0	2.4	98.97	0	8.39	1.44	0.24	0	0	9.58	5.75	14.14	0	0	0	7.91	0	4.55	1.44
1	Multipotent Cord Blood Unrestricted Somatic Stem Cells, donor2,CNhs12105,11629-122B9	Multipotent Cord Blood Unrestricted Somatic Stem Cells, donor2,CNhs12105,11629-122B9	12.63	35.61	0	5.74	106.82	2.3	20.68	17.23	0	0	0	5.74	13.78	17.23	0	0	0	9.19	0	5.74	6.89
1	Myoblast differentiation to myotubes, day00, control donor1,CNhs13847,13469-144I4	Myoblast differentiation to myotubes, day00, control donor1,CNhs13847,13469-144I4	31.38	72.74	0	1.43	82.73	0	11.41	1.43	1.43	0	0	62.76	1.43	24.25	0	0	0	7.13	0	8.56	4.28
1	Myoblast, donor1,CNhs10870,11241-116D8	Myoblast, donor1,CNhs10870,11241-116D8	24.9	11.29	0	2.75	74.42	0	9.7	3.91	0.72	0	0	8.98	1.3	14.04	0	0	0	16.07	0.14	3.19	1.88
1	Myoblast, donor2,CNhs11965,11322-117D8	Myoblast, donor2,CNhs11965,11322-117D8	15.41	14.38	0	2.26	82.4	0.21	5.55	3.29	0.41	0	0	11.92	2.05	13.56	0	0	0	11.71	1.85	5.14	3.9
1	Myoblast, donor3,CNhs11908,11398-118D3	Myoblast, donor3,CNhs11908,11398-118D3	21.49	16.29	0	2.86	49.42	0.36	5.19	4.83	0.54	0	0	16.29	1.61	21.31	0	0	0	10.21	1.79	6.09	2.33
1	myxofibrosarcoma cell line:MFH-ino,CNhs11729,10600-108E6	myxofibrosarcoma cell line:MFH-ino,CNhs11729,10600-108E6	16.46	21	0	1.14	31.21	0	14.19	5.68	0	0	0	36.89	11.92	29.51	0	0	0	9.65	0	2.84	3.97
1	myxofibrosarcoma cell line:NMFH-1,CNhs11821,10684-109E9	myxofibrosarcoma cell line:NMFH-1,CNhs11821,10684-109E9	5.89	7	0	2.95	5.34	0	7	2.21	0.74	0	0	6.81	1.47	25.41	0	0	0	12.7	2.21	5.89	5.15
1	nasal epithelial cells, donor1, tech_rep1,CNhs12589,12226-129F3	nasal epithelial cells, donor1, tech_rep1,CNhs12589,12226-129F3	23.08	0.98	0	1.12	32.17	0.14	5.32	0	0.42	0	0	10.77	46.86	18.18	0	0	0	19.58	0	5.6	1.82
1	nasal epithelial cells, donor2,CNhs12574,12227-129F4	nasal epithelial cells, donor2,CNhs12574,12227-129F4	20.53	22.39	0	1.87	26.13	0	1.87	0.62	0.62	0	0	3.73	36.7	19.91	0	0	0	13.06	1.87	0.62	2.49
1	Neural stem cells, donor1,CNhs11063,11275-116H6	Neural stem cells, donor1,CNhs11063,11275-116H6	16.52	9.91	0	4.57	128.57	1.02	8.13	1.02	3.81	0	0	11.69	41.67	24.9	1.02	0	0	3.3	6.1	2.54	0.51
1	Neural stem cells, donor2,CNhs11384,11352-117H2	Neural stem cells, donor2,CNhs11384,11352-117H2	79.39	39.04	0	3.9	79.39	0	9.11	3.9	3.9	0	0	23.43	36.44	28.63	0	0	0	3.9	1.3	5.21	0
1	neuroblastoma cell line:CHP-134,CNhs11276,10508-107D4	neuroblastoma cell line:CHP-134,CNhs11276,10508-107D4	24.04	76.48	0	2.43	9.72	0	15.35	0	2.69	0	0	22.38	1.79	35.17	0	0	0	5.24	0.77	4.73	5.37
1	neuroblastoma cell line:NB-1,CNhs11284,10539-107G8	neuroblastoma cell line:NB-1,CNhs11284,10539-107G8	20.06	12.18	0	5.28	22.1	0	11.86	0.65	1.19	0	0	14.99	27.39	29.76	0	0	0	2.91	0.11	4.53	3.88
1	neuroblastoma cell line:NBsusSR,CNhs11818,10607-108F4	neuroblastoma cell line:NBsusSR,CNhs11818,10607-108F4	4.72	27.84	0	2.04	36.96	0.16	15.57	2.36	2.67	0	0	19.03	25.63	23.28	0	0	0	5.98	0	7.08	10.22
1	neuroblastoma cell line:NH-12,CNhs11811,10555-107I6	neuroblastoma cell line:NH-12,CNhs11811,10555-107I6	13.11	9.94	0	2.95	46.85	0.44	12.01	1.09	1.31	0	0	15.84	0.22	45.98	0.11	0	0	5.79	0.22	5.46	3.49
1	neuroectodermal tumor cell line:FU-RPNT-1,CNhs11744,10637-108I7	neuroectodermal tumor cell line:FU-RPNT-1,CNhs11744,10637-108I7	8.29	158.58	0	2.13	62.71	0.43	14.46	48.25	0.64	0	0	16.79	1.28	25.51	0	0	0	5.1	0	4.04	6.16
1	neuroectodermal tumor cell line:FU-RPNT-2,CNhs11753,10663-109C6	neuroectodermal tumor cell line:FU-RPNT-2,CNhs11753,10663-109C6	3.72	66.31	0	0.99	71.39	0.12	10.04	17.85	2.6	0	0	15.12	16.48	21.07	0	0	0	7.93	0	4.96	4.96
1	neuroectodermal tumor cell line:TASK1,CNhs11866,10774-110F9	neuroectodermal tumor cell line:TASK1,CNhs11866,10774-110F9	2.72	40.06	0	1.19	41.41	0.34	10.01	4.41	0.34	0	0	4.92	6.11	16.12	0	0	0	9	0	7.3	3.39
1	neuroepithelioma cell line:SK-N-MC,CNhs11853,10728-110A8	neuroepithelioma cell line:SK-N-MC,CNhs11853,10728-110A8	7.82	89.38	0	0	56.98	0	24.02	32.96	1.12	0	0	20.67	12.85	36.87	0	0	0	5.03	0	6.15	7.82
1	neurofibroma cell line:Hs 53,T,CNhs11854,10729-110A9	neurofibroma cell line:Hs 53,T,CNhs11854,10729-110A9	20.03	18.76	0	1.59	75.05	0.64	15.9	6.68	0.95	0	0	10.49	8.27	16.22	0	0	0	12.08	0	6.36	0.95
1	Neurons, donor1,CNhs12338,11494-119E9	Neurons, donor1,CNhs12338,11494-119E9	34.02	22.43	0	3.09	101.3	2.32	13.92	0	7.73	0	0	13.92	13.15	17.01	0	0	0	8.51	2.32	6.19	3.09
1	Neurons, donor2,CNhs12726,11574-120E8	Neurons, donor2,CNhs12726,11574-120E8	36.18	34.34	0	2.51	105.37	1.68	8.38	0.67	7.04	0	0	12.4	21.27	18.43	0	0	0	9.05	1.68	4.86	2.18
1	Neurons, donor3,CNhs13815,11655-122E8	Neurons, donor3,CNhs13815,11655-122E8	30.62	14.03	0	3.19	96.33	1.28	8.29	0	6.38	0	0	12.12	8.29	13.4	0	0	0	5.1	3.83	11.48	1.28
1	non-small cell lung cancer cell line:NCI-H1385,CNhs12193,10730-110B1	non-small cell lung cancer cell line:NCI-H1385,CNhs12193,10730-110B1	18.41	17.61	0	1.6	188.93	0.8	6.4	0.8	7.21	0	0	6.4	0	18.41	0	0	0	8.81	0.8	3.2	10.41
1	normal embryonic palatal mesenchymal cell line:HEPM,CNhs11894,10813-111B3	normal embryonic palatal mesenchymal cell line:HEPM,CNhs11894,10813-111B3	9.87	22.57	0	3.17	104.74	1.06	11.64	33.15	0.71	0	0	11.64	5.64	17.28	0	0	0	14.46	0	8.82	4.58
1	nucleus accumbens, adult, pool1,CNhs10644,10037-101F1	nucleus accumbens, adult, pool1,CNhs10644,10037-101F1	9.63	13.87	0.06	3.21	61.15	4.95	20.49	1.67	3.79	0	0	33.14	13.55	34.81	0.39	0	0	4.82	2.89	8.48	3.53
1	Nucleus Pulposus Cell, donor1,CNhs10881,11252-116F1	Nucleus Pulposus Cell, donor1,CNhs10881,11252-116F1	29.57	31.29	0	2.21	115.45	0.61	13.74	5.28	0.86	0	0	16.81	2.21	17.67	0	0	0	10.06	0.37	3.44	6.26
1	Nucleus Pulposus Cell, donor2,CNhs12019,11409-118E5	Nucleus Pulposus Cell, donor2,CNhs12019,11409-118E5	14.5	21.01	0	4	141.55	2.5	13	4	1	0	0	10	5	10	0	0	0	12.5	0	3.5	5.5
1	Nucleus Pulposus Cell, donor3,CNhs12063,11462-119B4	Nucleus Pulposus Cell, donor3,CNhs12063,11462-119B4	18.17	19.53	0	2.71	112.3	1.09	7.05	4.07	0	0	0	6.78	1.63	7.05	0	0	0	15.73	0	10.04	3.26
1	occipital cortex - adult, donor10196,CNhs13798,10172-103C1	occipital cortex - adult, donor10196,CNhs13798,10172-103C1	4.25	8.5	0	0	36.84	1.42	12.75	1.42	1.42	0	0	79.35	5.67	34.01	0	0	0	1.42	11.34	9.92	8.5
1	occipital cortex, adult, donor10252,CNhs12320,10163-103B1	occipital cortex, adult, donor10252,CNhs12320,10163-103B1	7.02	19.63	0	6.23	43.58	2.87	34.64	3.99	5.11	0	0	89.55	18.68	29.53	0.16	0	0	10.06	5.75	10.38	3.03
1	occipital lobe, adult, donor1,CNhs11787,10076-102A4	occipital lobe, adult, donor1,CNhs11787,10076-102A4	6.77	7.79	0	3.49	50.46	13.54	28.31	1.23	3.49	0	0	32.2	10.26	18.46	0.41	0	0	6.77	4.31	9.85	3.9
1	occipital lobe, fetal, donor1,CNhs11784,10073-102A1	occipital lobe, fetal, donor1,CNhs11784,10073-102A1	45.37	17.9	0	5.55	66.55	2.52	19.16	28.74	4.54	0	0	23.19	11.85	25.46	0	0	0	10.59	2.27	9.07	4.79
1	occipital pole, adult, pool1,CNhs10643,10036-101E9	occipital pole, adult, pool1,CNhs10643,10036-101E9	4.29	15.91	0	2.56	93.36	10.65	21.23	1.38	2.56	0	0	18.95	15.01	34.72	0.07	0	0	7.54	5.46	6.29	3.39
1	Olfactory epithelial cells, donor1,CNhs13816,11933-125I7	Olfactory epithelial cells, donor1,CNhs13816,11933-125I7	10.19	18.72	0	4.16	77.99	0	11.65	17.26	0.42	0	0	16.22	2.91	10.61	0	0	0	14.97	0	8.73	3.54
1	Olfactory epithelial cells, donor2,CNhs13817,11934-125I8	Olfactory epithelial cells, donor2,CNhs13817,11934-125I8	10.71	11.6	0	1.78	67.27	0.18	10.35	12.49	0.18	0	0	12.49	1.96	10.53	0	0	0	14.81	0	6.6	2.32
1	Olfactory epithelial cells, donor3,CNhs13818,11935-125I9	Olfactory epithelial cells, donor3,CNhs13818,11935-125I9	9.62	14.67	0	2.21	73.17	0.16	10.09	18.61	0.32	0	0	16.72	1.26	14.51	0	0	0	16.87	0	6.31	1.58
1	Olfactory epithelial cells, donor4,CNhs13819,11936-126A1	Olfactory epithelial cells, donor4,CNhs13819,11936-126A1	13	22.26	0	3.05	62.44	0	12.65	19.45	0.12	0	0	18.27	2.46	15.58	0	0	0	14.29	0	4.33	6.33
1	olfactory region, adult,CNhs12611,10195-103E6	olfactory region, adult,CNhs12611,10195-103E6	10.66	20.99	0	3.23	72.66	5.65	26.64	1.61	1.61	0	0	53.61	17.28	22.77	0.65	0	0	6.3	1.13	8.24	3.23
1	optic nerve, donor1,CNhs13449,10277-104E7	optic nerve, donor1,CNhs13449,10277-104E7	2.86	1.43	0	0	139.91	2.86	17.13	9.99	5.71	0	0	81.38	24.27	28.55	0	0	0	2.86	0	8.57	2.86
1	oral squamous cell carcinoma cell line:Ca9-22,CNhs10752,10434-106E2	oral squamous cell carcinoma cell line:Ca9-22,CNhs10752,10434-106E2	15.8	14.53	0	3.34	0	0	10.5	0.98	2.85	0	0	6.28	30.23	25.71	0	0	0	13.05	0	3.53	3.04
1	oral squamous cell carcinoma cell line:HO-1-u-1,CNhs11287,10550-107I1	oral squamous cell carcinoma cell line:HO-1-u-1,CNhs11287,10550-107I1	17.11	7.55	0	4.25	15.93	0.24	8.14	0	0.59	0	0	14.75	11.21	45.3	0	0	0	8.49	0.24	3.54	4.6
1	oral squamous cell carcinoma cell line:HSC-3,CNhs11717,10545-107H5	oral squamous cell carcinoma cell line:HSC-3,CNhs11717,10545-107H5	7.7	42.92	0	3.49	48.24	0	8.62	0.18	1.83	0	0	19.44	3.67	34.12	0	0	0	7.7	0	1.47	2.38
1	oral squamous cell carcinoma cell line:SAS,CNhs11810,10544-107H4	oral squamous cell carcinoma cell line:SAS,CNhs11810,10544-107H4	4.16	12.01	0	2.43	33.96	0.12	9.13	2.66	1.85	0	0	13.05	25.88	29.46	0	0	0	15.94	0	2.77	1.27
1	Osteoblast - differentiated, donor1,CNhs11311,11276-116H7	Osteoblast - differentiated, donor1,CNhs11311,11276-116H7	14.75	27.09	0	1.81	55.98	0.9	6.32	5.72	2.11	0	0	6.02	3.01	22.87	0	0	0	9.93	0	8.13	4.51
1	Osteoblast - differentiated, donor2,CNhs11980,11353-117H3	Osteoblast - differentiated, donor2,CNhs11980,11353-117H3	6.82	9.1	0	0	168.28	4.55	6.82	4.55	0	0	0	2.27	2.27	2.27	0	0	0	22.74	0	13.64	0
1	Osteoblast - differentiated, donor3,CNhs12035,11425-118G3	Osteoblast - differentiated, donor3,CNhs12035,11425-118G3	11.38	8.28	0	1.03	144.86	0	5.17	1.03	2.07	0	0	11.38	9.31	6.21	0	0	0	13.45	0	16.56	7.24
1	Osteoblast, donor2,CNhs11385,11354-117H4	Osteoblast, donor2,CNhs11385,11354-117H4	30.55	12.62	0	3.99	57.79	0.66	4.65	1.33	1.33	0	0	5.98	2.66	19.26	0	0	0	5.31	0	5.98	1.33
1	Osteoblast, donor3,CNhs12036,11426-118G4	Osteoblast, donor3,CNhs12036,11426-118G4	7.56	22.86	0	2.4	75.96	0.37	7.19	3.13	0.37	0	0	3.69	5.72	22.68	0	0	0	11.43	0	6.64	3.13
1	osteoclastoma cell line:Hs 706,T,CNhs11835,10704-109H2	osteoclastoma cell line:Hs 706,T,CNhs11835,10704-109H2	13.35	14.49	0	1.53	57.21	0	9.53	6.48	0.38	0	0	9.53	5.34	17.54	0	0	0	14.87	0	4.58	2.67
1	osteosarcoma cell line:143B/TK^(-)neo^(R),CNhs11279,10510-107D6	osteosarcoma cell line:143B/TK^(-)neo^(R),CNhs11279,10510-107D6	18.64	59.37	0	2.07	1.38	0	5.52	0	2.07	0	0	66.96	3.45	20.02	0	0	0	8.97	0.69	6.21	4.14
1	osteosarcoma cell line:HS-Os-1,CNhs11290,10558-107I9	osteosarcoma cell line:HS-Os-1,CNhs11290,10558-107I9	21.28	100.25	0	8.35	55.9	1.59	10.34	8.16	1.19	0	0	15.71	7.76	26.06	0	0	0	10.14	19.69	4.38	3.58
1	pagetoid sarcoma cell line:Hs 925,T,CNhs11856,10732-110B3	pagetoid sarcoma cell line:Hs 925,T,CNhs11856,10732-110B3	5.85	12.1	0	2.22	38.32	0.4	8.67	0	0.61	0	0	10.09	2.42	23.8	0.2	0	0	6.45	0	3.23	6.05
1	pancreas, adult, donor1,CNhs11756,10049-101G4	pancreas, adult, donor1,CNhs11756,10049-101G4	4.69	13.29	0	1.56	75.81	0.78	28.13	0	4.69	0	0	14.07	12.5	26.57	0	0	1.56	11.72	1.56	8.6	1.56
1	pancreatic carcinoma cell line:NOR-P1,CNhs11832,10698-109G5	pancreatic carcinoma cell line:NOR-P1,CNhs11832,10698-109G5	1.31	1.05	0	0.52	0	0	15.45	0	3.93	0	0	19.9	8.9	17.81	0	0	0	11.52	0	5.5	0.52
1	Pancreatic stromal cells, donor1,CNhs10877,11249-116E7	Pancreatic stromal cells, donor1,CNhs10877,11249-116E7	15.73	22.68	0	3.82	55.69	0.09	4.95	4.26	0.78	0	0	11.12	4.17	19.9	0.09	0	0	11.9	0.52	3.65	4.69
1	papillary adenocarcinoma cell line:8505C,CNhs11716,10437-106E5	papillary adenocarcinoma cell line:8505C,CNhs11716,10437-106E5	10.81	15.39	0	2.13	69.6	0	8.52	0.82	1.97	0	0	8.19	7.37	28.99	0	0	0	19.98	0	1.97	1.8
1	papillotubular adenocarcinoma cell line:TGBC18TKB,CNhs10734,10417-106C3	papillotubular adenocarcinoma cell line:TGBC18TKB,CNhs10734,10417-106C3	21.88	10.2	0	2.81	70.38	1.03	9.76	0.74	2.96	0	0	14.34	5.47	41.55	0	0	0	10.65	0	3.55	1.18
1	paracentral gyrus, adult, pool1,CNhs10642,10035-101E8	paracentral gyrus, adult, pool1,CNhs10642,10035-101E8	7.29	13.91	0.07	2.63	73.75	8.91	18.71	1.15	3.04	0	0	32.22	12.09	27.76	0.2	0	0	5.81	4.46	5.47	2.3
1	parietal lobe - adult, donor10196,CNhs13797,10171-103B9	parietal lobe - adult, donor10196,CNhs13797,10171-103B9	6.25	13.28	0	0.78	60.92	3.12	16.4	2.34	1.56	0	0	65.61	7.81	28.9	0	0	0	6.25	3.12	12.5	5.47
1	parietal lobe, adult, donor10252,CNhs12317,10157-103A4	parietal lobe, adult, donor10252,CNhs12317,10157-103A4	8.47	19.43	0.21	2.89	51.05	2.27	32.45	3.31	2.27	0	0	87.84	13.85	24.8	0	0	0	7.44	4.75	8.06	1.24
1	parietal lobe, adult, pool1,CNhs10641,10034-101E7	parietal lobe, adult, pool1,CNhs10641,10034-101E7	7.36	13.76	0	2.73	69.63	5.2	20.61	1.84	3.93	0	0	29.23	12.18	32.79	0.32	0	0	7.55	3.8	7.61	4
1	parietal lobe, fetal, donor1,CNhs11782,10072-101I9	parietal lobe, fetal, donor1,CNhs11782,10072-101I9	49.77	31.72	0	6.02	49.77	8.75	21.88	17.5	2.73	0	0	20.79	22.43	42.12	0	0	0	4.92	0.55	9.3	4.92
1	parotid gland, adult,CNhs12849,10199-103F1	parotid gland, adult,CNhs12849,10199-103F1	6.03	19.19	0	2.19	66.89	1.1	32.35	1.1	1.64	0	0	24.67	10.42	23.03	0	0	0	10.42	2.74	3.29	2.19
1	penis, adult,CNhs12850,10200-103F2	penis, adult,CNhs12850,10200-103F2	19.35	13.89	0	5.95	68.97	0.5	17.37	7.94	0.99	0	0	23.32	23.32	24.81	0	0	0	5.95	4.47	2.48	2.98
1	Pericytes, donor1,CNhs11317,11491-119E6	Pericytes, donor1,CNhs11317,11491-119E6	10.38	46.99	0	0.98	297.62	9.99	3.13	2.94	0.78	0	0	4.11	38.96	21.34	0	0	0	27.8	0.2	11.75	1.96
1	Pericytes, donor2,CNhs12079,11571-120E5	Pericytes, donor2,CNhs12079,11571-120E5	7.55	37.06	0	0.34	210.35	7.89	2.75	8.92	1.03	0	0	2.75	37.4	16.47	0	0	0	16.13	0	9.95	1.03
1	peripheral neuroectodermal tumor cell line:KU-SN,CNhs11830,10697-109G4	peripheral neuroectodermal tumor cell line:KU-SN,CNhs11830,10697-109G4	3.34	77.74	0	1.93	40.63	1.93	17.59	5.1	1.23	0	0	20.23	2.46	25.85	0	0	0	1.58	0	1.58	4.57
1	pharyngeal carcinoma cell line:Detroit 562,CNhs11849,10723-110A3	pharyngeal carcinoma cell line:Detroit 562,CNhs11849,10723-110A3	22.1	38.71	0	2.17	48.04	0	11.88	2.56	4.6	0	0	22.87	16.99	21.85	0	0	0	14.44	0	7.41	1.28
1	pineal gland - adult, donor10196,CNhs13804,10179-103C8	pineal gland - adult, donor10196,CNhs13804,10179-103C8	5.36	13.39	0	1.07	44.46	4.82	27.86	0.54	1.61	0	0	86.25	5.36	30	1.07	0	0	5.89	1.07	10.18	1.61
1	pineal gland, adult, donor10252,CNhs12228,10160-103A7	pineal gland, adult, donor10252,CNhs12228,10160-103A7	7.73	7.73	0	2.02	38	4.04	14.12	2.35	1.01	0	0	74.99	4.37	36.65	0.34	0	0	8.07	1.01	9.42	2.69
1	pituitary gland - adult, donor10196,CNhs13805,10180-103C9	pituitary gland - adult, donor10196,CNhs13805,10180-103C9	3.64	12.75	0	4.86	103.18	1.82	37.63	1.21	0	0	0	67.98	4.25	33.99	0.61	0	0	3.03	3.03	4.25	0
1	pituitary gland, adult, donor10252,CNhs12229,10162-103A9	pituitary gland, adult, donor10252,CNhs12229,10162-103A9	6.15	14.12	0	3.64	97.44	0.23	29.14	1.14	6.83	0	0	78.09	4.55	42.12	0	0	0	5.01	5.46	7.51	2.73
1	placenta, adult, pool1,CNhs10627,10021-101D3	placenta, adult, pool1,CNhs10627,10021-101D3	15.52	6.21	0	1.15	60.05	0.09	10.56	2.04	1.42	0.27	0	18.36	12.06	25.72	0.09	0	0	13.57	2.31	3.37	2.48
1	Placental Epithelial Cells, donor1,CNhs11079,11278-116H9	Placental Epithelial Cells, donor1,CNhs11079,11278-116H9	7.88	9.09	0	0.61	86.09	0	3.64	0.91	2.12	0	0	4.85	20.01	30.92	0	0	0	148.23	0	10.91	1.21
1	Placental Epithelial Cells, donor2,CNhs11386,11355-117H5	Placental Epithelial Cells, donor2,CNhs11386,11355-117H5	4.99	16.64	0	0	128.16	1.66	3.33	1.66	1.66	0	0	3.33	8.32	14.98	0	0	0	78.22	0	18.31	0
1	Placental Epithelial Cells, donor3,CNhs12037,11427-118G5	Placental Epithelial Cells, donor3,CNhs12037,11427-118G5	5.75	32.96	0	1.51	144.54	1.21	2.42	0.91	0.6	0	0	5.44	9.37	26.31	0	0	0	75.6	0	10.28	0.91
1	pleomorphic hepatocellular carcinoma cell line:SNU-387,CNhs11933,10706-109H4	pleomorphic hepatocellular carcinoma cell line:SNU-387,CNhs11933,10706-109H4	14.92	19.04	0	6	10.12	0	16.98	12.18	1.2	0	0	20.06	2.57	25.55	0	0	0	18.18	0	2.23	3.77
1	pons, adult, pool1,CNhs10640,10033-101E6	pons, adult, pool1,CNhs10640,10033-101E6	9.79	4.76	0	4.21	71.78	14.41	23.72	1.29	2.04	0	0	49.07	10.6	28.48	0.41	0	0	5.03	6.46	5.78	2.85
1	postcentral gyrus, adult, pool1,CNhs10638,10032-101E5	postcentral gyrus, adult, pool1,CNhs10638,10032-101E5	7.37	13.94	0	3.29	81.56	10.72	18.75	1.71	2.5	0	0	18.55	13.94	30.39	0.26	0	0	6.77	5.2	7.3	3.88
1	Preadipocyte - breast, donor1,CNhs11052,11467-119B9	Preadipocyte - breast, donor1,CNhs11052,11467-119B9	23.82	14.14	0	1.98	116.11	0	9.92	5.21	0.5	0	0	11.16	0	9.68	0	0	0	17.86	0	4.47	0.99
1	Preadipocyte - breast, donor2 (nuclear fraction),CNhs12584,14320-155D9	Preadipocyte - breast, donor2 (nuclear fraction),CNhs12584,14320-155D9	22.87	24.25	0	4.91	42.97	0	9.98	12.43	0.31	0	0	34.68	3.22	43.28	0	0	0	17.65	0	6.14	0.46
1	Preadipocyte - breast, donor2,CNhs11971,11328-117E5	Preadipocyte - breast, donor2,CNhs11971,11328-117E5	14.31	20.49	0	1.68	100.48	0.28	12.91	7.3	0	0	0	6.74	2.53	10.1	0	0	0	14.31	0	4.77	1.96
1	Preadipocyte - omental, donor1,CNhs11065,11468-119C1	Preadipocyte - omental, donor1,CNhs11065,11468-119C1	19.22	16.27	0	3.2	135.31	0.51	10.89	3.08	0.26	0	0	9.99	1.15	12.56	0.13	0	0	18.71	0	4.36	2.43
1	Preadipocyte - omental, donor2,CNhs11902,11329-117E6	Preadipocyte - omental, donor2,CNhs11902,11329-117E6	23.03	14.33	0	2.56	105.41	0.51	14.33	8.7	0	0	0	11.77	1.02	22	0	0	0	11.26	0	4.09	1.54
1	Preadipocyte - omental, donor3,CNhs12013,11403-118D8	Preadipocyte - omental, donor3,CNhs12013,11403-118D8	14.96	12.87	0	1.61	111.15	0.48	16.41	4.18	0.64	0	0	9.33	1.45	15.12	0	0	0	19.46	0	7.24	1.13
1	Preadipocyte - perirenal, donor1,CNhs12065,11469-119C2	Preadipocyte - perirenal, donor1,CNhs12065,11469-119C2	10.39	16.33	0	1.48	187.01	1.48	14.84	0	0	0	0	5.94	2.97	22.26	0	0	0	41.56	0	8.91	4.45
1	Preadipocyte - subcutaneous, donor2,CNhs11981,11356-117H6	Preadipocyte - subcutaneous, donor2,CNhs11981,11356-117H6	11.57	12.18	0	2	35.47	0.15	6.01	0	1.23	0	0	9.25	8.33	16.81	0	0	0	7.25	0.15	5.09	2.62
1	Preadipocyte - subcutaneous, donor3,CNhs12038,11428-118G6	Preadipocyte - subcutaneous, donor3,CNhs12038,11428-118G6	7.1	9.41	0	1.42	59.66	0.18	7.1	0.18	1.42	0	0	7.28	10.12	9.77	0	0	0	11.36	0.53	4.79	1.78
1	Preadipocyte - visceral, donor1,CNhs11082,11280-116I2	Preadipocyte - visceral, donor1,CNhs11082,11280-116I2	16.51	17.41	0	3.78	35.31	0.08	4.85	0.57	1.56	0	0	8.62	2.87	23.49	0	0	0	5.34	0.16	3.04	1.72
1	Preadipocyte - visceral, donor2,CNhs11982,11357-117H7	Preadipocyte - visceral, donor2,CNhs11982,11357-117H7	16.1	14.54	0	1.56	54	0	7.79	1.04	1.56	0	0	9.87	4.15	13.5	0	0	0	7.27	0	3.63	1.04
1	Preadipocyte - visceral, donor3,CNhs12039,11429-118G7	Preadipocyte - visceral, donor3,CNhs12039,11429-118G7	13.02	13.25	0	3.02	44.39	0	6.04	0.46	1.05	0	0	11.85	6.04	12.43	0	0	0	9.65	0.12	4.65	1.86
1	prostate cancer cell line:DU145,CNhs11260,10490-107B4	prostate cancer cell line:DU145,CNhs11260,10490-107B4	4.96	9.46	0	2.6	30.14	0	6.62	2.01	0.35	0	0	7.8	1.42	20.92	0	0	0	15.37	0	2.36	6.03
1	prostate cancer cell line:PC-3,CNhs11243,10439-106E7	prostate cancer cell line:PC-3,CNhs11243,10439-106E7	20.58	18.46	0	1.89	71.19	0.33	6.67	0.22	0.33	0	0	17.46	1	18.8	0	0	0	3.78	0.44	2.89	4.34
1	Prostate Epithelial Cells (polarized), donor1,CNhs10882,11253-116F2	Prostate Epithelial Cells (polarized), donor1,CNhs10882,11253-116F2	7.37	3.63	0	5.68	38.55	0.12	18.13	0	3.14	0	0	10.27	3.14	31.18	0	0	2.18	15.95	0	3.02	1.33
1	Prostate Epithelial Cells, donor2,CNhs11972,11331-117E8	Prostate Epithelial Cells, donor2,CNhs11972,11331-117E8	17.04	11.23	0	1	76.59	0.4	14.24	0.8	1.8	0	0	8.02	47.52	14.64	0	0	0	17.85	0	3.41	1.4
1	Prostate Epithelial Cells, donor3,CNhs12014,11404-118D9	Prostate Epithelial Cells, donor3,CNhs12014,11404-118D9	23.57	3.04	0	2.21	40.79	0	11.42	0.18	1.2	0	0	16.02	36.56	18.88	0	0	0	19.71	0.18	4.33	0.83
1	Prostate Stromal Cells, donor1,CNhs10883,11254-116F3	Prostate Stromal Cells, donor1,CNhs10883,11254-116F3	8.38	27.67	0	3.79	63.15	0	4.02	1.84	1.15	0	0	6.2	5.4	21.59	0	0	0	14.12	0	5.51	2.76
1	Prostate Stromal Cells, donor2,CNhs11973,11332-117E9	Prostate Stromal Cells, donor2,CNhs11973,11332-117E9	11.11	17.84	0	3.46	57.54	0	5.83	0.91	2	0	0	7.28	3.28	14.57	0	0	0	11.29	0	7.1	4.37
1	Prostate Stromal Cells, donor3,CNhs12015,11405-118E1	Prostate Stromal Cells, donor3,CNhs12015,11405-118E1	10.49	20.72	0	2.62	78.54	0.13	11.15	2.88	0.39	0	0	8.65	6.95	12.98	0	0	0	18.23	0	10.75	6.03
1	prostate, adult, pool1,CNhs10628,10022-101D4	prostate, adult, pool1,CNhs10628,10022-101D4	28.57	39.64	0	4.16	71.9	0.24	17.58	5.73	2.51	0	0	48.9	22.68	27.47	0	0	0	12.24	3.3	3.69	4.95
1	putamen, adult, donor10196,CNhs12324,10176-103C5	putamen, adult, donor10196,CNhs12324,10176-103C5	4.87	13.83	0	3.14	53.42	3.77	35.19	1.26	1.57	0	0	69.13	9.9	22.47	0.47	0	0	5.97	4.4	5.97	5.97
1	renal cell carcinoma cell line:OS-RC-2,CNhs10729,10411-106B6	renal cell carcinoma cell line:OS-RC-2,CNhs10729,10411-106B6	8.42	11.66	0	2.16	27.85	0	4.75	2.81	0	0	0	15.55	4.1	12.52	0	0	3.24	15.11	0	1.3	4.75
1	renal cell carcinoma cell line:TUHR10TKB,CNhs11257,10471-106I3	renal cell carcinoma cell line:TUHR10TKB,CNhs11257,10471-106I3	11.94	2.39	0	2.39	34.4	0	18.15	3.34	0.48	0	0	12.42	5.73	40.13	0	0	0.96	20.54	0	3.34	20.54
1	Renal Cortical Epithelial Cells, donor1,CNhs11331,11516-119H4	Renal Cortical Epithelial Cells, donor1,CNhs11331,11516-119H4	2.71	13.99	0	1.8	151.6	4.06	0.9	0	1.8	0	0	3.16	27.07	28.88	0	0	0	23.01	0	6.32	0.45
1	Renal Cortical Epithelial Cells, donor2,CNhs12728,11596-120H3	Renal Cortical Epithelial Cells, donor2,CNhs12728,11596-120H3	12.25	5.47	0	2.16	108.82	1.77	5.85	0.15	1.08	0	0	11.01	7.47	15.17	0.23	0.08	0	24.03	0.39	2.39	1.85
1	Renal Epithelial Cells, donor1,CNhs11332,11517-119H5	Renal Epithelial Cells, donor1,CNhs11332,11517-119H5	5.49	25.88	0	3.14	231.38	0.78	2.35	0.78	1.57	0	0	0.78	27.45	36.08	0	0	0	44.71	0.78	8.63	2.35
1	Renal Epithelial Cells, donor2,CNhs12088,11597-120H4	Renal Epithelial Cells, donor2,CNhs12088,11597-120H4	5.85	24.84	0	0	211.9	0	0	0	1.46	0	0	0	32.15	27.77	0	0	0	26.31	1.46	5.85	0
1	Renal Epithelial Cells, donor3,CNhs12732,11678-122H4	Renal Epithelial Cells, donor3,CNhs12732,11678-122H4	14.04	8.55	0	2.11	114.42	0.42	7.28	0.11	0.84	0	0	9.08	4.43	13.51	0.21	0	0	17.31	1.27	1.9	1.48
1	Renal Glomerular Endothelial Cells, donor1,CNhs12074,11514-119H2	Renal Glomerular Endothelial Cells, donor1,CNhs12074,11514-119H2	13.65	25.02	0	0	120.56	0	4.55	9.1	1.14	0	0	1.14	133.07	18.2	0	0	0	11.37	6.82	9.1	2.27
1	Renal Glomerular Endothelial Cells, donor2,CNhs12086,11594-120H1	Renal Glomerular Endothelial Cells, donor2,CNhs12086,11594-120H1	19.73	26.02	0	2.21	71.61	0.51	6.12	4.93	0.68	0	0	5.27	55.28	18.37	0	0	0	11.23	4.08	7.48	2.04
1	Renal Glomerular Endothelial Cells, donor3,CNhs12624,11675-122H1	Renal Glomerular Endothelial Cells, donor3,CNhs12624,11675-122H1	28.72	21.38	0	2.81	56.35	0	9.72	8.2	1.3	0	0	11.23	41.02	22.24	0	0	0	6.69	1.51	4.32	3.02
1	Renal Glomerular Endothelial Cells, donor4,CNhs13080,11783-124B1	Renal Glomerular Endothelial Cells, donor4,CNhs13080,11783-124B1	24.68	24.68	0	0	234.43	0	3.08	16.96	3.08	0	0	1.54	166.57	21.59	0	0	0	7.71	6.17	18.51	0
1	Renal Mesangial Cells, donor1,CNhs11333,11518-119H6	Renal Mesangial Cells, donor1,CNhs11333,11518-119H6	5.69	33.06	0	0.54	149.02	2.17	3.79	0.81	1.08	0	0	3.25	14.36	29.53	0	0	0	24.39	0.54	4.34	1.63
1	Renal Mesangial Cells, donor3,CNhs12121,11679-122H5	Renal Mesangial Cells, donor3,CNhs12121,11679-122H5	2.51	26.59	0	1	263.89	4.01	4.01	0	1	0	0	1	15.55	20.57	0	0	0	46.16	0	10.03	1
1	Renal Proximal Tubular Epithelial Cell, donor1,CNhs11330,11515-119H3	Renal Proximal Tubular Epithelial Cell, donor1,CNhs11330,11515-119H3	4.84	9.69	0	1.53	89.72	0	5.86	0.25	1.53	0	0	5.35	10.96	27.02	0	0	0	14.78	0.51	3.57	1.53
1	Renal Proximal Tubular Epithelial Cell, donor2,CNhs12087,11595-120H2	Renal Proximal Tubular Epithelial Cell, donor2,CNhs12087,11595-120H2	3.32	4.16	0	1.66	147.93	0.83	4.99	0.83	1.66	0	0	0.83	17.45	17.45	0	0	0	17.45	0.83	5.82	0.83
1	Renal Proximal Tubular Epithelial Cell, donor3,CNhs12120,11676-122H2	Renal Proximal Tubular Epithelial Cell, donor3,CNhs12120,11676-122H2	4.25	13.88	0	1.34	110.82	0.67	5.6	0.22	1.12	0	0	2.69	15.22	19.03	0	0	0	23.28	0.22	3.81	2.24
1	retina, adult, pool1,CNhs10636,10030-101E3	retina, adult, pool1,CNhs10636,10030-101E3	11.15	23.37	0	3.5	114.15	1.29	14.08	2.64	2.22	0.07	0	23.16	22.44	40.17	0.14	0	0	8.22	13.51	7.43	2.86
1	Retinal Pigment Epithelial Cells, donor0,CNhs10842,11215-116A9	Retinal Pigment Epithelial Cells, donor0,CNhs10842,11215-116A9	13.34	7.95	0	1.54	104.63	17.18	4.62	0.26	0.77	0	0	6.15	7.44	7.44	0	0	0	12.31	0	4.36	4.1
1	Retinal Pigment Epithelial Cells, donor1,CNhs11338,11528-119I7	Retinal Pigment Epithelial Cells, donor1,CNhs11338,11528-119I7	6.23	27.88	0	2.3	163.35	1.31	5.9	0.33	1.31	0	0	3.28	9.51	24.27	0.33	0	0	9.84	0	3.28	1.31
1	Retinal Pigment Epithelial Cells, donor3,CNhs12733,11689-122I6	Retinal Pigment Epithelial Cells, donor3,CNhs12733,11689-122I6	23.75	5.53	0	2.93	192.3	1.63	5.53	0.65	0.98	0	0	7.81	2.28	12.69	0	0	0	6.18	0	3.58	2.6
1	retinoblastoma cell line:Y79,CNhs11267,10475-106I7	retinoblastoma cell line:Y79,CNhs11267,10475-106I7	5.37	17.38	0	2.84	0	0	7.58	0	0.32	0	0	14.85	7.43	39.35	0	0	0	4.74	0	2.69	3.32
1	rhabdomyosarcoma cell line:KYM-1,CNhs11877,10787-110H4	rhabdomyosarcoma cell line:KYM-1,CNhs11877,10787-110H4	7.9	37.66	0	3.49	60.91	0.23	6.86	0	4.07	0	0	14.65	0.46	29.64	0	0	0	3.02	0	4.07	4.88
1	rhabdomyosarcoma cell line:RMS-YM,CNhs11269,10477-106I9	rhabdomyosarcoma cell line:RMS-YM,CNhs11269,10477-106I9	61.2	62.42	0	0.52	18.78	0	3.48	1.74	8.52	0	0	36.51	6.61	37.21	0.35	0	0	5.04	1.39	3.13	14.43
1	SABiosciences XpressRef Human Universal Total RNA, pool1,CNhs10610,10002-101A5	SABiosciences XpressRef Human Universal Total RNA, pool1,CNhs10610,10002-101A5	14.43	8.55	0.1	2.58	62.75	0.41	46.57	7.73	13.29	0	0	35.03	15.15	22.57	0.1	0	5.05	12.26	8.35	3.4	3.4
1	sacrococcigeal teratoma cell line:HTST,CNhs11829,10695-109G2	sacrococcigeal teratoma cell line:HTST,CNhs11829,10695-109G2	24.85	132.28	0	0.8	44.9	0	19.24	12.83	0	0	0	43.29	3.21	15.23	0	0	0	8.82	0	7.22	3.21
1	salivary acinar cells, donor1,CNhs12810,11771-123I7	salivary acinar cells, donor1,CNhs12810,11771-123I7	19.89	13.26	0	2.9	43.31	0.62	13.26	2.9	0.21	0	0	21.76	58.64	21.14	0	0	0	6.84	0.21	3.11	1.24
1	salivary acinar cells, donor2,CNhs12811,11772-123I8	salivary acinar cells, donor2,CNhs12811,11772-123I8	22.53	11.95	0	4.44	52.24	0	11.95	7.68	0.51	0	0	15.36	138.62	16.73	0	0	0	5.12	0.68	3.59	3.76
1	salivary acinar cells, donor3,CNhs12812,11773-123I9	salivary acinar cells, donor3,CNhs12812,11773-123I9	26.96	38.02	0	6.22	59.45	0	35.95	13.83	2.77	0	0	107.84	142.4	20.05	0	0	0	3.46	0	3.46	2.07
1	salivary gland, adult, pool1,CNhs11677,10093-102C3	salivary gland, adult, pool1,CNhs11677,10093-102C3	9.47	18.93	0	1.29	117.45	2.15	15.49	0.86	0.86	0	0	9.47	13.34	33.99	0	0	0	8.6	2.58	4.3	1.29
1	Saos-2 osteosarcoma treated with ascorbic acid and BGP to induce calcification, 00hr00min, biol_rep2 (A2 T0),CNhs12859,12760-136B6	Saos-2 osteosarcoma treated with ascorbic acid and BGP to induce calcification, 00hr00min, biol_rep2 (A2 T0),CNhs12859,12760-136B6	14.01	32.6	0	4.94	59.34	0	13.28	16.94	0.46	0	0	10.26	2.11	31.41	0	0	0	23.35	3.85	3.11	7.6
1	Saos-2 osteosarcoma treated with ascorbic acid and BGP to induce calcification, 00hr00min, biol_rep3 (A3 T0),CNhs12952,12858-137D5	Saos-2 osteosarcoma treated with ascorbic acid and BGP to induce calcification, 00hr00min, biol_rep3 (A3 T0),CNhs12952,12858-137D5	17.08	29.62	0	5.86	58.42	0.08	7.26	10.97	0.25	0	0	9.74	1.65	35.56	0	0	0	18.56	4.95	3.22	6.27
1	schwannoma cell line:HS-PSS, tech_rep2,CNhs11245,10442-106F1	schwannoma cell line:HS-PSS, tech_rep2,CNhs11245,10442-106F1	4.85	5.8	0	4.73	9.11	0	3.9	1.06	2.48	0	0	20	2.72	16.09	0	0.12	0	7.34	1.54	3.08	1.42
1	schwannoma cell line:HS-PSS,CNhs11183,10442-106F1	schwannoma cell line:HS-PSS,CNhs11183,10442-106F1	6.22	8.18	0	5.11	8.18	0	3.32	0.6	3.58	0	0	16.45	3.41	18.07	0	0	0	7.33	1.53	3.66	1.87
1	Sebocyte, donor1,CNhs10847,11220-116B5	Sebocyte, donor1,CNhs10847,11220-116B5	11.49	16.08	0	0.57	49.39	0	3.45	0	0	0	0	7.47	71.21	45.94	0	0	0	11.49	0.57	2.87	0
1	Sebocyte, donor2,CNhs11951,11301-117B5	Sebocyte, donor2,CNhs11951,11301-117B5	6.5	26	0	0.65	57.21	0	5.2	0	0	0	0	3.9	70.86	24.05	0	0	0	15.6	0.65	2.6	0
1	seminal vesicle, adult,CNhs12851,10201-103F3	seminal vesicle, adult,CNhs12851,10201-103F3	10.16	17.78	0	2.96	66.9	0	52.92	3.81	1.27	0	0	66.9	13.55	23.29	0	0	0	6.77	2.54	6.35	0.85
1	serous adenocarcinoma cell line:JHOS-2,CNhs11746,10639-108I9	serous adenocarcinoma cell line:JHOS-2,CNhs11746,10639-108I9	9.16	7.79	0	2.75	103.33	0	13.29	3.21	0.92	0	0	16.72	7.1	28.87	0	0	0	20.85	0.23	8.25	1.83
1	serous adenocarcinoma cell line:SK-OV-3-R after co-culture with SOC-57-02-G, biol_rep1,CNhs13508,11843-124H7	serous adenocarcinoma cell line:SK-OV-3-R after co-culture with SOC-57-02-G, biol_rep1,CNhs13508,11843-124H7	7.44	6.82	0	2.48	77.86	0	6.82	0.31	0	0	0	8.69	2.79	15.82	0	0	0	21.4	0	2.79	3.1
1	serous adenocarcinoma cell line:SK-OV-3-R, biol_rep1,CNhs13099,11841-124H5	serous adenocarcinoma cell line:SK-OV-3-R, biol_rep1,CNhs13099,11841-124H5	20.07	4.78	0	1.91	69.75	0	8.6	0.96	0	0	0	9.56	1.91	18.16	0	0	0	11.47	0	2.87	7.64
1	serous cystadenocarcinoma cell line:HTOA,CNhs11827,10693-109F9	serous cystadenocarcinoma cell line:HTOA,CNhs11827,10693-109F9	3.58	5.48	0	2.57	0	0	15.21	0	2.01	0	0	13.65	43.62	33.78	0	0	0	8.61	0.11	9.28	1.9
1	Sertoli Cells, donor1,CNhs10851,11255-116F4	Sertoli Cells, donor1,CNhs10851,11255-116F4	33.74	22.5	0	4.82	94.8	0	11.25	0	0	0	0	11.25	1.61	12.85	0	0	0	9.64	0	8.03	1.61
1	signet ring carcinoma cell line:Kato III,CNhs10753,10436-106E4	signet ring carcinoma cell line:Kato III,CNhs10753,10436-106E4	4.42	2.85	0	7.36	80.78	0.1	11.19	0	7.66	0	0	15.41	20.02	25.52	0	0	0	10.11	0	3.73	1.28
1	signet ring carcinoma cell line:NUGC-4,CNhs11270,10483-107A6	signet ring carcinoma cell line:NUGC-4,CNhs11270,10483-107A6	2.56	12.31	0	3.17	44.38	0	21.95	2.19	1.1	0	0	11.7	19.14	60.84	0	0	0	11.09	0	1.58	1.22
1	skeletal muscle - soleus muscle, donor1,CNhs13454,10282-104F3	skeletal muscle - soleus muscle, donor1,CNhs13454,10282-104F3	3.88	0.65	0	1.29	26.54	1.94	30.43	2.59	0.65	0	0	54.38	9.71	42.08	0	0	0	1.94	0.65	5.18	11.65
1	Skeletal muscle cells differentiated into Myotubes - multinucleated, donor1,CNhs11084,11282-116I4	Skeletal muscle cells differentiated into Myotubes - multinucleated, donor1,CNhs11084,11282-116I4	19.94	41.22	0	1.78	86.27	0.71	3.65	1.78	1.25	0	0	12.91	15.58	22.35	0.09	0	0	6.86	0.53	6.94	2.05
1	Skeletal Muscle Cells, donor1,CNhs11083,11281-116I3	Skeletal Muscle Cells, donor1,CNhs11083,11281-116I3	11.79	27.36	0	4.35	83.62	0.58	2.61	0.1	2.13	0	0	8.41	12.18	22.62	0.29	0	0	10.92	0.58	8.12	2.03
1	Skeletal Muscle Cells, donor4,CNhs12053,11451-119A2	Skeletal Muscle Cells, donor4,CNhs12053,11451-119A2	15.71	13.09	0	2	36.36	0.31	6.16	3.24	0.15	0	0	11.55	2.93	20.49	0.31	0	0	9.71	0	7.39	2.31
1	Skeletal Muscle Cells, donor5,CNhs12056,11455-119A6	Skeletal Muscle Cells, donor5,CNhs12056,11455-119A6	15.66	15.5	0	2.3	41.29	0.46	4.61	5.68	0.77	0	0	11.82	6.6	19.65	0	0.15	0	6.6	0.15	6.91	3.53
1	Skeletal Muscle Cells, donor6,CNhs12060,11459-119B1	Skeletal Muscle Cells, donor6,CNhs12060,11459-119B1	19.99	13.09	0	3.45	29.91	0.14	3.03	3.45	0.55	0	0	10.06	4.41	18.88	0.55	0	0	10.2	0.41	5.24	4.14
1	Skeletal Muscle Satellite Cells, donor1,CNhs10869,11240-116D7	Skeletal Muscle Satellite Cells, donor1,CNhs10869,11240-116D7	26.64	32.87	0	4.73	46.19	0.54	5.16	8.38	0.75	0	0	17.19	1.4	21.59	0.21	0	0	9.45	0	3.33	3.87
1	Skeletal Muscle Satellite Cells, donor2,CNhs11964,11321-117D7	Skeletal Muscle Satellite Cells, donor2,CNhs11964,11321-117D7	15.95	22.33	0	3.48	50.9	1.89	8.41	7.4	0.15	0	0	15.81	1.89	19	0.15	0	0	11.02	0.58	4.79	3.05
1	Skeletal Muscle Satellite Cells, donor3,CNhs12008,11397-118D2	Skeletal Muscle Satellite Cells, donor3,CNhs12008,11397-118D2	14.91	16.45	0	2.9	35.28	0.6	6.65	2.39	1.02	0	0	11.34	6.31	23.18	0.34	0	0	8.78	1.11	4.18	3.24
1	skeletal muscle, adult, pool1,CNhs10629,10023-101D5	skeletal muscle, adult, pool1,CNhs10629,10023-101D5	5.34	2.46	0.1	1.64	45.17	1.23	19.2	1.64	0.82	0	0	23	10.57	22.89	0	0	0	12.11	0.82	2.26	7.08
1	skeletal muscle, fetal, donor1,CNhs11776,10066-101I3	skeletal muscle, fetal, donor1,CNhs11776,10066-101I3	52.19	8.12	0	3.48	53.35	2.32	11.6	57.99	0	0	0	6.96	26.68	31.31	0	0	0	6.96	4.64	12.76	5.8
1	Small Airway Epithelial Cells, donor1,CNhs10884,11256-116F5	Small Airway Epithelial Cells, donor1,CNhs10884,11256-116F5	19.67	6.12	0	2.48	54.21	0.17	7.77	0.99	0.5	0	0	8.1	26.94	12.4	0	0	0	9.92	0	4.3	0.66
1	Small Airway Epithelial Cells, donor2,CNhs11975,11334-117F2	Small Airway Epithelial Cells, donor2,CNhs11975,11334-117F2	29.41	11.34	0	1.73	50.74	0	13.65	0.96	1.35	0	0	11.15	47.47	14.22	0	0	0	20.76	0	2.69	0.19
1	Small Airway Epithelial Cells, donor3 (nuclear fraction),CNhs12583,14317-155D6	Small Airway Epithelial Cells, donor3 (nuclear fraction),CNhs12583,14317-155D6	64.83	12.51	0	7.53	35.86	0	7.66	4.08	0.64	0	0	30.63	130.29	47.09	0	0	0	16.33	0.51	7.15	0.13
1	Small Airway Epithelial Cells, donor3,CNhs12016,11406-118E2	Small Airway Epithelial Cells, donor3,CNhs12016,11406-118E2	26.4	7.18	0	1.01	44.51	0	13.35	2.23	0.81	0	0	20.54	69.7	19.62	0	0	0	13.35	0.1	4.45	0.71
1	small cell cervical cancer cell line:HCSC-1,CNhs11885,10800-110I8	small cell cervical cancer cell line:HCSC-1,CNhs11885,10800-110I8	15.67	29.94	1.17	4.44	134.05	0	20.35	0.47	9.59	0	0	7.95	2.34	43.75	0	0	0	5.15	0.23	3.04	5.61
1	small cell lung carcinoma cell line:DMS 144,CNhs12808,10841-111E4	small cell lung carcinoma cell line:DMS 144,CNhs12808,10841-111E4	7.49	12.96	0	1.55	25.21	0	15.22	1.07	0.95	0	0	6.54	1.66	17.96	0	0	0	5.71	0.12	2.14	6.42
1	small cell lung carcinoma cell line:LK-2,CNhs11285,10541-107H1	small cell lung carcinoma cell line:LK-2,CNhs11285,10541-107H1	5.53	14.91	0	3.73	35.24	0	7.12	0.34	1.47	0	0	12.99	3.84	39.87	0	0	0	4.97	0	1.81	3.28
1	small cell lung carcinoma cell line:NCI-H82,CNhs12809,10842-111E5	small cell lung carcinoma cell line:NCI-H82,CNhs12809,10842-111E5	6.16	21.77	0	0.77	17.81	0.44	18.25	0.11	0.77	0	0	22.54	1.43	26.83	0	0	0	8.91	0.55	1.65	4.62
1	small cell lung carcinoma cell line:WA-hT,CNhs11812,10562-108A4	small cell lung carcinoma cell line:WA-hT,CNhs11812,10562-108A4	26.12	7.55	0	1.36	179.95	4.53	15.55	0.15	1.81	19.47	0	6.94	0.91	30.65	0	0	0	7.55	3.47	6.19	2.26
1	Smooth Muscle Cells - Aortic, donor0 (cytoplasmic fraction),CNhs12401,14313-155D2	Smooth Muscle Cells - Aortic, donor0 (cytoplasmic fraction),CNhs12401,14313-155D2	8.83	8.37	0	0.93	33	0.93	9.3	0	0.46	0	0	3.25	0	2.79	0	0	0	12.55	0	12.09	2.79
1	Smooth Muscle Cells - Aortic, donor0 (nuclear fraction),CNhs12402,14314-155D3	Smooth Muscle Cells - Aortic, donor0 (nuclear fraction),CNhs12402,14314-155D3	28.65	25.18	0	3.46	238.94	0	17.31	13.22	0.31	0	0	15.11	8.81	33.68	0	0	0	9.76	0	5.67	0.94
1	Smooth Muscle Cells - Aortic, donor0,CNhs10838,11210-116A4	Smooth Muscle Cells - Aortic, donor0,CNhs10838,11210-116A4	20.91	26.49	0	1.39	47.4	0	5.58	0	2.09	0	0	6.97	2.09	31.37	0	0	0	19.52	0	5.58	0.7
1	Smooth Muscle Cells - Aortic, donor1,CNhs11085,11283-116I5	Smooth Muscle Cells - Aortic, donor1,CNhs11085,11283-116I5	17.87	30.8	0	1.54	98.57	0	4.93	0.31	1.54	0	0	5.54	19.71	18.48	0	0	0	13.25	0	7.08	0.92
1	Smooth Muscle Cells - Aortic, donor2,CNhs11305,11360-117I1	Smooth Muscle Cells - Aortic, donor2,CNhs11305,11360-117I1	14.9	14.9	0	1.06	85.17	0	4.79	0	1.06	0	0	6.39	6.92	22.89	0.53	0	0	14.37	0	5.86	0.53
1	Smooth Muscle Cells - Aortic, donor3,CNhs11309,11432-118H1	Smooth Muscle Cells - Aortic, donor3,CNhs11309,11432-118H1	26.97	19.14	0	2.61	39.15	0	6.96	0.87	0	0	0	5.22	4.35	22.62	0	0	0	20.88	0	5.22	0.87
1	Smooth Muscle Cells - Brachiocephalic, donor1,CNhs11086,11284-116I6	Smooth Muscle Cells - Brachiocephalic, donor1,CNhs11086,11284-116I6	13.9	22.24	0	1.3	86.36	0	9.08	0.74	1.67	0	0	5.19	5.19	19.64	0	0	0	17.98	0	7.23	0.56
1	Smooth Muscle Cells - Brachiocephalic, donor3,CNhs12043,11433-118H2	Smooth Muscle Cells - Brachiocephalic, donor3,CNhs12043,11433-118H2	29.2	8.44	0	2.86	50.24	0	14.31	1.43	0.29	0	0	3.86	2.58	6.01	0	0	0	9.88	0	10.16	0.86
1	Smooth Muscle Cells - Brain Vascular, donor1,CNhs10863,11234-116D1	Smooth Muscle Cells - Brain Vascular, donor1,CNhs10863,11234-116D1	25.31	13.03	0	2.61	69.97	1.12	5.58	11.54	0.74	0	0	9.68	3.35	23.45	0	0	0	13.77	0	5.58	2.61
1	Smooth Muscle Cells - Brain Vascular, donor2,CNhs11900,11315-117D1	Smooth Muscle Cells - Brain Vascular, donor2,CNhs11900,11315-117D1	30.06	16.14	0	3.16	90.48	0	5.38	6.01	0.63	0	0	12.02	4.43	18.35	0	0	0	13.29	0	4.11	2.85
1	Smooth Muscle Cells - Brain Vascular, donor3,CNhs12004,11391-118C5	Smooth Muscle Cells - Brain Vascular, donor3,CNhs12004,11391-118C5	26.69	16.78	0	2.86	80.83	0.57	10.68	13.34	0.57	0	0	12.39	6.67	13.34	0	0	0	14.87	0	7.24	3.05
1	Smooth Muscle Cells - Bronchial, donor1,CNhs11328,11512-119G9	Smooth Muscle Cells - Bronchial, donor1,CNhs11328,11512-119G9	5.63	15.1	0	1.02	138.18	0.51	2.3	1.79	1.02	0	0	1.54	7.42	19.45	0	0	0	15.1	0	8.19	3.33
1	Smooth Muscle Cells - Bronchial, donor2,CNhs12348,11592-120G8	Smooth Muscle Cells - Bronchial, donor2,CNhs12348,11592-120G8	25.68	24.82	0	2.14	68.04	0.86	8.56	6.42	1.28	0	0	11.13	6.85	15.41	0	0	0	5.14	0	6.42	4.28
1	Smooth Muscle Cells - Carotid, donor1,CNhs11087,11285-116I7	Smooth Muscle Cells - Carotid, donor1,CNhs11087,11285-116I7	8.27	24.18	0	5.41	50.28	0	5.73	0	0.64	0	0	3.5	6.05	26.09	0.32	0	0	22.59	0	9.23	1.91
1	Smooth Muscle Cells - Carotid, donor3,CNhs12044,11434-118H3	Smooth Muscle Cells - Carotid, donor3,CNhs12044,11434-118H3	9.42	12.56	0	1.57	47.88	0	8.63	0	0.78	0	0	3.14	3.14	21.19	0	0	0	17.27	0	9.42	0
1	Smooth Muscle Cells - Colonic, donor1,CNhs10868,11239-116D6	Smooth Muscle Cells - Colonic, donor1,CNhs10868,11239-116D6	22.84	19.07	0	3.6	56.84	0.18	5.4	10.79	0.36	0	0	12.41	4.86	16.55	0	0	0	12.95	0	4.5	1.98
1	Smooth Muscle Cells - Colonic, donor2,CNhs11963,11320-117D6	Smooth Muscle Cells - Colonic, donor2,CNhs11963,11320-117D6	26.08	19.77	0	2.47	63.14	0.82	7.14	9.61	0	0	0	10.43	5.49	14.82	0.55	0	0	10.98	0	5.77	1.92
1	Smooth Muscle Cells - Colonic, donor3,CNhs12007,11396-118D1	Smooth Muscle Cells - Colonic, donor3,CNhs12007,11396-118D1	17.91	18.5	0	3.3	57.85	0.35	7.54	7.3	0.35	0	0	9.07	8.6	18.97	0	0	0	11.9	0.12	5.42	3.18
1	Smooth Muscle Cells - Coronary Artery, donor1,CNhs11088,11286-116I8	Smooth Muscle Cells - Coronary Artery, donor1,CNhs11088,11286-116I8	13.55	16.58	0	0.4	70.36	0.2	3.84	1.62	0.4	0	0	4.45	6.67	24.06	0	0	0	18.8	0	7.48	0.4
1	Smooth Muscle Cells - Coronary Artery, donor2,CNhs11987,11363-117I4	Smooth Muscle Cells - Coronary Artery, donor2,CNhs11987,11363-117I4	3.17	11.1	0	0	112.54	1.59	14.27	0	1.59	0	0	3.17	3.17	17.44	0	0	0	15.85	0	7.93	1.59
1	Smooth Muscle Cells - Coronary Artery, donor3,CNhs12045,11435-118H4	Smooth Muscle Cells - Coronary Artery, donor3,CNhs12045,11435-118H4	25.7	14.74	0	1.69	96.47	0	5.06	1.26	0.42	0	0	5.48	4.21	14.32	0	0	0	13.9	0	5.06	0
1	Smooth Muscle Cells - Esophageal, donor1,CNhs11324,11508-119G5	Smooth Muscle Cells - Esophageal, donor1,CNhs11324,11508-119G5	4.88	18.53	0	0	102.89	0.49	2.93	4.39	2.44	0	0	6.34	12.19	28.77	0	0	0	21.94	0	7.31	3.41
1	Smooth Muscle Cells - Internal Thoracic Artery, donor2,CNhs11988,11364-117I5	Smooth Muscle Cells - Internal Thoracic Artery, donor2,CNhs11988,11364-117I5	25.83	9.75	0	4.14	139.16	0	13.16	0.49	2.19	0	0	10.48	7.8	12.67	0	0	0	17.79	0	4.63	2.19
1	Smooth Muscle Cells - Internal Thoracic Artery, donor3,CNhs12046,11436-118H5	Smooth Muscle Cells - Internal Thoracic Artery, donor3,CNhs12046,11436-118H5	11.62	19.02	0	3.17	90.86	0	2.11	1.06	0	0	0	3.17	3.17	11.62	0	0	0	17.96	0	7.4	1.06
1	Smooth Muscle Cells - Prostate, donor1,CNhs11920,11257-116F6	Smooth Muscle Cells - Prostate, donor1,CNhs11920,11257-116F6	12.01	28.39	0	3.82	61.7	0	8.33	2.87	0.27	0	0	15.42	8.05	19.79	0	0	0	10.65	0	9.15	2.59
1	Smooth Muscle Cells - Prostate, donor2,CNhs11976,11335-117F3	Smooth Muscle Cells - Prostate, donor2,CNhs11976,11335-117F3	15.27	26.16	0	2.55	83.99	0.14	9.47	2.26	0.85	0	0	13.43	7.07	14.71	0	0	0	19.94	0	8.06	1.98
1	Smooth Muscle Cells - Pulmonary Artery, donor2,CNhs11989,11365-117I6	Smooth Muscle Cells - Pulmonary Artery, donor2,CNhs11989,11365-117I6	6.78	9.04	0	1.13	92.67	0	6.78	0	1.13	0	0	2.26	5.65	23.73	0	0	0	20.34	0	3.39	2.26
1	Smooth Muscle Cells - Subclavian Artery, donor1,CNhs11090,11289-117A2	Smooth Muscle Cells - Subclavian Artery, donor1,CNhs11090,11289-117A2	12.68	28.67	0	2.21	51.83	0.55	7.17	1.1	1.65	0	0	5.51	5.51	31.43	0	0	0	26.47	0	7.72	1.1
1	Smooth Muscle Cells - Subclavian Artery, donor2,CNhs11990,11366-117I7	Smooth Muscle Cells - Subclavian Artery, donor2,CNhs11990,11366-117I7	7.96	9.95	0	0.66	124.06	0	17.25	0	1.33	0	0	9.95	7.3	15.92	0.66	0	0	17.25	0	3.32	1.33
1	Smooth Muscle Cells - Subclavian Artery, donor3,CNhs12048,11438-118H7	Smooth Muscle Cells - Subclavian Artery, donor3,CNhs12048,11438-118H7	12.28	5.26	0	2.63	83.74	0	21.05	3.51	1.32	0	0	4.38	6.58	21.48	0	0	0	16.22	0	5.7	0.44
1	Smooth Muscle Cells - Tracheal, donor1,CNhs11329,11513-119H1	Smooth Muscle Cells - Tracheal, donor1,CNhs11329,11513-119H1	1.16	16.21	0	1.74	127.91	1.16	6.37	1.74	0.58	0	0	0.58	4.05	26.04	0	0	0	13.89	0	5.79	1.16
1	Smooth Muscle Cells - Tracheal, donor3,CNhs12894,11674-122G9	Smooth Muscle Cells - Tracheal, donor3,CNhs12894,11674-122G9	17.05	15.09	0	3.28	79.36	1.31	16.4	7.21	0	0	0	16.4	3.28	12.46	0	0	0	9.18	0	1.97	6.56
1	Smooth Muscle Cells - Umbilical artery, donor0,CNhs10839,11212-116A6	Smooth Muscle Cells - Umbilical artery, donor0,CNhs10839,11212-116A6	8.56	13.55	0	1.78	83.1	0	7.13	0.36	0.36	0	0	5.35	3.57	23.9	0	0	0	11.41	0	10.34	0.36
1	Smooth Muscle Cells - Umbilical Artery, donor1,CNhs11091,11290-117A3	Smooth Muscle Cells - Umbilical Artery, donor1,CNhs11091,11290-117A3	8.73	14	0	1.01	81.98	0	6.7	0.41	1.62	0	0	2.43	4.87	20.7	0	0	0	14.81	0	5.28	0.61
1	Smooth Muscle Cells - Umbilical Artery, donor2,CNhs11991,11367-117I8	Smooth Muscle Cells - Umbilical Artery, donor2,CNhs11991,11367-117I8	17.66	17.97	0	0.62	51.43	0.31	5.27	0.31	1.24	0.31	0	3.1	10.53	19.83	0	0	0	14.87	0.93	6.2	1.55
1	Smooth Muscle Cells - Umbilical Artery, donor3,CNhs12049,11439-118H8	Smooth Muscle Cells - Umbilical Artery, donor3,CNhs12049,11439-118H8	15.49	19.16	0	1.97	81.97	0	6.48	1.13	2.25	0	0	0.85	10.14	15.77	0	0	0	12.68	0	9.3	1.13
1	Smooth Muscle Cells - Umbilical Vein, donor1,CNhs12597,11541-120B2	Smooth Muscle Cells - Umbilical Vein, donor1,CNhs12597,11541-120B2	21.66	20.79	0	6.02	47.04	0.14	5.31	2.01	0.57	0	0	17.5	1.86	26.96	0	0	0	11.76	0	4.45	4.16
1	Smooth Muscle Cells - Umbilical Vein, donor2,CNhs12569,11621-122B1	Smooth Muscle Cells - Umbilical Vein, donor2,CNhs12569,11621-122B1	18.08	15.03	0	2.16	90	0.88	7.17	3.05	0.49	0	0	13.66	2.06	13.36	0	0	0	18.86	0	5.99	1.57
1	Smooth Muscle Cells - Uterine, donor3,CNhs11927,11466-119B8	Smooth Muscle Cells - Uterine, donor3,CNhs11927,11466-119B8	8.51	13.48	0	2.48	31.22	0	1.77	0.71	0.35	0	0	5.32	3.9	14.19	0.35	0	0	18.8	0.35	6.03	2.13
1	smooth muscle, adult, pool1,CNhs11755,10048-101G3	smooth muscle, adult, pool1,CNhs11755,10048-101G3	20.35	14.46	0	6.13	31.87	0.25	18.63	10.3	0.98	0	0	47.31	13.48	26.23	0	0	0	7.11	1.96	4.66	6.86
1	somatostatinoma cell line:QGP-1,CNhs11869,10781-110G7	somatostatinoma cell line:QGP-1,CNhs11869,10781-110G7	13.9	6.36	0	1.65	128.92	0.47	33.47	0	3.3	0	0	35.82	0	21.68	0	0	0	4.71	0.71	6.13	0.94
1	spinal cord - adult, donor10196,CNhs13807,10181-103D1	spinal cord - adult, donor10196,CNhs13807,10181-103D1	7.66	7.66	0	3.14	79.9	6.87	17.47	7.26	1.96	0	0	50.84	10.21	23.16	0	0	0	5.5	0.98	4.71	3.53
1	spinal cord, adult, donor10252,CNhs12227,10159-103A6	spinal cord, adult, donor10252,CNhs12227,10159-103A6	9.8	7.13	0	5.64	57.03	0.59	14.26	2.38	5.35	0	0	81.09	13.07	28.81	0	0	0	5.05	1.19	5.94	5.05
1	spinal cord, fetal, donor1,CNhs11764,10056-101H2	spinal cord, fetal, donor1,CNhs11764,10056-101H2	25.78	10.99	0	2.54	124.68	7.61	21.56	14.79	4.23	0	0	19.86	39.73	25.78	0	0	0	6.76	2.11	5.92	4.65
1	spindle cell sarcoma cell line:Hs 132,T,CNhs11857,10737-110B8	spindle cell sarcoma cell line:Hs 132,T,CNhs11857,10737-110B8	14.95	21.07	0	1.7	61.85	0	15.63	3.74	1.19	0	0	16.14	4.25	18.86	0	0	0	11.05	0	4.76	1.36
1	squamous cell carcinoma cell line:EC-GI-10,CNhs11252,10463-106H4	squamous cell carcinoma cell line:EC-GI-10,CNhs11252,10463-106H4	17.5	16.78	0	2.14	37.67	0.18	11.96	0.18	1.61	0	0	19.82	29.64	44.82	0	0	0	18.39	0.36	3.75	1.79
1	squamous cell carcinoma cell line:T3M-5,CNhs11739,10616-108G4	squamous cell carcinoma cell line:T3M-5,CNhs11739,10616-108G4	50.11	3.88	0	1.41	0.35	0	14.12	3.53	0.71	0	0	8.82	41.64	44.11	0	0	0	6.71	0.35	6	1.06
1	squamous cell lung carcinoma cell line:EBC-1,CNhs11273,10486-107A9	squamous cell lung carcinoma cell line:EBC-1,CNhs11273,10486-107A9	4.65	0.56	0	2.09	40.36	0	4.65	1.69	4.01	0	0	7.94	2.17	30.89	0	0	0	14.68	0	8.91	2.41
1	submaxillary gland, adult,CNhs12852,10202-103F4	submaxillary gland, adult,CNhs12852,10202-103F4	7.8	8.72	0	1.83	74.31	0	26.15	2.29	2.75	0	0	30.73	12.39	32.57	0	0	0	7.34	7.34	4.59	1.38
1	substantia nigra, adult, donor10252,CNhs12318,10158-103A5	substantia nigra, adult, donor10252,CNhs12318,10158-103A5	5.3	2.44	0	4.3	78.26	1	27.66	4.73	4.3	0	0	51.89	22.22	27.52	0.14	0	0	10.89	2.01	3.44	0.57
1	synovial sarcoma cell line:HS-SY-II,CNhs11244,10441-106E9	synovial sarcoma cell line:HS-SY-II,CNhs11244,10441-106E9	17.35	26.19	0	3.63	51.43	0	6.63	4.73	3.31	0	0	22.4	16.41	26.35	0	0	0	6.94	0	4.42	7.1
1	Synoviocyte, donor2,CNhs11992,11368-117I9	Synoviocyte, donor2,CNhs11992,11368-117I9	6.33	9.5	0	4.22	106.4	0.84	14.57	1.06	0.84	0.21	0	12.03	1.27	9.29	0	0	0	18.79	0.21	8.44	8.02
1	Synoviocyte, donor3,CNhs12050,11440-118H9	Synoviocyte, donor3,CNhs12050,11440-118H9	7.24	14.49	0	2.96	111.3	1.32	14.49	1.65	0.33	0	0	24.04	0.66	9.88	0	0	0	16.79	0.33	6.92	3.29
1	temporal lobe, adult, pool1,CNhs10637,10031-101E4	temporal lobe, adult, pool1,CNhs10637,10031-101E4	7.82	19.04	0	3.06	106.07	9.65	17.13	1.02	3.06	0	0	19.99	18.77	33.86	0	0	0	8.7	2.04	7.21	3.6
1	temporal lobe, fetal, donor1, tech_rep1,CNhs11772,10063-101H9	temporal lobe, fetal, donor1, tech_rep1,CNhs11772,10063-101H9	37.96	47.13	0	5.67	67.63	3.93	27.93	17.89	3.49	0	0	24	22.69	37.09	0	0	0	8.29	3.49	12.22	4.36
1	temporal lobe, fetal, donor1, tech_rep2,CNhs12996,10063-101H9	temporal lobe, fetal, donor1, tech_rep2,CNhs12996,10063-101H9	47.44	53.26	0	2.45	84.78	4.29	22.34	10.41	3.67	0	0	20.2	16.53	36.73	0	0	0	8.88	2.45	7.35	3.98
1	tenocyte, donor1,CNhs12639,11763-123H8	tenocyte, donor1,CNhs12639,11763-123H8	11.16	32.36	0	2.6	72.17	0	11.53	3.35	0.37	0	0	9.67	1.86	11.16	0	0	0	14.88	0	2.98	1.86
1	tenocyte, donor2,CNhs12640,11765-123I1	tenocyte, donor2,CNhs12640,11765-123I1	11.09	24.5	0	6.01	85.5	0	15.71	3.24	0.92	0	0	17.1	2.77	10.63	0	0	0	31.89	0.92	5.08	8.32
1	tenocyte, donor3,CNhs12641,11768-123I4	tenocyte, donor3,CNhs12641,11768-123I4	8.65	13.41	0	3.03	83.5	0	11.25	1.73	0	0	0	16.01	3.46	8.22	0	0.43	0	17.31	0	6.06	4.33
1	teratocarcinoma cell line:NCC-IT-A3,CNhs11878,10790-110H7	teratocarcinoma cell line:NCC-IT-A3,CNhs11878,10790-110H7	8.09	4.37	0	2.08	11.04	0.33	4.48	0.44	1.2	0	0	9.18	6.88	17.37	0	0	0	2.95	0.87	4.7	3.17
1	teratocarcinoma cell line:NCR-G1,CNhs11884,10798-110I6	teratocarcinoma cell line:NCR-G1,CNhs11884,10798-110I6	9	3.04	0	5.19	17.1	0.38	10.01	10.14	11.4	0	0	7.98	6.21	36.36	0.13	0	0	5.07	0.25	14.19	2.79
1	teratocarcinoma cell line:PA-1,CNhs11890,10807-111A6	teratocarcinoma cell line:PA-1,CNhs11890,10807-111A6	15.64	4.04	0	2.14	0	0	6.31	3.28	2.52	0	0	11.73	12.87	21.32	0	0	0	4.54	0	3.03	3.03
1	thalamus - adult, donor10196,CNhs13794,10168-103B6	thalamus - adult, donor10196,CNhs13794,10168-103B6	9.95	4.15	0	4.15	51.41	4.15	18.24	3.32	0.83	0	0	46.43	13.27	23.22	0	0	0	7.46	4.98	6.63	4.15
1	thalamus, adult, donor10252,CNhs12314,10154-103A1	thalamus, adult, donor10252,CNhs12314,10154-103A1	7.45	4.34	0	6.41	73.85	1.65	23.38	3.93	4.14	0	0	64.65	20.27	30.31	0.1	0	0	8.17	1.24	7.34	2.38
1	throat, adult,CNhs12858,10209-103G2	throat, adult,CNhs12858,10209-103G2	13.22	11.94	2.56	5.12	53.31	0.64	17.49	5.76	2.35	0	0	31.56	15.78	21.96	0	0	0	6.82	5.54	5.12	3.84
1	throat, fetal, donor1,CNhs11770,10061-101H7	throat, fetal, donor1,CNhs11770,10061-101H7	33.09	14.05	0	4.29	87.13	1.19	24.04	37.14	0.95	0	0	24.52	17.38	24.52	0	0	0	6.9	7.38	5	2.86
1	thyroid carcinoma cell line:TCO-1,CNhs11872,10783-110G9	thyroid carcinoma cell line:TCO-1,CNhs11872,10783-110G9	14.35	9.08	0	7.06	12.9	0	6.62	4.37	0.56	15.59	0	9.76	5.61	43.51	0	0	0	17.49	0.45	6.5	1.79
1	thyroid, adult, pool1,CNhs10634,10028-101E1	thyroid, adult, pool1,CNhs10634,10028-101E1	11.01	12.47	0	3.18	108.07	0.64	24.25	5.98	2.04	0	0	34.75	12.41	19.03	0	0	0	9.29	6.24	9.17	3.06
1	thyroid, fetal, donor1,CNhs11769,10060-101H6	thyroid, fetal, donor1,CNhs11769,10060-101H6	25.87	10.71	0	2.83	117.43	2.02	31.53	16.57	0.81	0	0	24.46	13.95	26.68	0.2	0	0	5.66	9.7	13.74	2.02
1	tongue, adult,CNhs12853,10203-103F5	tongue, adult,CNhs12853,10203-103F5	8.71	5.66	0	3.7	48.55	0.22	17.42	3.7	1.52	0	0	20.68	20.47	18.72	0	0	0	3.7	1.96	2.39	3.48
1	tongue, fetal, donor1,CNhs11768,10059-101H5	tongue, fetal, donor1,CNhs11768,10059-101H5	14.03	5.82	0	1.03	55.1	1.03	19.85	15.06	0.34	0	0	14.03	19.85	12.66	0	0	0	7.53	2.74	4.45	10.61
1	Trabecular Meshwork Cells, donor1,CNhs11340,11532-120A2	Trabecular Meshwork Cells, donor1,CNhs11340,11532-120A2	7.97	27.7	0	1.14	61.1	0.76	3.04	0.76	1.52	0	0	3.79	5.69	35.67	0	0	0	14.42	0	7.21	2.66
1	Trabecular Meshwork Cells, donor3,CNhs12124,11693-123A1	Trabecular Meshwork Cells, donor3,CNhs12124,11693-123A1	6.65	27.29	0	2.45	107.78	1.05	4.2	1.75	1.75	0	0	4.55	10.15	18.2	0	0	0	24.85	0	9.8	1.75
1	trachea, adult, pool1,CNhs10635,10029-101E2	trachea, adult, pool1,CNhs10635,10029-101E2	15.21	15.99	0	3.44	72.3	0.07	15.85	3.37	2.73	0	0	30.41	19.15	24.53	0	0	0	8.32	6.81	5.88	2.8
1	trachea, fetal, donor1,CNhs11766,10058-101H4	trachea, fetal, donor1,CNhs11766,10058-101H4	24.95	13.31	0	5.32	84.5	0.67	18.63	31.27	2.66	0	0	19.63	13.31	21.29	0	0	0	10.65	3.99	3.99	2.33
1	Tracheal Epithelial Cells, donor1,CNhs11092,11292-117A5	Tracheal Epithelial Cells, donor1,CNhs11092,11292-117A5	12.22	10.39	0	3.08	38.97	0.19	1.92	0.19	0.87	0	0	6.06	37.14	23.77	0	0	0	16.07	0	4.23	2.41
1	Tracheal Epithelial Cells, donor2,CNhs11993,11369-118A1	Tracheal Epithelial Cells, donor2,CNhs11993,11369-118A1	6.7	10.72	0	1.34	50.94	0	8.71	0	0	0	0	2.01	83.79	21.45	0	0	0	24.8	1.34	4.69	2.01
1	Tracheal Epithelial Cells, donor3,CNhs12051,11441-118I1	Tracheal Epithelial Cells, donor3,CNhs12051,11441-118I1	13.07	5.44	0	0	53.36	0	0	1.09	2.18	0	0	1.09	72.96	21.78	0	0	0	37.02	0	7.62	0
1	transitional-cell carcinoma cell line:5637,CNhs10735,10418-106C4	transitional-cell carcinoma cell line:5637,CNhs10735,10418-106C4	22.63	20.35	0	8.63	14.08	0	4.64	0.41	2.6	0	0	9.85	19.29	38.99	0	0	0	15.06	1.95	5.37	1.55
1	transitional-cell carcinoma cell line:JMSU1,CNhs11261,10492-107B6	transitional-cell carcinoma cell line:JMSU1,CNhs11261,10492-107B6	19.53	20.06	0	2.24	11.1	0.32	6.4	2.99	3.52	0	0	7.9	3.52	30.31	0	0	0	8.22	0.32	4.06	6.51
1	tridermal teratoma cell line:HGRT,CNhs11828,10694-109G1	tridermal teratoma cell line:HGRT,CNhs11828,10694-109G1	34.75	208.52	0	1.93	83.02	1.93	25.1	3.86	0	0	0	104.26	1.93	25.1	0	0	0	11.58	1.93	5.79	7.72
1	tubular adenocarcinoma cell line:SUIT-2,CNhs11883,10797-110I5	tubular adenocarcinoma cell line:SUIT-2,CNhs11883,10797-110I5	7.46	6.11	0	2.6	81.2	0.09	12.67	0.36	1.44	0	0	12.93	5.12	17.97	0	0	0	5.12	0	7.37	1.89
1	umbilical cord, fetal, donor1,CNhs11765,10057-101H3	umbilical cord, fetal, donor1,CNhs11765,10057-101H3	30.5	4.69	0	4.69	63.35	2.35	14.08	14.08	0	0	0	11.73	21.12	35.2	0	0	0	9.39	4.69	2.35	4.69
1	Universal RNA - Human Normal Tissues Biochain, pool1,CNhs10612,10007-101B4	Universal RNA - Human Normal Tissues Biochain, pool1,CNhs10612,10007-101B4	15.72	8.85	0	3.11	65.62	0.09	44.53	8.94	12.8	0.09	0	31.16	17.13	24.76	0	0.09	3.95	11.86	7.63	3.01	2.45
1	Urothelial cells, donor0,CNhs10843,11216-116B1	Urothelial cells, donor0,CNhs10843,11216-116B1	28.95	9.42	0	2.76	52.15	0.23	12.41	0.92	0.92	0	0	12.86	39.28	13.32	0	0	0	15.62	0	3.91	0.92
1	Urothelial Cells, donor1,CNhs11334,11520-119H8	Urothelial Cells, donor1,CNhs11334,11520-119H8	8.61	18.51	0	0.43	88.25	0.43	5.17	0	0.43	0	0	3.87	111.5	15.5	0	0	0	14.64	0	3.87	0.43
1	Urothelial Cells, donor2,CNhs12091,11600-120H7	Urothelial Cells, donor2,CNhs12091,11600-120H7	8.42	18.53	0	1.68	90.97	0	3.37	0	0	0	0	1.68	161.73	15.16	0	0	0	15.16	0	6.74	0
1	Urothelial Cells, donor3,CNhs12122,11681-122H7	Urothelial Cells, donor3,CNhs12122,11681-122H7	17.74	16.85	0	0.44	69.62	0	9.31	0.44	0.44	0	0	4.88	158.3	12.42	0	0	0	26.16	0	4.88	1.33
1	uterus, adult, pool1,CNhs11676,10100-102D1	uterus, adult, pool1,CNhs11676,10100-102D1	28.36	52.69	0	4.89	61.73	0.24	18.58	5.99	0.73	0.24	0	29.95	25.18	39	0	0	0	7.95	2.93	7.21	1.83
1	uterus, fetal, donor1,CNhs11763,10055-101H1	uterus, fetal, donor1,CNhs11763,10055-101H1	30.52	22.38	0	4.88	80.16	2.44	19.53	16.68	1.22	0	0	22.38	23.6	23.19	0	0	0	12.61	4.07	5.7	4.48
1	vagina, adult,CNhs12854,10204-103F6	vagina, adult,CNhs12854,10204-103F6	17.98	33.29	0	2	28.63	0	25.96	9.32	15.31	0	0	64.58	51.93	24.63	0	0	0	13.98	4.66	4.66	5.99
1	vein, adult,CNhs12844,10191-103E2	vein, adult,CNhs12844,10191-103E2	9.86	16.91	0.2	6.84	52.13	0.2	12.28	9.26	1.81	0	0	37.24	29.99	31.8	0	0	0	5.84	16.71	4.23	5.23
1	Wilms' tumor cell line:G-401,CNhs11892,10809-111A8	Wilms' tumor cell line:G-401,CNhs11892,10809-111A8	12.18	6.62	0	3.31	48.71	0.53	16.56	0	1.92	0	0	8.65	10.68	25.42	0	0	0	5.88	0.11	1.92	4.7
1	Wilms' tumor cell line:HFWT,CNhs11728,10597-108E3	Wilms' tumor cell line:HFWT,CNhs11728,10597-108E3	8.66	40.42	0	1.92	23.1	0	18.29	0.96	3.85	0	0	26.95	18.29	27.91	0	0	0	17.32	0	5.77	4.81
1	xeroderma pigentosum b cell line:XPL 17,CNhs11813,10563-108A5	xeroderma pigentosum b cell line:XPL 17,CNhs11813,10563-108A5	4.49	10.9	0.32	5.77	35.26	0	6.09	0	0.64	0	0	18.27	16.03	28.53	0	0	0	5.13	0.32	2.24	6.73
2	mesenchymal precursor cell - ovarian cancer left ovary, donor1,CNhs12372,11756-123H1	mesenchymal precursor cell - ovarian cancer left ovary, donor1,CNhs12372,11756-123H1	42.53	31.54	0	2.39	61.17	0.16	9.4	0.8	0.48	0	0	14.18	4.46	13.7	0	0	0	8.6	0	3.19	0.8
2	mesenchymal precursor cell - ovarian cancer left ovary, donor2,CNhs13092,11833-124G6	mesenchymal precursor cell - ovarian cancer left ovary, donor2,CNhs13092,11833-124G6	10.35	7.2	0	5.4	66.12	0	4.5	2.7	0.9	0	0	21.14	4.05	18.89	0	0	0	9.45	0	8.1	2.7
2	mesenchymal precursor cell - ovarian cancer left ovary, donor3,CNhs12376,11760-123H5	mesenchymal precursor cell - ovarian cancer left ovary, donor3,CNhs12376,11760-123H5	22.36	22.2	0	2.48	80.43	0	9.32	1.09	0.62	0	0	12.27	3.57	15.84	0	0	0	7.76	0.47	5.12	2.48
2	mesenchymal precursor cell - ovarian cancer left ovary, donor4,CNhs13094,11836-124G9	mesenchymal precursor cell - ovarian cancer left ovary, donor4,CNhs13094,11836-124G9	11.61	21.98	0	1.66	78.38	0	4.56	1.24	0	0	0	13.69	2.07	12.44	0	0	0	4.15	0	2.9	2.49
2	mesenchymal precursor cell - ovarian cancer metastasis, donor1,CNhs12374,11758-123H3	mesenchymal precursor cell - ovarian cancer metastasis, donor1,CNhs12374,11758-123H3	16.75	15.15	0	2.39	105.54	0.53	8.77	1.6	0.53	0	0	14.36	3.99	14.36	0	0	0	8.77	0	3.19	1.6
2	mesenchymal precursor cell - ovarian cancer metastasis, donor2,CNhs13093,11835-124G8	mesenchymal precursor cell - ovarian cancer metastasis, donor2,CNhs13093,11835-124G8	15.65	14.09	0	2.09	90.78	0	9.39	6.26	1.04	0	0	10.43	6.26	15.65	0	0	0	16.17	0	6.78	2.09
2	mesenchymal precursor cell - ovarian cancer metastasis, donor3,CNhs12378,11762-123H7	mesenchymal precursor cell - ovarian cancer metastasis, donor3,CNhs12378,11762-123H7	23.14	20.59	0	2.25	126.67	0.15	6.91	7.51	0.15	0	0	12.77	4.81	13.82	0.15	0	0	12.32	0	4.66	2.55
2	mesenchymal precursor cell - ovarian cancer metastasis, donor4,CNhs13097,11838-124H2	mesenchymal precursor cell - ovarian cancer metastasis, donor4,CNhs13097,11838-124H2	9.14	17.52	0	2.67	123	0	11.42	10.66	0	0	0	8.76	6.85	17.52	0	0	0	14.09	0	5.71	2.28
2	mesenchymal precursor cell - ovarian cancer right ovary, donor1,CNhs12373,11757-123H2	mesenchymal precursor cell - ovarian cancer right ovary, donor1,CNhs12373,11757-123H2	18.31	27.67	0	4.48	79.75	0	4.88	0	0	0	0	12.21	2.44	21.16	0	0	0	3.25	0	4.07	4.48
2	mesenchymal precursor cell - ovarian cancer right ovary, donor2,CNhs12375,11759-123H4	mesenchymal precursor cell - ovarian cancer right ovary, donor2,CNhs12375,11759-123H4	23.09	22	0	1.09	77.47	0	6	1.64	1.09	0	0	12.55	2.73	12	0	0	0	8.55	0	5.09	1.82
2	mesenchymal precursor cell - ovarian cancer right ovary, donor3 (SOC-57-02),CNhs12377,11761-123H6	mesenchymal precursor cell - ovarian cancer right ovary, donor3 (SOC-57-02),CNhs12377,11761-123H6	29.54	26.42	0	3.65	90.76	0.11	5.05	2.47	0.97	0	0	12.14	4.73	10.96	0	0	0	11.92	0.43	4.94	2.36
2	mesenchymal precursor cell - ovarian cancer right ovary, donor3 (SOC-57-02-G),CNhs13507,11842-124H6	mesenchymal precursor cell - ovarian cancer right ovary, donor3 (SOC-57-02-G),CNhs13507,11842-124H6	19.95	15.31	0	1.39	67.28	0.46	8.35	6.03	0.93	0	0	17.63	1.39	11.6	0	0	0	12.99	0	4.18	3.71
2	mesenchymal precursor cell - ovarian cancer right ovary, donor4,CNhs13096,11837-124H1	mesenchymal precursor cell - ovarian cancer right ovary, donor4,CNhs13096,11837-124H1	13.93	15.13	0	0.8	103.5	0	13.93	4.78	0	0	0	13.93	2.39	24.28	0	0	0	11.15	0	7.56	2.79
2	ovary, adult, pool1,CNhs10626,10020-101D2	ovary, adult, pool1,CNhs10626,10020-101D2	12.79	26.1	0	3.46	70.4	2.03	14.89	2.48	2.93	0	0	43.7	20.01	31.44	0	0	0	8.05	1.73	4.51	3.38
2	testicular germ cell embryonal carcinoma cell line:ITO-II,CNhs11876,10786-110H3	testicular germ cell embryonal carcinoma cell line:ITO-II,CNhs11876,10786-110H3	11.42	2.86	0	0.31	56.81	21.93	16.62	0.82	8.67	0	0	15.91	19.89	23.05	0	0	0.1	5.41	2.75	5.41	1.53
2	testicular germ cell embryonal carcinoma cell line:NEC14,CNhs12351,10591-108D6	testicular germ cell embryonal carcinoma cell line:NEC14,CNhs12351,10591-108D6	5.34	0.27	0.27	0.8	32.07	40.62	4.81	0.27	8.28	0	0	19.24	12.56	26.19	0.27	0	0.53	4.54	0.53	5.61	2.67
2	testicular germ cell embryonal carcinoma cell line:NEC15,CNhs12362,10593-108D8	testicular germ cell embryonal carcinoma cell line:NEC15,CNhs12362,10593-108D8	17.55	1.84	0	1.29	38.04	7.44	12.04	2.66	25.64	0	0	36.39	58.35	22.05	0	0	0	3.58	6.34	4.23	1.01
2	testicular germ cell embryonal carcinoma cell line:NEC8,CNhs11726,10590-108D5	testicular germ cell embryonal carcinoma cell line:NEC8,CNhs11726,10590-108D5	5.77	2.01	0	0.5	29.33	9.78	19.05	0	7.77	0	0	8.77	4.01	28.58	0	0	0	5.01	1.75	4.51	4.01
2	testis, adult, pool1,CNhs10632,10026-101D8	testis, adult, pool1,CNhs10632,10026-101D8	18.87	8.34	0	1.59	79.95	74.64	30.61	2.73	3.64	0.08	0	22.43	12.05	70.78	81.16	68.58	0.15	12.35	3.11	4.77	36.68
2	testis, adult, pool2,CNhs12998,10096-102C6	testis, adult, pool2,CNhs12998,10096-102C6	16.61	11.52	0	2.68	93.52	127.55	51.18	0.54	2.41	0.27	0	18.49	8.31	116.83	64.58	89.5	0.27	5.63	1.34	10.72	49.04
3	Fibroblast - skin dystrophia myotonica, donor1 (nuclear fraction),CNhs12405,14329-155E9	Fibroblast - skin dystrophia myotonica, donor1 (nuclear fraction),CNhs12405,14329-155E9	20.63	34.62	0	8.07	60.99	0	6.46	12.74	0.36	0	0	18.48	19.19	43.77	0.18	0	0	12.02	0.18	6.64	0.9
3	Fibroblast - skin dystrophia myotonica, donor1,CNhs11353,11556-120C8	Fibroblast - skin dystrophia myotonica, donor1,CNhs11353,11556-120C8	16.23	28.62	0	3.63	74.53	0.43	5.55	8.97	0.43	0	0	15.16	5.13	19.65	0	0	0	7.47	0	6.19	4.48
3	Fibroblast - skin dystrophia myotonica, donor2,CNhs11354,11557-120C9	Fibroblast - skin dystrophia myotonica, donor2,CNhs11354,11557-120C9	12.72	15.26	0	2.76	42.81	0	5.09	5.51	0.21	0	0	12.08	2.33	20.98	0.21	0	0	8.27	0	4.03	3.6
3	Fibroblast - skin dystrophia myotonica, donor3 (nuclear fraction),CNhs12399,14308-155C6	Fibroblast - skin dystrophia myotonica, donor3 (nuclear fraction),CNhs12399,14308-155C6	16.81	18.31	0	7.8	100.83	0	7.5	18.01	0	0	0	10.5	22.51	30.91	0	0	0	17.71	0	5.4	0.9
3	Fibroblast - skin dystrophia myotonica, donor3,CNhs11913,11560-120D3	Fibroblast - skin dystrophia myotonica, donor3,CNhs11913,11560-120D3	18.14	24.11	0	4.53	51.63	0.21	6.9	4.95	0.62	0	0	19.37	2.78	21.13	0	0	0	7.63	0	5.98	2.99
3	Fibroblast - skin normal, donor1 (nuclear fraction),CNhs12403,14323-155E3	Fibroblast - skin normal, donor1 (nuclear fraction),CNhs12403,14323-155E3	23.19	39.68	0	10.05	57.45	0	8.76	17.26	0.26	0	0	20.61	15.2	34.78	0	0	0	13.4	0	12.37	0.77
3	Fibroblast - skin normal, donor1,CNhs11351,11553-120C5	Fibroblast - skin normal, donor1,CNhs11351,11553-120C5	16.38	24.57	0	1.86	83.75	0.37	8.38	5.58	1.12	0	0	11.73	8.19	13.96	0	0	0	8.56	0.19	3.91	2.79
3	Fibroblast - skin normal, donor2 (nuclear fraction),CNhs12582,14302-155B9	Fibroblast - skin normal, donor2 (nuclear fraction),CNhs12582,14302-155B9	17.89	11.81	0	8.1	63.97	0	5.74	8.44	0.34	0	0	24.3	10.97	51.81	0	0	0	14.35	0	5.91	0
3	Fibroblast - skin normal, donor2,CNhs11914,11561-120D4	Fibroblast - skin normal, donor2,CNhs11914,11561-120D4	20.27	22.22	0	4.09	63.24	0.1	7.21	3.31	0.39	0	0	14.23	3.8	16.86	0.1	0	0	8.09	0	7.21	1.17
3	Fibroblast - skin spinal muscular atrophy, donor1 (nuclear fraction),CNhs12404,14326-155E6	Fibroblast - skin spinal muscular atrophy, donor1 (nuclear fraction),CNhs12404,14326-155E6	20.19	24.74	0	8.33	44.68	0	6.06	20.45	0.25	0	0	17.92	11.11	39.63	0	0	0	15.65	0	8.58	1.01
3	Fibroblast - skin spinal muscular atrophy, donor1,CNhs11074,11555-120C7	Fibroblast - skin spinal muscular atrophy, donor1,CNhs11074,11555-120C7	13.35	29.64	0	3.77	50.08	0.18	7.27	10.03	1.01	0	0	11.69	4.51	18.32	0	0	0	9.85	0	4.05	5.43
3	Fibroblast - skin spinal muscular atrophy, donor2,CNhs11911,11558-120D1	Fibroblast - skin spinal muscular atrophy, donor2,CNhs11911,11558-120D1	19.07	54.64	0	6.47	71.45	0.65	14.71	7.92	0.32	0	0	26.83	3.88	20.04	0	0	0	3.72	0	7.11	4.85
3	Fibroblast - skin spinal muscular atrophy, donor3 (nuclear fraction),CNhs12398,14305-155C3	Fibroblast - skin spinal muscular atrophy, donor3 (nuclear fraction),CNhs12398,14305-155C3	21.66	38.34	0	7.1	159.75	0	14.2	18.82	0.36	0	0	18.46	34.44	34.79	0.36	0	0	9.59	0	9.23	1.42
3	Fibroblast - skin spinal muscular atrophy, donor3,CNhs11912,11559-120D2	Fibroblast - skin spinal muscular atrophy, donor3,CNhs11912,11559-120D2	20.15	25.09	0	4.84	67.91	0	6.55	3.43	0.5	0	0	12.8	7.76	20.96	0	0	0	9.17	0	5.54	3.43
3	Fibroblast - skin walker warburg, donor1,CNhs11352,11554-120C6	Fibroblast - skin walker warburg, donor1,CNhs11352,11554-120C6	9.16	26.62	0	2.71	68.33	0	4.75	1.87	0.17	0	0	8.14	10.85	21.87	0	0	0	8.31	0	6.95	3.73
3	Keratinocyte - epidermal, donor1,CNhs11064,11272-116H3	Keratinocyte - epidermal, donor1,CNhs11064,11272-116H3	18.88	17.45	0	0.88	52.13	0.11	6.48	0.11	0.77	0	0	10.65	64.75	19.86	0	0	0	14.82	0.11	2.41	0.99
3	Keratinocyte - epidermal, donor2,CNhs11381,11349-117G8	Keratinocyte - epidermal, donor2,CNhs11381,11349-117G8	10.12	8.99	0	0	51.7	0	1.12	0	0	0	0	0	129.26	32.6	0	0	0	24.73	0	10.12	2.25
3	Keratinocyte - epidermal, donor3,CNhs12031,11421-118F8	Keratinocyte - epidermal, donor3,CNhs12031,11421-118F8	7.54	9.05	0	2.81	37.9	0.1	5.23	0	0.8	0	0	8.65	32.87	14.68	0	0	0	12.47	0.1	2.51	2.81
3	Keratinocyte - oral, donor1,CNhs10879,11251-116E9	Keratinocyte - oral, donor1,CNhs10879,11251-116E9	12.5	13.33	0	2.69	40.83	0.93	10.37	0.37	0.56	0	0	14.26	44.35	17.5	0.09	0	0	9.26	0.09	2.5	1.39
3	keratoacanthoma cell line:HKA-1,CNhs11880,10791-110H8	keratoacanthoma cell line:HKA-1,CNhs11880,10791-110H8	14.42	15.43	0	4.7	14.76	0	10.4	0	0	0	0	15.09	2.68	27.17	0	0	0	23.82	0	4.7	0.67
3	Keratocytes, donor1,CNhs11337,11527-119I6	Keratocytes, donor1,CNhs11337,11527-119I6	5.21	14.34	0	0.98	42.03	0	3.58	0.65	2.93	0	0	4.56	8.8	20.85	0	0	0	15.31	0	9.77	2.28
3	Keratocytes, donor2,CNhs12095,11607-120I5	Keratocytes, donor2,CNhs12095,11607-120I5	5.2	9.36	0	1.04	56.16	0	5.2	2.08	2.08	0	0	1.04	6.24	10.4	0	0	0	17.68	0	9.36	5.2
3	skin, fetal, donor1,CNhs11774,10065-101I2	skin, fetal, donor1,CNhs11774,10065-101I2	36.43	13.6	1.94	3.89	41.77	0	17	33.03	0.49	0	0	23.8	23.8	28.66	0	0	0	11.66	4.86	3.4	5.83
4	bile duct carcinoma cell line:HuCCT1,CNhs10750,10432-106D9	bile duct carcinoma cell line:HuCCT1,CNhs10750,10432-106D9	8.99	9.17	0	5.12	40.17	0	8.18	3.86	4.67	0	0	14.47	2.97	23.55	0	0	0	17.97	0	5.39	0.9
4	bile duct carcinoma cell line:TFK-1,CNhs11265,10496-107C1	bile duct carcinoma cell line:TFK-1,CNhs11265,10496-107C1	8.59	6.09	0	2.33	49.59	0	1.07	0	4.65	0	0	8.59	1.79	36.16	0	0	0	15.04	0	1.97	1.07
4	bladder, adult, pool1,CNhs10616,10011-101C2	bladder, adult, pool1,CNhs10616,10011-101C2	24.07	16.87	0	5.43	31.47	0.2	22.19	4.34	1.09	0	0	56.23	23.28	26.04	0.1	0	0	9.67	3.06	2.76	6.91
4	colon carcinoma cell line:CACO-2,CNhs11280,10513-107D9	colon carcinoma cell line:CACO-2,CNhs11280,10513-107D9	4.38	2.83	0	5.65	7.49	0	14.56	0	2.26	0	0	10.46	0.85	24.74	0	0	1.13	7.63	0	1.98	1.7
4	colon carcinoma cell line:COLO-320,CNhs10737,10420-106C6	colon carcinoma cell line:COLO-320,CNhs10737,10420-106C6	22.72	15.58	0	0.87	28.78	0	14.07	0.65	1.08	0	0	34.84	5.19	42.63	0	0	0	11.25	0	4.76	4.76
4	colon, adult, donor1,CNhs11794,10082-102B1	colon, adult, donor1,CNhs11794,10082-102B1	8.96	10.95	0	2.99	53.74	0	16.92	10.95	3.98	0	0	7.96	39.81	21.9	0	0	0	12.94	3.98	7.96	7.96
4	colon, adult, pool1,CNhs10619,10014-101C5	colon, adult, pool1,CNhs10619,10014-101C5	15.21	12.38	0.09	2.74	66.34	0	22.73	3.54	1.68	0	0	40.96	21.85	25.48	0	0	50.42	11.06	2.48	3.98	5.13
4	colon, fetal, donor1,CNhs11780,10070-101I7	colon, fetal, donor1,CNhs11780,10070-101I7	17.72	10.39	1.22	6.72	56.83	0.61	24.44	15.89	1.83	0	0	36.66	11	23.83	0	0	9.17	7.94	3.67	0.61	4.89
4	duodenum, fetal, donor1, tech_rep1,CNhs11781,10071-101I8	duodenum, fetal, donor1, tech_rep1,CNhs11781,10071-101I8	25.41	7.26	0	4.84	78.64	1.21	22.99	22.99	3.63	0	0	18.15	10.89	25.41	0	0	36.3	12.1	0	3.63	4.84
4	duodenum, fetal, donor1, tech_rep2,CNhs12997,10071-101I8	duodenum, fetal, donor1, tech_rep2,CNhs12997,10071-101I8	30.15	25.39	0	3.17	84.64	0	23.28	12.17	0.53	0	0	29.63	28.57	33.86	0.53	0	58.19	7.41	8.99	3.7	1.06
4	Esophageal Epithelial Cells, donor1,CNhs11323,11507-119G4	Esophageal Epithelial Cells, donor1,CNhs11323,11507-119G4	3.05	19.62	0	0	85.91	0.44	9.59	0.87	0.44	0	0	3.92	160.92	23.55	0	0	0	17.01	0	4.36	1.31
4	esophagus, adult, pool1,CNhs10620,10015-101C6	esophagus, adult, pool1,CNhs10620,10015-101C6	17.26	14.26	0	3.69	48.01	0.39	15.03	3.78	2.42	0	0	33.27	24.34	21.63	0	0	0	9.21	2.42	2.81	5.92
4	gall bladder carcinoma cell line:TGBC14TKB,CNhs11256,10470-106I2	gall bladder carcinoma cell line:TGBC14TKB,CNhs11256,10470-106I2	10.95	48.5	0	4.69	76.27	0.78	8.02	0	3.91	0	0	11.73	8.6	34.22	0	0	0	20.53	0.39	6.45	1.76
4	gall bladder carcinoma cell line:TGBC2TKB,CNhs10733,10415-106C1	gall bladder carcinoma cell line:TGBC2TKB,CNhs10733,10415-106C1	12.75	17.15	0	3.29	45.29	0.4	5.53	3.61	0.88	0	0	11.38	2.4	31.66	0	0	0	14.75	0.4	1.76	4.97
4	gall bladder, adult,CNhs12848,10198-103E9	gall bladder, adult,CNhs12848,10198-103E9	10.67	20.28	0	1.49	90.08	0.43	24.55	8.75	2.99	0	0	31.38	26.25	27.75	0	0	2.99	7.68	4.06	5.12	2.99
4	gastric adenocarcinoma cell line:MKN1,CNhs11737,10614-108G2	gastric adenocarcinoma cell line:MKN1,CNhs11737,10614-108G2	6.39	19.18	0	2.6	81.12	0	8.79	3	0.4	0	0	9.99	6.79	37.96	0	0	0	24.58	0.4	5.59	3
4	gastric adenocarcinoma cell line:MKN45,CNhs11819,10612-108F9	gastric adenocarcinoma cell line:MKN45,CNhs11819,10612-108F9	5.48	35.16	0	2.02	63.4	0	31.7	0.14	6.63	0	0	19.6	24.93	19.31	0	0	0	7.49	0.14	4.47	2.74
4	gastric cancer cell line:AZ521,CNhs11286,10549-107H9	gastric cancer cell line:AZ521,CNhs11286,10549-107H9	11.22	14.43	0	2.06	65.4	0.46	6.07	4.81	1.37	0	0	11.91	6.87	19.93	0	0	0	5.73	0	2.06	4.12
4	gastrointestinal carcinoma cell line:ECC12,CNhs11738,10615-108G3	gastrointestinal carcinoma cell line:ECC12,CNhs11738,10615-108G3	32.09	2.23	0	2.06	87.51	0.51	17.16	2.75	1.2	0	0	6.35	12.35	21.45	0	0	0.17	4.98	0.17	6.86	3.95
4	Intestinal epithelial cells (polarized), donor1,CNhs10875,11246-116E4	Intestinal epithelial cells (polarized), donor1,CNhs10875,11246-116E4	6.27	2.34	0	5.66	24.11	0	22.14	0	1.97	0	0	16.48	3.81	31.12	0	0	14.14	10.33	0	3.81	1.84
4	liver, adult, pool1,CNhs10624,10018-101C9	liver, adult, pool1,CNhs10624,10018-101C9	8.06	1.47	0	0.73	123.69	0.15	74.89	2.93	0.73	0.15	0	19.64	13.19	25.21	0	0	2.78	7.03	1.61	2.78	2.78
4	liver, fetal, pool1,CNhs11798,10086-102B5	liver, fetal, pool1,CNhs11798,10086-102B5	5.3	2.65	18.55	2.65	64.93	0	38.43	6.63	2.65	0	0	3.98	7.95	30.48	0	0	5.3	25.18	0	2.65	0
4	normal intestinal epithelial cell line:FHs 74 Int,CNhs11950,10812-111B2	normal intestinal epithelial cell line:FHs 74 Int,CNhs11950,10812-111B2	14.7	10.72	0	2.76	81.16	0	7.96	18.99	0.31	0	0	7.35	8.27	15.92	0	0	0	24.81	0	5.82	3.06
4	rectal cancer cell line:TT1TKB,CNhs11255,10469-106I1	rectal cancer cell line:TT1TKB,CNhs11255,10469-106I1	5.33	5.33	0	0.56	53.53	0.84	15.13	0	3.92	0	0	44	6.17	23.54	0	0	0.28	14.57	0	5.04	1.4
4	rectum, fetal, donor1,CNhs11777,10067-101I4	rectum, fetal, donor1,CNhs11777,10067-101I4	39.27	11.87	0	7.31	80.36	2.74	28.31	84.01	2.74	0	0	23.74	25.57	21.92	0	0	4.57	10.04	4.57	5.48	7.31
4	small cell gastrointestinal carcinoma cell line:ECC10,CNhs11736,10610-108F7	small cell gastrointestinal carcinoma cell line:ECC10,CNhs11736,10610-108F7	13.93	23.28	0	4.18	63.86	0.8	15.92	1.99	2.19	0	0	10.74	8.55	32.23	0	0	0	8.75	3.98	5.97	4.38
4	small intestine, adult, pool1,CNhs10630,10024-101D6	small intestine, adult, pool1,CNhs10630,10024-101D6	12.04	9.88	0	3.7	89.68	0.23	26.93	3.7	1.85	0	0	33.57	11.5	27.78	0	0	114.91	6.33	2.08	2.55	2.7
4	small intestine, fetal, donor1,CNhs11773,10064-101I1	small intestine, fetal, donor1,CNhs11773,10064-101I1	21.2	10.27	0	5.46	64.26	0.44	18.36	11.58	0.87	0	0	16.61	12.68	13.99	0	0	31.91	5.46	3.06	5.68	1.09
4	small-cell gastrointestinal carcinoma cell line:ECC4,CNhs11734,10609-108F6	small-cell gastrointestinal carcinoma cell line:ECC4,CNhs11734,10609-108F6	4.7	0.47	0	4.7	247.39	1.41	9.88	0	2.82	0	0	42.8	0	31.98	0	0	0	5.64	6.58	7.05	1.41
4	stomach, fetal, donor1,CNhs11771,10062-101H8	stomach, fetal, donor1,CNhs11771,10062-101H8	23.37	16.8	0.73	1.46	93.48	1.46	18.26	30.67	6.57	0	0	45.28	15.34	30.67	0	0	0.73	6.57	2.92	5.11	2.19
