# Supplementary material for: Whole Exome Sequencing of Patients from Multicase Families with Systemic Lupus Erythematosus Identifies Multiple Rare Variants
Source: Sci Rep. 2018 Jun 8;8:8775. doi: 10.1038/s41598-018-26274-y (PMC5993790; doi:10.1038/s41598-018-26274-y)
Supplement: Supplementary file 4 — Table S5 [file 41598_2018_26274_MOESM4_ESM.xlsx]

## Sheet: Table legend
Table S5. Gene expression in human tissues and cells expression for SLE associated genes 2. Data shown according to Gene Expression Atlas (https://www.ebi.ac.uk/gxa/about.html) 3116 differential expression experiments in the database (Source: ArrayExpress). Atlas contains data for expression changes using thresholds: absolute value of log2 fold-change > 1 and adjusted p-value < 0.05. We select hu…

## Sheet: Sheet1
Gene Expression Atlas,	Gene	Differential expression result	Up/down mRNA level changes	Log2-fold change	Adjusted p-value	Comparison	Experimental variables	Experiment name
https://www.ebi.ac.uk/gxa/about.html	ANKRD50	1	down	-3.1	8.23e-06	'myeloid-related protein 8' vs 'control' on 'Affymetrix GeneChip Human Genome U133 Plus 2.0 [HG-U133_Plus_2]'	stimulus	Transcription profiling by array of human blood monocyte stimulated with various stimuli (control, MRP8, LPS, TNF, IL1) to study signalling pathways in phagocytic activation
3116 differential expression experiments in the database		2	down	-3	1.16e-05	influenza A virus' vs 'none' in 'wild type'	genotype, infect	Transcription profiling by array of HUVEC cells after infection with H5N1 influenza virus
(Source: ArrayExpress)		3	down	-2.9	1.4e-08	poliovirus' vs 'mock'	infect	Transcription profiling by array of human A549 epithelial cells infected with poliovirus
Atlas contains data for expression changes using thresholds: absolute value of log2 fold-change > 1 and adjusted p-value < 0.05		4	down	-2.8	0.000116	influenza A virus' vs 'none' in 'wild type'	genotype, infect	Transcription profiling by array of HUVEC cells after infection with H5N1 influenza virus
We select human data only with the Log2-fold change threshold 2		5	down	-2.7	3.2e-69	EX00000246; stimulated with interferon gamma and lipopolysaccharide' vs 'none' at '6 hour'	compound, time, treatment	GPBAR1 agonism has a broad impact on blocking macrophage activation
Only relevant data shown in the table, including: reaction to immune-system or inflammation regulatory stimuli; infections; immune or inflammatory diseases.		6	down	-2.7	3.77e-08	poliovirus' vs 'mock'	infect	Transcription profiling by array of human A549 epithelial cells infected with poliovirus
		7	down	-2.7	1.52e-06	Francisella tularensis Schu S4' vs 'uninfected'	infect	Transcription profiling by array of human peripheral blood mononuclear cells infected with Francisella tularensis
		8	down	-2.6	6.19e-06	vehicle; lipopolysaccharide' vs 'vehicle; vehicle'	clinical history, stimulus	Transcription profiling by array of human peripheral blood mononuclear cells from patients with hypertriglyceridemia after treatment with docosahexaenoic acid and/or lipopolysaccharide
		9	down	-2.6	3.16e-05	docosahexaenoic acid; lipopolysaccharide' vs 'docosahexaenoic acid; vehicle' clinical history,	clinical history, stimulus	Transcription profiling by array of human peripheral blood mononuclear cells from patients with hypertriglyceridemia after treatment with docosahexaenoic acid and/or lipopolysaccharide
		10	down	-2.5	9.98e-06	incubated with 10 ng/ml lipopolysaccharide' vs 'incubated in control medium'	growth condition	Transcription profiling of normal human monocytes in response to Aspergillus fumigatus
		11	down	-2.4	6.06e-06	PR8 influenza virus' vs 'none' in 'wild type'	genotype, infect	Transcription profiling by array of HUVEC cells after infection with H5N1 influenza virus
		12	down	-2.4	0.000224	Francisella tularensis novicida' vs 'uninfected'	infect	Transcription profiling by array of human peripheral blood mononuclear cells infected with Francisella tularensis
		13	down	-2.3	3.03e-06	PR8 influenza virus' vs 'none' in 'wild type'	genotype, infect	Transcription profiling by array of HUVEC cells after infection with H5N1 influenza virus
		14	down	-2.1	2.28e-41	stimulated with interferon gamma and lipopolysaccharide' vs 'unstimulated' in 'EX00000246' at '6 hour'	compound, time, treatment	GPBAR1 agonism has a broad impact on blocking macrophage activation
		15	down	-2.1	2.15e-05	H5N1 influenza virus' vs 'none' in 'wild type'	genotype, infect	Transcription profiling by array of HUVEC cells after infection with H5N1 influenza virus
	CHD3	No relevant differential expression results in the database above selected thresholds
	CLC	1	down	-6.8	8.13e-08	psoriatic arthritis' vs 'healthy' in 'synovial fluid'	disease, organism part	GENE EXPRESSION ANALYSIS OF SYNOVIAL BIOPSIES AND PERIPHERAL BLOOD SAMPLES FROM PSORIATIC ARTHRITIS
		2	down	-6.6	8.48e-07	Staphylococcus aureus strain Col' at '6 hour' vs 'none' at '0 hour'	time ,treatment	Transcription profiling by array of human peripheral blood mononuclear cells after treatment with community-associated Staphylococcus aureus and incubation for different lengths of time
		3	down	-6.1	1.31e-05	Staphylococcus aureus strain 10254' at '6 hour' vs 'none' at '0 hour'	time ,treatment	Transcription profiling by array of human peripheral blood mononuclear cells after treatment with community-associated Staphylococcus aureus and incubation for different lengths of time
		4	down	-5.4	0.000557	Staphylococcus aureus strain 11490' at '6 hour' vs 'none' at '0 hour'	time ,treatment	Transcription profiling by array of human peripheral blood mononuclear cells after treatment with community-associated Staphylococcus aureus and incubation for different lengths of time
		5	down	-4.6	4.28e-08	cells activated for 72 hr by adding PHA-L' vs 'control'	growth condition	Expression data from unactivated vs. activated PBMCs
		6	down	-4.6	0.0121	Staphylococcus aureus strain 9897' at '6 hour' vs 'none' at '0 hour'	time ,treatment	Transcription profiling by array of human peripheral blood mononuclear cells after treatment with community-associated Staphylococcus aureus and incubation for different lengths of time
		7	down	-3.7	0.0203	meningococcal sepsis; blood' at '24 hour' vs '; normal; blood' at '0 hour'	cell type, disease, organism part, sampling time point	Transcription profiling by array of human peripheral blood cells from meningococcal sepsis patients sampled at various time points
		8	down	-3.5	0.000693	differentiated macrophage' at '168 hour' vs '0 hour'	time	Transcription profiling of human monocytes to macrophage differentiation
		9	down	-3.4	0.0141	Staphylococcus aureus strain Col' at '3 hour' vs 'none' at '0 hour'	time, treatment	Transcription profiling by array of human peripheral blood mononuclear cells after treatment with community-associated Staphylococcus aureus and incubation for different lengths of time
		10	down	-3.3	0.006	Staphylococcus aureus strain 252' at '6 hour' vs 'none' at '0 hour'	time, treatment	Transcription profiling by array of human peripheral blood mononuclear cells after treatment with community-associated Staphylococcus aureus and incubation for different lengths of time
		11	down	-2.5	0.0126	low dose IL2' vs 'none' in 'primary human NK cells'	clinical history, compound	Transcription profiling by array of human natural killer cells
		12	up	2.2	0.00311	uncontrolled asthma' vs 'normal'	disease	Nasal epithelium gene expression profiling in child respiratory allergic disease
		13	down	-2.2	0.0436	co-cultured with activated natural killer cells' vs 'control'	growth condition	Transciption profiling by array of human umbilical cord blood stem cells after co-culture with or without resting or IL-15 activated cord blood NK cells
		14	down	-2.1	0.0268	high dose IL2' vs 'none' in 'primary human NK cells'	clinical history, compound	Transcription profiling by array of human natural killer cells
	DCLRE1C	1	down	-3	0.000594	Francisella tularensis novicida' vs 'uninfected'	infect	Transcription profiling by array of human peripheral blood mononuclear cells infected with Francisella tularensis
		2	down	-2.9	1.93e-06	Francisella tularensis Schu S4' vs 'uninfected'	infect	Transcription profiling by array of human peripheral blood mononuclear cells infected with Francisella tularensis
		3	down	-2.3	1.08e-09	myeloid-related protein 8' vs 'control' on 'Affymetrix GeneChip Human Genome U133 Plus 2.0 [HG-U133_Plus_2]'	stimulus	Transcription profiling by array of human blood monocyte stimulated with various stimuli (control, MRP8, LPS, TNF, IL1) to study signalling pathways in phagocytic activation
		4	down	-2.2	4.61e-05	Francisella tularensis novicida' vs 'uninfected'	infect	Transcription profiling by array of human peripheral blood mononuclear cells infected with Francisella tularensis
	EMC10	1	down	-2.2	1.02e-39	EX00000246; stimulated with interferon gamma and lipopolysaccharide' vs 'none' at '6 hour'	compound, time, treatment	GPBAR1 agonism has a broad impact on blocking macrophage activation
		2	down	-2.1	2.4e-54	DMSO' in 'stimulated with interferon gamma and lipopolysaccharide' vs 'none' at '6 hour'	compound, time, treatment	GPBAR1 agonism has a broad impact on blocking macrophage activation
		3	up	2	7.01e-06	atopic eczema; normal skin' vs 'normal; normal skin'	clinical information, disease, phenotype	Transcription profiling by array of acute and chronic atopic dermatitis compared to normal skin
	FAM8A1	1	down	-3	7.06e-06	Staphylococcus aureus strain Col' at '6 hour' vs 'none' at '0 hour'	time, treatment	Transcription profiling by array of human peripheral blood mononuclear cells after treatment with community-associated Staphylococcus aureus and incubation for different lengths of time
		2	down	-3	7.04e-05	Staphylococcus aureus strain 10254' at '6 hour' vs 'none' at '0 hour'	time, treatment	Transcription profiling by array of human peripheral blood mononuclear cells after treatment with community-associated Staphylococcus aureus and incubation for different lengths of time
		3	down	-2.8	0.000176	Staphylococcus aureus strain 9897' at '6 hour' vs 'none' at '0 hour'	time, treatment	Transcription profiling by array of human peripheral blood mononuclear cells after treatment with community-associated Staphylococcus aureus and incubation for different lengths of time
		4	down	-2.8	0.000677	Staphylococcus aureus strain 11490' at '6 hour' vs 'none' at '0 hour'	time, treatment	Transcription profiling by array of human peripheral blood mononuclear cells after treatment with community-associated Staphylococcus aureus and incubation for different lengths of time
		5	down	-2.6	1.67e-05	Francisella tularensis Schu S4' vs 'uninfected'	infect	Transcription profiling by array of human peripheral blood mononuclear cells infected with Francisella tularensis
		6	down	-2.3	6.5e-05	Staphylococcus aureus strain 252' at '6 hour' vs 'none' at '0 hour'	time, treatment	Transcription profiling by array of human peripheral blood mononuclear cells after treatment with community-associated Staphylococcus aureus and incubation for different lengths of time
		7	down	-2.3	0.000736	CD3 and CD28' vs 'none'	compound, disease	Transcription profiling by array of human CD3-positive T cells from patients with systemic lupus erythematosus
		8	down	-2.3	0.00324	Francisella tularensis novicida' vs 'uninfected'	infect	Transcription profiling by array of human peripheral blood mononuclear cells infected with Francisella tularensis
		9	down	-2.2	0.016	anti-CD3 antibody; 1 microgram per milliliter' vs 'none'	compound	Transcription profiling by array of human peripheral blood gamma-delta T cells stimulated with HMB-PP or OKT-3
	FAM71E1	No relevant differential expression results in the database above selected thresholds
	FAT4	1	up	3	5.08e-07	Lactobacillus rhamnosus GG lysate' vs 'fresh medium'	growth condition	Transcription profiling by array of human keratinocyte monolayers scratched and then exposed to lysates of Lactobacillus (L) rhamnosus GG
		2	down	-2.9	2.01e-07	atopic eczema; normal skin' vs 'normal; normal skin'	clinical information, disease, phenotype	Transcription profiling by array of acute and chronic atopic dermatitis compared to normal skin
		3	down	-2.8	0.00704	sepsis' vs 'normal' in 'whole blood' cell type,	cell type, disease, treatment	Next generation sequencing of human immune cell subsets across diseases
	FBXL14	1	down	-2.2	9.3e-24	EX00000246; stimulated with interferon gamma and lipopolysaccharide' vs 'none' at '6 hour'	compound, time, treatment	GPBAR1 agonism has a broad impact on blocking macrophage activation
	KIR2DS4	1	up	4.6	0.00925	cytomegalovirus' vs 'normal'	disease	Transcription profiling by array of human fetal gammadelta T cells infected with cytomegalovirus
		2	up	4.1	0.0118	cytomegalovirus' vs 'normal'	disease	Transcription profiling by array of human fetal gammadelta T cells infected with cytomegalovirus
		3	up	3.6	0.0108	cytomegalovirus' vs 'normal'	disease	Transcription profiling by array of human fetal gammadelta T cells infected with cytomegalovirus
		4	up	2.9	0.00925	cytomegalovirus' vs 'normal'	disease	Transcription profiling by array of human fetal gammadelta T cells infected with cytomegalovirus
		5	down	-2.6	6.29e-05	NLRC4-Macrophage Activation Syndrome; prior to anakinra treatment' vs 'normal'	disease, treatment	An activating NLRC4 inflammasome mutation causes autoinflammation with recurrent macrophage activation syndrome
		6	up	2	0.00101	low dose IL2' vs 'none' in 'primary human NK cells'	clinical history, compound	Transcription profiling by array of human natural killer cells
		7	up	2	0.00653	low dose IL2' vs 'none' in 'primary human NK cells'	clinical history, compound	Transcription profiling by array of human natural killer cells
	MPHOSPH8	1	down	-2.9	1.35e-05	Staphylococcus aureus strain 11490' at '6 hour' vs 'none' at '0 hour'	time, treatment	Transcription profiling by array of human peripheral blood mononuclear cells after treatment with community-associated Staphylococcus aureus and incubation for different lengths of time
		2	down	-2.8	2.31e-06	Staphylococcus aureus strain 10254' at '6 hour' vs 'none' at '0 hour'	time, treatment	Transcription profiling by array of human peripheral blood mononuclear cells after treatment with community-associated Staphylococcus aureus and incubation for different lengths of time
		3	down	-2.7	4.98e-06	Staphylococcus aureus strain 9897' at '6 hour' vs 'none' at '0 hour'	time, treatment	Transcription profiling by array of human peripheral blood mononuclear cells after treatment with community-associated Staphylococcus aureus and incubation for different lengths of time
		4	down	-2.6	1.06e-07	Staphylococcus aureus strain Col' at '3 hour' vs 'none' at '0 hour'	time, treatment	Transcription profiling by array of human peripheral blood mononuclear cells after treatment with community-associated Staphylococcus aureus and incubation for different lengths of time
		5	down	-2.6	2.32e-07	Staphylococcus aureus strain Col' at '6 hour' vs 'none' at '0 hour'	time, treatment	Transcription profiling by array of human peripheral blood mononuclear cells after treatment with community-associated Staphylococcus aureus and incubation for different lengths of time
		6	down	-2.3	1.31e-05	Staphylococcus aureus strain 252' at '6 hour' vs 'none' at '0 hour'	time, treatment	Transcription profiling by array of human peripheral blood mononuclear cells after treatment with community-associated Staphylococcus aureus and incubation for different lengths of time
		7	down	-2.2	7.04e-06	Staphylococcus aureus strain 9897' at '6 hour' vs 'none' at '0 hour'	time, treatment	Transcription profiling by array of human peripheral blood mononuclear cells after treatment with community-associated Staphylococcus aureus and incubation for different lengths of time
		8	down	-2.1	7.36e-06	Staphylococcus aureus strain 10254' at '6 hour' vs 'none' at '0 hour'	time, treatment	Transcription profiling by array of human peripheral blood mononuclear cells after treatment with community-associated Staphylococcus aureus and incubation for different lengths of time
		9	down	-2.1	2.13e-05	Staphylococcus aureus strain 11490' at '3 hour' vs 'none' at '0 hour'	time, treatment	Transcription profiling by array of human peripheral blood mononuclear cells after treatment with community-associated Staphylococcus aureus and incubation for different lengths of time
		10	up	2.1	0.00029	differentiating monocyte' at '16 hour' vs '0 hour'	time	Transcription profiling of human monocytes to macrophage differentiation
		11	down	-2.1	0.000664	T-helper 1 polarising' at '5 days' vs 'no stimulus'	cell type, sampling time point, stimulus	Transcription profiling by array of human CD4+T-cells, Th1/Th2 polarized time-series and primary memory subsets
		12	down	-2.1	0.00844	Francisella tularensis Schu S4' vs 'uninfected'	infect	Transcription profiling by array of human peripheral blood mononuclear cells infected with Francisella tularensis
		13	down	-2	5.4e-06	Staphylococcus aureus strain 10254' at '3 hour' vs 'none' at '0 hour'	time, treatment	Transcription profiling by array of human peripheral blood mononuclear cells after treatment with community-associated Staphylococcus aureus and incubation for different lengths of time
	NOTCH1	1	down	-2.4	3.43e-30	EX00000246; stimulated with interferon gamma and lipopolysaccharide' vs 'none' at '6 hour'	compound, time, treatment	GPBAR1 agonism has a broad impact on blocking macrophage activation
		2	down	-2.4	0.000357	Staphylococcus aureus strain 10254' at '6 hour' vs 'none' at '0 hour'	time, treatment	Transcription profiling by array of human peripheral blood mononuclear cells after treatment with community-associated Staphylococcus aureus and incubation for different lengths of time
		3	down	-2.2	0.00114	Staphylococcus aureus strain 11490' at '6 hour' vs 'none' at '0 hour'	time, treatment	Transcription profiling by array of human peripheral blood mononuclear cells after treatment with community-associated Staphylococcus aureus and incubation for different lengths of time
		4	down	-2.2	0.00131	Staphylococcus aureus strain 9897' at '6 hour' vs 'none' at '0 hour'	time, treatment	Transcription profiling by array of human peripheral blood mononuclear cells after treatment with community-associated Staphylococcus aureus and incubation for different lengths of time
	NUP214	1	down	-3	7.78e-07	Staphylococcus aureus strain Col' at '6 hour' vs 'none' at '0 hour'	time, treatment	Transcription profiling by array of human peripheral blood mononuclear cells after treatment with community-associated Staphylococcus aureus and incubation for different lengths of time
		2	down	-2.6	2.67e-06	Staphylococcus aureus strain 10254' at '6 hour' vs 'none' at '0 hour'	time, treatment	Transcription profiling by array of human peripheral blood mononuclear cells after treatment with community-associated Staphylococcus aureus and incubation for different lengths of time
		3	down	-2.6	7.42e-06	Staphylococcus aureus strain 9897' at '6 hour' vs 'none' at '0 hour'	time, treatment	Transcription profiling by array of human peripheral blood mononuclear cells after treatment with community-associated Staphylococcus aureus and incubation for different lengths of time
		4	down	-2.6	1.59e-05	Staphylococcus aureus strain 11490' at '6 hour' vs 'none' at '0 hour'	time, treatment	Transcription profiling by array of human peripheral blood mononuclear cells after treatment with community-associated Staphylococcus aureus and incubation for different lengths of time
		5	down	-2.6	3.71e-05	Francisella tularensis novicida' vs 'uninfected'	infect	Transcription profiling by array of human peripheral blood mononuclear cells infected with Francisella tularensis
		6	down	-2.3	5.42e-06	Staphylococcus aureus strain 252' at '6 hour' vs 'none' at '0 hour'	time, treatment	Transcription profiling by array of human peripheral blood mononuclear cells after treatment with community-associated Staphylococcus aureus and incubation for different lengths of time
	PABPC3	No relevant differential expression results in the database above selected thresholds
	PDHA2	No relevant differential expression results in the database above selected thresholds
	SLC5A9	1	down	-3.5	0.018	EX00000246; stimulated with interferon gamma and lipopolysaccharide' vs 'none' at '24 hour'	compound, time, treatment	GPBAR1 agonism has a broad impact on blocking macrophage activation
	TPRA1	1	up	3.5	5.71e-07	'Staphylococcus aureus strain Col' at '6 hour' vs 'none' at '0 hour'	time, treatment	Transcription profiling by array of human peripheral blood mononuclear cells after treatment with community-associated Staphylococcus aureus and incubation for different lengths of time
		2	up	3.1	4.13e-07	Staphylococcus aureus strain Col' at '3 hour' vs 'none' at '0 hour'	time, treatment	Transcription profiling by array of human peripheral blood mononuclear cells after treatment with community-associated Staphylococcus aureus and incubation for different lengths of time
		3	up	2.7	6.58e-05	Staphylococcus aureus strain 252' at '6 hour' vs 'none' at '0 hour'	time, treatment	Transcription profiling by array of human peripheral blood mononuclear cells after treatment with community-associated Staphylococcus aureus and incubation for different lengths of time
		4	up	2.6	3.16e-06	Staphylococcus aureus strain 9897' at '3 hour' vs 'none' at '0 hour'	time, treatment	Transcription profiling by array of human peripheral blood mononuclear cells after treatment with community-associated Staphylococcus aureus and incubation for different lengths of time
		5	up	2.5	0.0111	Staphylococcus aureus strain 9897' at '6 hour' vs 'none' at '0 hour'	time, treatment	Transcription profiling by array of human peripheral blood mononuclear cells after treatment with community-associated Staphylococcus aureus and incubation for different lengths of time
		6	up	2.4	6.21e-05	psoriasis' vs 'normal' in 'Ovation RNA Amplification V2 kit'	disease, protocol	Dominant Th1 and Minimal Th17 Skewing in Discoid Lupus Revealed by Transcriptomic Comparison with Psoriasis
		7	up	2.3	8.32e-06	Staphylococcus aureus strain 252' at '3 hour' vs 'none' at '0 hour'	time, treatment	Transcription profiling by array of human peripheral blood mononuclear cells after treatment with community-associated Staphylococcus aureus and incubation for different lengths of time
		8	up	2.2	2.27e-06	Staphylococcus aureus strain 10254' at '3 hour' vs 'none' at '0 hour'	time, treatment	Transcription profiling by array of human peripheral blood mononuclear cells after treatment with community-associated Staphylococcus aureus and incubation for different lengths of time
		9	up	2.1	0.00025	Staphylococcus aureus strain 11490' at '3 hour' vs 'none' at '0 hour'	time, treatment	Transcription profiling by array of human peripheral blood mononuclear cells after treatment with community-associated Staphylococcus aureus and incubation for different lengths of time
		10	up	2	0.0017	healthy; stimulated with TNF-alpha for 1.5 hour' vs 'healthy; incubated for 1.5 hour without any stimulation' on 'Affymetrix U133 Plus 2.0' on 'Affymetrix GeneChip Human Genome U133 Plus 2.0 [HG-U133_Plus_2]'	disease, growth condition	The multifaceted balance of TNF-a and type I / II interferon responses in SLE and RA: how monocytes manage the impact of cytokines
	WDR25	No relevant differential expression results in the database above selected thresholds
	XRCC6BP1	No relevant differential expression results in the database above selected thresholds
