# Supplementary material for: Whole Exome Sequencing of Patients from Multicase Families with Systemic Lupus Erythematosus Identifies Multiple Rare Variants
Source: Sci Rep. 2018 Jun 8;8:8775. doi: 10.1038/s41598-018-26274-y (PMC5993790; doi:10.1038/s41598-018-26274-y)
Supplement: Supplementary file 5 — Table S6 [file 41598_2018_26274_MOESM5_ESM.xls]

## Sheet: Table legend
Table S6. Table SLE-associated genes and their probable interaction partners: known genetic association with human immune-related traits. Gene presence in the constructed networks is shown. Known genetic data for these genes and their flanking regions with immune-relevant human traits and disorders was shown according to current GWAS databases (GWAS catalog and GRASP database) and OMIM data (inhe…

## Sheet: sheet 1
					Gene symbol	Class: SLE exome detected variant; candidate interaction partner	[500 kb flanks] Known association with SLE and other autoimmune disorders (GWAS, https://www.ebi.ac.uk/gwas/) : S ; known association with other immune-related disorders (-"-): R ; immune-related mutations, OMIM: O. Letters s and r are for GWAS results (p-value<=10-8) not shown in EBI GWAS catalogue, but found in GRASP database for the listed genes with 500kb flanks.		[100 kb flanks] Known association with SLE and other autoimmune disorders (GWAS, https://www.ebi.ac.uk/gwas/) : S ; known association with other immune-related disorders (-"-): R ; immune-related mutations, OMIM: O. Letters s and r are for GWAS results (p-value<=10-8) not shown in EBI GWAS catalogue, but found in GRASP database for the listed genes with 100kb flanks.				Present in gene networks:
													Presence in networks, fraction		Coexpression and PPI based			GIANT GI01 all_tissues	GIANT GI01 all_tissues	GIANT GI01 all_tissues	GIANT GI02 B_lymphocyte	GIANT GI02 B_lymphocyte	GIANT GI02 B_lymphocyte	GIANT GI03 blood	GIANT GI03_blood	GIANT_GI03_blood	GIANT_GI04_neutrophil	GIANT_GI04_neutrophil	GIANT_GI04_neutrophil	GIANT_GI05_monocyte	GIANT_GI05_monocyte	GIANT_GI05_monocyte	GIANT_GI06_lymph_node	GIANT_GI06_lymph_node	GIANT_GI06_lymph_node	GIANT_GI07_t_lymphocyte	GIANT_GI07_t_lymphocyte	GIANT_GI07_t_lymphocyte
Exome	Partner												No. of coex & PPI networks	No. of tissue-spec. GIANT networks	Total, both families included	Family 8-specific	Family 6-specific	Total	Family8-specific	Family6-specific	Total	Family8-specific	Family6-specific	Total	Family8-specific	Family6-specific	Total	Family8-specific	Family6-specific	Total	Family8-specific	Family6-specific	Total	Family8-specific	Family6-specific	Total	Family8-specific	Family6-specific
					ANKRD50	Exome							1	4	Y			Y			Y		Y				Y
					CHD3	Exome							2	13	Y		Y				Y		Y	Y		Y	Y		Y	Y	Y	Y	Y		Y	Y		Y
					CLC	Exome							2	0	Y	Y
					DCLRE1C	Exome	O (Omenn syndrome; Severe combined immunodeficiency with sensitivity to ionizing radiation); s (Type 1 diabetes (T1D), rs17268499, p 2.6E-11, PMID: 21980299): s (Rheumatoid arthritis, rs12572872, p 2.9E-06, PMID: 19503088)		O (Omenn syndrome; Severe combined immunodeficiency with sensitivity to ionizing radiation); s (Type 1 diabetes (T1D), rs17268499, p 2.6E-11, PMID: 21980299): s (Rheumatoid arthritis, rs12572872, p 2.9E-06, PMID: 19503088)				2	19	Y	Y		Y	Y	Y	Y	Y	Y	Y	Y		Y	Y		Y	Y	Y	Y	Y	Y	Y	Y	Y
					EMC10	Exome							2	9	Y	Y		Y	Y		Y			Y	Y		Y	Y		Y	Y
					FAM8A1	Exome							3	13	Y	Y	Y	Y	Y		Y	Y		Y	Y	Y	Y	Y		Y	Y					Y	Y
					FBXL14	Exome							2	2	Y	Y								Y	Y
					MPHOSPH8	Exome							2	14	Y	Y		Y	Y		Y	Y		Y	Y		Y	Y		Y	Y		Y	Y		Y	Y
					NOTCH1	Exome	r (Psoriasis and Crohn's disease combined, rs11574906, p 2.7E-07, PMID: 22482804); r (Primary biliary cirrhosis, rs3124607, p 6.5E-06, PMID: 19458352); R (Crohn's disease, rs13300218, p 7E-16, PMID: 26192919); R (Ulcarative colitis, rs13300218, p 2E-10, PMID: 26192919)		r (Psoriasis and Crohn's disease combined, rs11574906, p 2.7E-07, PMID: 22482804); r (Primary biliary cirrhosis, rs3124607, p 6.5E-06, PMID: 19458352); R (Crohn's disease, rs13300218, p 7E-16, PMID: 26192919); R (Ulcarative colitis, rs13300218, p 2E-10, PMID: 26192919)				2	9	Y	Y		Y	Y					Y	Y		Y	Y		Y	Y					Y
					NUP214	Exome	O (acute myeloid leukemia); O (acute lymphoblastic leukemia)		O (acute myeloid leukemia); O (acute lymphoblastic leukemia)				2	12	Y		Y	Y		Y	Y		Y	Y			Y		Y	Y	Y	Y				Y		Y
					TPRA1	Exome							2	11	Y	Y		Y	Y		Y			Y	Y		Y	Y		Y	Y					Y	Y
					XRCC6BP1	Exome							0	4				Y						Y			Y									Y
					AGPAT2	Partner							0	1													Y
					AMICA1	Partner							1	0	Y
					ANAPC2	Partner							1	0	Y
					ANKRD36B	Partner							0	2							Y	Y
					APP	Partner							1	0	Y
					ARAP1	Partner	S (rheumatoid arthritis, PMID: 22446963); R (Alloimmunization response to red blood cell transfusion in sickle cell anemia, PMID: 25670933)		S (rheumatoid arthritis, PMID: 22446963); R (Alloimmunization response to red blood cell transfusion in sickle cell anemia, PMID: 25670933)				0	1													Y
					ATM	Partner	S (rheumatoid arthritis, PMID: 24390342)		S (rheumatoid arthritis, PMID: 24390342)				0	4																			Y	Y		Y	Y
					ATXN3	Partner							0	4							Y	Y														Y	Y
					BCR	Partner	O (chronic myeloid leukemia; acute lymphoblastic leukemia); R (chronic myeloid leukemia, PMID: 21540461; Immune response to smallpox vaccine (IL-6), PMID: 22542470)		O (chronic myeloid leukemia; acute lymphoblastic leukemia); R (chronic myeloid leukemia, PMID: 21540461; Immune response to smallpox vaccine (IL-6), PMID: 22542470)				0	2																						Y		Y
					BPTF	Partner							0	1				Y
					BRD3	Partner	r (platelet count, rs11789898, p 2.4E-10, PMID: 22139419)		r (platelet count, rs11789898, p 2.4E-10, PMID: 22139419)				0	4				Y	Y					Y	Y
					BST1	Partner							1	0	Y
					C11orf54	Partner	s (Rheumatoid arthritis, combined control dataset, rs10501805, p 1.1E-160, PMID: 17554300)		s (Rheumatoid arthritis, combined control dataset, rs10501805, p 1.1E-160, PMID: 17554300)				0	2													Y	Y
					CCNG2	Partner	S (Response to tocilizumab in rheumatoid arthritis, PMID: 22491018)		S (Response to tocilizumab in rheumatoid arthritis, PMID: 22491018)				0	1													Y
					CDC25B	Partner							0	1													Y		Y
					CHD4	Partner							1	0	Y
					CHD9	Partner	R (IgG glycosylation, PMID: 23382691)		R (IgG glycosylation, PMID: 23382691)				0	2							Y		Y
					CLCN7	Partner							2	0	Y	Y
					CPPED1	Partner							2	0	Y		Y
					CRBN	Partner	R (IgG glycosylation, PMID: 23382691; Immune response to smallpox vaccine (IL-6), PMID: 22542470; Asthma (childhood onset), PMID: 22560479)		R (IgG glycosylation, PMID: 23382691; Immune response to smallpox vaccine (IL-6), PMID: 22542470; Asthma (childhood onset), PMID: 22560479)				0	5										Y	Y		Y			Y	Y
					CXXC1	Partner							0	1							Y
					DPEP2	Partner							1	0	Y
					EVL	Partner							0	1										Y
					FARSA	Partner	R (Clozapine-induced agranulocytosis, PMID: 25187353; Antibody status in Tripanosoma cruzi seropositivity, PMID: 24324551)		R (Clozapine-induced agranulocytosis, PMID: 25187353; Antibody status in Tripanosoma cruzi seropositivity, PMID: 24324551)				0	1										Y
					FBRSL1	Partner							0	2													Y	Y
					FBXW7	Partner							2	0	Y	Y
					FGD3	Partner							2	0	Y	Y
					FUBP1	Partner							0	2										Y		Y
					GPAA1	Partner							2	0	Y	Y
					HDAC1	Partner							1	0	Y
					HIST1H3A	Partner							1	0	Y
					HMGXB3	Partner	R (HIV-1 control, PMID: 20041166)		R (HIV-1 control, PMID: 20041166)				2	0	Y	Y
					IKZF1	Partner	S (Inflammatory bowel disease, PMID: 23128233; Crohn's disease, PMID: 21102463, 18587394; Self-reported allergy, PMID: 23817569; Systemic lupus erythematosus, PMID: 23273568, 19838193); R (Acute lymphoblastic leukemia (B-cell precursor), PMID: 23996088; Acute lymphoblastic leukemia (childhood), PMID: 25310577, 19684603, 19684604; IgG glycosylation, PMID: 23382691)		S (Inflammatory bowel disease, PMID: 23128233; Crohn's disease, PMID: 21102463, 18587394; Self-reported allergy, PMID: 23817569; Systemic lupus erythematosus, PMID: 23273568, 19838193); R (Acute lymphoblastic leukemia (B-cell precursor), PMID: 23996088; Acute lymphoblastic leukemia (childhood), PMID: 25310577, 19684603, 19684604; IgG glycosylation, PMID: 23382691)				1	2	Y																					Y		Y
					IKZF3	Partner	S (theumatoid arthritis, PMID: 24390342, 20453842; Crohn's disease, PMID: 21102463; Ulcerative colitis, PMID: 21297633; Self-reported allergy, PMID: 23817569; Inflammatory bowel disease, PMID: 23128233; Systemic lupus erythematosus and Systemic sclerosis, PMID: 23740937; Asthma and hay fever, PMID: 24388013)		S (theumatoid arthritis, PMID: 24390342, 20453842; Crohn's disease, PMID: 21102463; Ulcerative colitis, PMID: 21297633; Self-reported allergy, PMID: 23817569; Inflammatory bowel disease, PMID: 23128233; Systemic lupus erythematosus and Systemic sclerosis, PMID: 23740937; Asthma and hay fever, PMID: 24388013)				1	0	Y
					ITFG2	Partner							0	1																						Y
					ITGAX	Partner	S (Systemic lupus erythematosus, PMID: 18204098; IgA nephropathy, PMID: 25305756, 22197929)		S (Systemic lupus erythematosus, PMID: 18204098; IgA nephropathy, PMID: 25305756, 22197929)				2	0	Y	Y
					KDM1A	Partner							1	0	Y
					LEMD2	Partner	S (Crohn's disease, PMID: 23850713)		S (Crohn's disease, PMID: 23850713)				2	0	Y	Y
					LILRA1	Partner							1	0	Y
					LILRB2	Partner							1	0	Y
					LST1	Partner	S (Crohn's disease, PMID: 21102463)		S (Crohn's disease, PMID: 21102463)				1	0	Y
					LUC7L3	Partner							2	6	Y	Y		Y	Y					Y	Y					Y	Y
					MBD3	Partner							1	0	Y
					MEGF9	Partner							2	0	Y		Y
					MKRN1	Partner							0	2										Y	Y
					MSANTD2	Partner							0	2				Y	Y
					MSH3	Partner							0	2										Y	Y
					MXD1	Partner							1	0	Y
					MYCBP2	Partner							0	6				Y	Y		Y	Y		Y	Y
					NFAM1	Partner							1	0	Y
					NFATC2IP	Partner							0	3				Y		Y	Y
					NKTR	Partner							0	8				Y	Y					Y	Y		Y	Y								Y	Y
					NLRP12	Partner	O (familial cold autoinflammatory syndrome 2)		O (familial cold autoinflammatory syndrome 2)				1	0	Y
					NOL8	Partner							2	0	Y	Y
					P2RY13	Partner							2	0	Y	Y
					PFKL	Partner	S (rheumatoid arthritis, PMID: 21505073)		S (rheumatoid arthritis, PMID: 21505073)				2	0	Y	Y
					PHKB	Partner							0	2													Y	Y
					PIGO	Partner							2	0	Y	Y
					PILRA	Partner							2	0	Y	Y
					PLEKHM2	Partner							2	0	Y	Y
					PLXND1	Partner							0	2																Y	Y
					PNISR	Partner							0	6							Y	Y		Y	Y					Y	Y
					PRKD2	Partner	R (Chronic lymphocytic leukemia, PMID: 18758461); S (Type 1 diabetes, PMID: 19430480)		R (Chronic lymphocytic leukemia, PMID: 18758461); S (Type 1 diabetes, PMID: 19430480)				0	3																Y	Y	Y
					PRKDC	Partner							2	0	Y	Y
					PTCD3	Partner							0	2							Y	Y
					PUF60	Partner							0	2													Y	Y
					RABL6	Partner							0	1													Y
					RANBP9	Partner							0	4				Y	Y																	Y	Y
					RANGAP1	Partner	S (Self-reported allergy, PMID: 23817569)		S (Self-reported allergy, PMID: 23817569)				0	2																Y	Y
					RAPGEF6	Partner							0	2				Y	Y
					RASGRP4	Partner							1	0	Y
					RBM6	Partner							0	5										Y	Y		Y						Y	Y
					REV1	Partner							0	4										Y	Y					Y	Y
					RFX1	Partner							1	0	Y
					RING1	Partner	S (Wegener's granulomatosis, PMID: 23740775)		S (Wegener's granulomatosis, PMID: 23740775)				2	0	Y	Y
					SCAF4	Partner							0	4													Y	Y								Y	Y
					SCAMP2	Partner							0	3							Y									Y	Y
					SCAMP3	Partner	S (Crohn's disease, PMID: 21102463)		S (Crohn's disease, PMID: 21102463)				0	2										Y	Y
					SDF4	Partner							2	0	Y	Y
					SEC24C	Partner							0	1				Y
					SESN1	Partner							0	2										Y	Y
					SETD5	Partner							0	5																Y	Y	Y	Y		Y
					SIGLEC10	Partner							2	0	Y	Y
					SIRPB1	Partner	s (Selective immunoglobulin A deficiency, rs2281808, p 1.2E-11, PMID: 20694011); r (type 1 diabetes, rs2281808, p 1.2E-11, PMID: 19430480)		s (Selective immunoglobulin A deficiency, rs2281808, p 1.2E-11, PMID: 20694011); r (type 1 diabetes, rs2281808, p 1.2E-11, PMID: 19430480)				1	0	Y
					SLC44A1	Partner							0	1													Y
					SMAD3	Partner	S (Inflammatory bowel disease, PMID: 23128233; Crohn's disease, PMID: 21102463; Self-reported allergy, PMID: 23817569; Asthma and hay fever, PMID: 24388013, Asthma, PMID: 20860503)		S (Inflammatory bowel disease, PMID: 23128233; Crohn's disease, PMID: 21102463; Self-reported allergy, PMID: 23817569; Asthma and hay fever, PMID: 24388013, Asthma, PMID: 20860503)				1	0	Y
					SMCHD1	Partner							2	0	Y	Y
					SNAI1	Partner	S (Systemic lupus erythematosus, PMID: 24871463; Psoriasis, PMID: 20953189)		S (Systemic lupus erythematosus, PMID: 24871463; Psoriasis, PMID: 20953189)				2	0	Y	Y
					SOX2	Partner							2	0	Y		Y
					SOX4	Partner							0	2																						Y		Y
					SRC	Partner							2	0	Y	Y
					SUMO2	Partner							1	0	Y
					SUV420H1	Partner	R (IgG glycosylation, PMID: 23382691)		R (IgG glycosylation, PMID: 23382691)				0	4													Y	Y		Y	Y
					SYK	Partner	S (Inflammatory bowel disease, PMID: 23128233; Multiple sclerosis, PMID: 21833088)		S (Inflammatory bowel disease, PMID: 23128233; Multiple sclerosis, PMID: 21833088)				0	1										Y
					TCIRG1	Partner							0	2													Y		Y
					TEX264	Partner							0	4				Y	Y								Y	Y
					TLE3	Partner							1	0	Y
					TMEM245	Partner							0	3							Y	Y					Y
					TMEM71	Partner							2	0	Y	Y
					TNFRSF10C	Partner							2	0	Y	Y
					TNFRSF1B	Partner							2	0	Y	Y
					TRIM28	Partner							0	11							Y		Y	Y		Y	Y		Y	Y	Y	Y				Y		Y
					TRIM52	Partner							2	0	Y	Y
					TTC3	Partner							0	2				Y	Y
					UBC	Partner							2	0	Y	Y
					UPF3A	Partner							0	4							Y	Y								Y	Y
					USP34	Partner	S (Crohn's disease, PMID: 22412388)		S (Crohn's disease, PMID: 22412388)				0	6				Y	Y											Y	Y		Y		Y
					VNN2	Partner	s (Crohn's disease, combined control dataset, rs9321363, p 3.2E-12, PMID: 17554300)		s (Crohn's disease, combined control dataset, rs9321363, p 3.2E-12, PMID: 17554300)				2	0	Y	Y
					WDR6	Partner							1	0	Y
					WIZ	Partner							2	0	Y	Y
					XRCC6	Partner							0	3				Y						Y												Y
					ZNF160	Partner							0	6							Y	Y					Y	Y								Y	Y
					ZNF573	Partner							0	6				Y	Y					Y	Y					Y	Y
					ZNF611	Partner							0	2																						Y	Y
					ZNF91	Partner							0	2				Y	Y
