# Supplementary material for: Whole Exome Sequencing of Patients from Multicase Families with Systemic Lupus Erythematosus Identifies Multiple Rare Variants
Source: Sci Rep. 2018 Jun 8;8:8775. doi: 10.1038/s41598-018-26274-y (PMC5993790; doi:10.1038/s41598-018-26274-y)
Supplement: Supplementary file 6 — Table S7 [file 41598_2018_26274_MOESM6_ESM.xls]

## Sheet: Table legend
Table S7. Functional categories enrichment analysis for SLE-associated genes and their probable interaction partners. Gene lists used for the enrichment analysis were shown. Enrichment data were presented according to GeneTrail2 and ToppGene. Only significant categories were included.

## Sheet: Gene Lists
Gene list 1 (all SLE exome genes):					Gene list 2 (all network probable partners)					Gene list 3 (relevant SLE exome genes and their stable partners)							Gene list 4 (relevant SLE exome genes and all their network probable partners)
ANKRD50					AGPAT2					ANKRD50							ANKRD50
CHD3					AMICA1					CHD3							CHD3
CLC					ANAPC2					CLC							CLC
DCLRE1C					ANKRD36B					DCLRE1C							DCLRE1C
FAM71E1					APP					EMC10							EMC10
FAM8A1					ARAP1					FAM8A1							FAM8A1
FAT4					ATM					FAT4							FAT4
FBXL14					ATXN3					FBXL14							FBXL14
KIR2DS4					BCR					KIR2DS4							KIR2DS4
KRTAP4-9					BPTF					MPHOSPH8							MPHOSPH8
MPHOSPH8					BRD3					NOTCH1							NOTCH1
NOTCH1					BST1					NUP214							NUP214
NUP214					C11orf54					TPRA1							TPRA1
PABPC3					CCNG2					WDR25							WDR25
PDHA2					CDC25B					XRCC6BP1							XRCC6BP1
SLC5A9					CHD4					ATM							AGPAT2
TPRA1					CHD9					ATXN3							AMICA1
WDR25					CLCN7					BRD3							ANAPC2
XRCC6BP1					CPPED1					CLCN7							ANKRD36B
					CRBN					CPPED1							APP
					CXXC1					CRBN							ARAP1
					DPEP2					FBXW7							ATM
					EVL					FGD3							ATXN3
					FARSA					GPAA1							BCR
					FBRSL1					HMGXB3							BPTF
					FBXW7					ITGAX							BRD3
					FGD3					LEMD2							BST1
					FUBP1					LUC7L3							C11orf54
					GPAA1					MEGF9							CCNG2
					HDAC1					MYCBP2							CDC25B
					HIST1H3A					NFATC2IP							CHD4
					HMGXB3					NKTR							CHD9
					IKZF1					NOL8							CLCN7
					IKZF3					P2RY13							CPPED1
					ITFG2					PFKL							CRBN
					ITGAX					PIGO							CXXC1
					KDM1A					PILRA							DPEP2
					LEMD2					PLEKHM2							EVL
					LILRA1					PNISR							FARSA
					LILRB2					PRKD2							FBRSL1
					LST1					PRKDC							FBXW7
					LUC7L3					RANBP9							FGD3
					MBD3					RBM6							FUBP1
					MEGF9					REV1							GPAA1
					MKRN1					RING1							HDAC1
					MSANTD2					SCAF4							HIST1H3A
					MSH3					SCAMP2							HMGXB3
					MXD1					SDF4							IKZF1
					MYCBP2					SETD5							IKZF3
					NFAM1					SIGLEC10							ITFG2
					NFATC2IP					SMCHD1							ITGAX
					NKTR					SNAI1							KDM1A
					NLRP12					SOX2							LEMD2
					NOL8					SRC							LILRA1
					P2RY13					SUV420H1							LILRB2
					PFKL					TEX264							LST1
					PHKB					TMEM245							LUC7L3
					PIGO					TMEM71							MBD3
					PILRA					TNFRSF10C							MEGF9
					PLEKHM2					TNFRSF1B							MKRN1
					PLXND1					TRIM28							MSANTD2
					PNISR					TRIM52							MSH3
					PRKD2					UBC							MXD1
					PRKDC					UPF3A							MYCBP2
					PTCD3					USP34							NFAM1
					PUF60					VNN2							NFATC2IP
					RABL6					WIZ							NKTR
					RANBP9					XRCC6							NLRP12
					RANGAP1					ZNF160							NOL8
					RAPGEF6					ZNF573							P2RY13
					RASGRP4												PFKL
					RBM6												PHKB
					REV1												PIGO
					RFX1												PILRA
					RING1												PLEKHM2
					SCAF4												PLXND1
					SCAMP2												PNISR
					SCAMP3												PRKD2
					SDF4												PRKDC
					SEC24C												PTCD3
					SESN1												PUF60
					SETD5												RABL6
					SIGLEC10												RANBP9
					SIRPB1												RANGAP1
					SLC44A1												RAPGEF6
					SMAD3												RASGRP4
					SMCHD1												RBM6
					SNAI1												REV1
					SOX2												RFX1
					SOX4												RING1
					SRC												SCAF4
					SUMO2												SCAMP2
					SUV420H1												SCAMP3
					SYK												SDF4
					TCIRG1												SEC24C
					TEX264												SESN1
					TLE3												SETD5
					TMEM245												SIGLEC10
					TMEM71												SIRPB1
					TNFRSF10C												SLC44A1
					TNFRSF1B												SMAD3
					TRIM28												SMCHD1
					TRIM52												SNAI1
					TTC3												SOX2
					UBC												SOX4
					UPF3A												SRC
					USP34												SUMO2
					VNN2												SUV420H1
					WDR6												SYK
					WIZ												TCIRG1
					XRCC6												TEX264
					ZNF160												TLE3
					ZNF573												TMEM245
					ZNF611												TMEM71
					ZNF91												TNFRSF10C
																	TNFRSF1B
																	TRIM28
																	TRIM52
																	TTC3
																	UBC
																	UPF3A
																	USP34
																	VNN2
																	WDR6
																	WIZ
																	XRCC6
																	ZNF160
																	ZNF573
																	ZNF611
																	ZNF91

## Sheet: GeneTrail2
Genomics enrichment analysis. Only significant categories shown.
https://genetrail2.bioinf.uni-sb.de		Gene list 1 (all SLE exome genes):										Gene list 2 (all network probable partners)										Gene list 3 (relevant SLE exome genes and their stable partners)										Gene list 4 (relevant SLE exome genes and all their network probable partners)
Enrichment algorithm: Over-representation analysis		GO Cellular Component										GO Cellular Component										GO Biological Process										BioCarta Pathways
Adjustment method: FDR adjustment (Benjamini and Yekutieli 2001)		#Name	Hits	Score	Expected Score	P-value	Info	Regulation_direction				#Name	Hits	Score	Expected Score	P-value	Info	Regulation_direction				#Name	Hits	Score	Expected Score	P-value	Info	Regulation_direction				#Name	Reference	Hits	Score	Expected Score	P-value	Info	Regulation_direction
Significance level: 0.05		nonhomologous_end_joining_complex(4)	2	2	0.0029099	0.0296922	DCLRE1C,XRCC6BP1	1				DNA_repair_complex(4)	5	5	0.0698375	9.64475e-05	ATM,KDM1A,MSH3,PRKDC,XRCC6	1				double_strand_break_repair_via_nonhomologous_end_joining(6)	5	5	0.0551859	0.000219312	ATM,DCLRE1C,PRKDC,XRCC6,XRCC6BP1	1				Downregulated of MTA-3 in ER-negative Breast Tumors	http://cgap,nci,nih,gov/Pathways/BioCarta/h_mta3Pathway	3	3	0.0329278	0.0160107	HDAC1,MBD3,SNAI1	1
Minimum size of category: 2												nuclear_chromatin(4)	8	8	0.494682	0.000142343	CHD4,HDAC1,HIST1H3A,KDM1A,MBD3,RING1,SMAD3,TRIM28	1				non_recombinational_repair(5)	5	5	0.0610568	0.000219312	ATM,DCLRE1C,PRKDC,XRCC6,XRCC6BP1	1				Cell Cycle: G2/M Checkpoint	http://cgap,nci,nih,gov/Pathways/BioCarta/h_g2Pathway	3	3	0.0482941	0.0223123	ATM,CDC25B,PRKDC	1
Maximum size of category: 700												CHD_type_complex(5)&NuRD_complex(6)	3	3	0.0310389	0.0121965	CHD4,HDAC1,MBD3	1				telomere_maintenance(4)	5	5	0.102153	0.00139014	ATM,DCLRE1C,PRKDC,SRC,XRCC6	1				Cell Cycle: G1/S Check Point	http://cgap,nci,nih,gov/Pathways/BioCarta/h_g1Pathway	3	3	0.0570748	0.0234806	ATM,HDAC1,SMAD3	1
												SWI_SNF_superfamily_type_complex(4)	4	4	0.139675	0.0139836	BPTF,CHD4,HDAC1,MBD3	1				telomere_organization(6)	5	5	0.104501	0.00139014	ATM,DCLRE1C,PRKDC,SRC,XRCC6	1
												heterochromatin(4)	4	4	0.128035	0.0139836	IKZF1,MBD3,RING1,TRIM28	1				V_D_J_recombination(5)	3	3	0.0152642	0.00981456	ATM,DCLRE1C,PRKDC	1				GO Biological Process
												nuclear_transcriptional_repressor_complex(5)	3	3	0.0407385	0.0139836	CHD4,HDAC1,MBD3	1														#Name	Reference	Hits	Score	Expected Score	P-value	Info	Regulation_direction
																						GO Cellular Component										B_cell_differentiation(6)	http://amigo,geneontology,org/cgi-bin/amigo/term_details?term=GO:0030183	8	8	0.239275	1.36231e-05	ATM,DCLRE1C,IKZF1,IKZF3,ITFG2,NFAM1,PRKDC,SYK	1
												GO Biological Process										#Name	Hits	Score	Expected Score	P-value	Info	Regulation_direction				double_strand_break_repair_via_nonhomologous_end_joining(6)	http://amigo,geneontology,org/cgi-bin/amigo/term_details?term=GO:0006303	5	5	0.103174	0.00320175	ATM,DCLRE1C,PRKDC,XRCC6,XRCC6BP1	1
												#Name	Hits	Score	Expected Score	P-value	Info	Regulation_direction				DNA_repair_complex(4)	5	5	0.0422701	3.79179e-06	ATM,DCLRE1C,PRKDC,XRCC6,XRCC6BP1	1				non_recombinational_repair(5)	http://amigo,geneontology,org/cgi-bin/amigo/term_details?term=GO:0000726	5	5	0.11415	0.00340882	ATM,DCLRE1C,PRKDC,XRCC6,XRCC6BP1	1
												B_cell_differentiation(6)	7	7	0.211452	0.000190272	ATM,IKZF1,IKZF3,ITFG2,NFAM1,PRKDC,SYK	1				nonhomologous_end_joining_complex(4)	4	4	0.0105675	3.79179e-06	DCLRE1C,PRKDC,XRCC6,XRCC6BP1	1				Notch_signaling_pathway(6)	http://amigo,geneontology,org/cgi-bin/amigo/term_details?term=GO:0007219	7	7	0.439037	0.00388115	APP,FBXW7,HDAC1,NOTCH1,SNAI1,TLE3,UBC	1
												protein_autophosphorylation(8)	7	7	0.395746	0.00324224	ATM,BCR,NLRP12,PRKD2,SRC,SYK,TRIM28	1				nuclear_heterochromatin(5)	3	3	0.0410959	0.0230312	MPHOSPH8,RING1,TRIM28	1				protein_autophosphorylation(8)	http://amigo,geneontology,org/cgi-bin/amigo/term_details?term=GO:0046777	7	7	0.447818	0.00388115	ATM,BCR,NLRP12,PRKD2,SRC,SYK,TRIM28	1
												regulation_of_B_cell_activation(6)	6	6	0.228912	0.00324224	ATM,BST1,IKZF1,IKZF3,NFAM1,SYK	1														regulation_of_B_cell_activation(6)	http://amigo,geneontology,org/cgi-bin/amigo/term_details?term=GO:0050864	6	6	0.259032	0.00388115	ATM,BST1,IKZF1,IKZF3,NFAM1,SYK	1
												regulation_of_B_cell_differentiation(7)	4	4	0.0446184	0.00324224	IKZF1,IKZF3,NFAM1,SYK	1				KEGG Pathways										regulation_of_B_cell_differentiation(7)	http://amigo,geneontology,org/cgi-bin/amigo/term_details?term=GO:0045577	4	4	0.0504892	0.00388115	IKZF1,IKZF3,NFAM1,SYK	1
												negative_regulation_of_DNA_metabolic_process(5)	5	5	0.180414	0.0168157	FBXW7,MSH3,SRC,TRIM28,ZNF91	1				#Name	Hits	Score	Expected Score	P-value	Info	Regulation_direction				regulation_of_canonical_Wnt_signaling_pathway(6)	http://amigo,geneontology,org/cgi-bin/amigo/term_details?term=GO:0060828	7	7	0.487331	0.00587715	NOTCH1,SMAD3,SOX2,SOX4,SRC,UBC,USP34	1
												intrinsic_apoptotic_signaling_pathway_in_response_to_DNA_damage(6)	5	5	0.197873	0.0185438	ATM,KDM1A,PRKDC,SNAI1,TNFRSF1B	1				Non-homologous end-joining	3	3	0.0152642	0.00148772	DCLRE1C,PRKDC,XRCC6	1				telomere_maintenance(4)	http://amigo,geneontology,org/cgi-bin/amigo/term_details?term=GO:0000723	5	5	0.190981	0.0125517	ATM,DCLRE1C,PRKDC,SRC,XRCC6	1
												regulation_of_protein_stability(4)	6	6	0.353067	0.0185438	FBXW7,PRKDC,SMAD3,SOX4,SRC,WIZ	1														telomere_organization(6)	http://amigo,geneontology,org/cgi-bin/amigo/term_details?term=GO:0032200	5	5	0.195371	0.012565	ATM,DCLRE1C,PRKDC,SRC,XRCC6	1
												Notch_signaling_pathway(6)	6	6	0.387986	0.0238215	APP,FBXW7,HDAC1,SNAI1,TLE3,UBC	1				NCI Pathway Interaction Database										canonical_Wnt_signaling_pathway(7)	http://amigo,geneontology,org/cgi-bin/amigo/term_details?term=GO:0060070	7	7	0.586114	0.0127555	NOTCH1,SMAD3,SOX2,SOX4,SRC,UBC,USP34	1
												response_to_gamma_radiation(6)	4	4	0.0989364	0.0268567	ATM,KDM1A,PRKDC,XRCC6	1				#Name	Hits	Score	Expected Score	P-value	Info	Regulation_direction				negative_regulation_of_DNA_metabolic_process(5)	http://amigo,geneontology,org/cgi-bin/amigo/term_details?term=GO:0051053	5	5	0.204152	0.0127555	FBXW7,MSH3,SRC,TRIM28,ZNF91	1
												regulation_of_canonical_Wnt_signaling_pathway(6)	6	6	0.430665	0.0340875	SMAD3,SOX2,SOX4,SRC,UBC,USP34	1				DNA-PK pathway in nonhomologous end joining	3	3	0.0187867	0.0019497	DCLRE1C,PRKDC,XRCC6	1				pro_B_cell_differentiation(8)	http://amigo,geneontology,org/cgi-bin/amigo/term_details?term=GO:0002328	3	3	0.0219518	0.0127555	NOTCH1,PRKDC,SOX4	1
												positive_regulation_of_canonical_Wnt_signaling_pathway(6)	5	5	0.250251	0.0355516	SMAD3,SOX4,SRC,UBC,USP34	1				BARD1 signaling events	3	3	0.0305284	0.00364528	ATM,PRKDC,XRCC6	1				protein_sumoylation(9)	http://amigo,geneontology,org/cgi-bin/amigo/term_details?term=GO:0016925	5	5	0.215128	0.0140898	NFATC2IP,NUP214,RING1,SUMO2,TRIM28	1
												cellular_response_to_gamma_radiation(7)	3	3	0.0349187	0.0404604	ATM,KDM1A,XRCC6	1				ATM pathway	3	3	0.0387476	0.00472078	ATM,DCLRE1C,TRIM28	1				intrinsic_apoptotic_signaling_pathway_in_response_to_DNA_damage(6)	http://amigo,geneontology,org/cgi-bin/amigo/term_details?term=GO:0008630	5	5	0.223909	0.0144319	ATM,KDM1A,PRKDC,SNAI1,TNFRSF1B	1
												positive_regulation_of_protein_catabolic_process(5)	6	6	0.463643	0.0404604	ANAPC2,ATXN3,FBXW7,SUMO2,TNFRSF1B,UBC	1				Signaling events mediated by Hepatocyte Growth Factor Receptor (c-Met)	3	3	0.0798434	0.0275209	RANBP9,SNAI1,SRC	1				regulation_of_Wnt_signaling_pathway(5)	http://amigo,geneontology,org/cgi-bin/amigo/term_details?term=GO:0030111	7	7	0.630018	0.0144319	NOTCH1,SMAD3,SOX2,SOX4,SRC,UBC,USP34	1
												glycerolipid_biosynthetic_process(5)	6	6	0.488862	0.0418154	AGPAT2,ATM,FBXW7,GPAA1,PIGO,SLC44A1	1														regulation_of_protein_stability(4)	http://amigo,geneontology,org/cgi-bin/amigo/term_details?term=GO:0031647	6	6	0.399524	0.0144319	FBXW7,PRKDC,SMAD3,SOX4,SRC,WIZ	1
												regulation_of_cell_cycle_G1_S_phase_transition(7)	5	5	0.28129	0.0418154	ATM,FBXW7,PRKDC,SOX4,UBC	1				Reactome Pathways										V_D_J_recombination(5)	http://amigo,geneontology,org/cgi-bin/amigo/term_details?term=GO:0033151	3	3	0.0285374	0.0179515	ATM,DCLRE1C,PRKDC	1
												signal_transduction_involved_in_mitotic_G1_DNA_damage_checkpoint(8)&intracellular_signal_transduction_involved_in_G1_DNA_damage_checkpoint(8)	4	4	0.128035	0.0418154	ATM,PRKDC,SOX4,UBC	1				#Name	Hits	Score	Expected Score	P-value	Info	Regulation_direction				anterior_posterior_pattern_specification(6)	http://amigo,geneontology,org/cgi-bin/amigo/term_details?term=GO:0009952	6	6	0.430256	0.0182859	ATM,BPTF,NOTCH1,PRKDC,RING1,SMAD3	1
												signal_transduction_involved_in_mitotic_cell_cycle_checkpoint(6)&signal_transduction_involved_in_mitotic_DNA_damage_checkpoint(7)&signal_transduction_involved_in_mitotic_DNA_integrity_checkpoint(7)	4	4	0.131915	0.0418154	ATM,PRKDC,SOX4,UBC	1				Nonhomologous End-Joining (NHEJ)	4	4	0.0774951	0.0150875	ATM,DCLRE1C,PRKDC,XRCC6	1				epithelial_tube_morphogenesis(5)	http://amigo,geneontology,org/cgi-bin/amigo/term_details?term=GO:0060562	7	7	0.676117	0.0187752	FAT4,NOTCH1,PLXND1,PRKD2,SMAD3,SOX4,SRC	1
												G1_DNA_damage_checkpoint(7)	4	4	0.143555	0.0424713	ATM,PRKDC,SOX4,UBC	1														response_to_gamma_radiation(6)	http://amigo,geneontology,org/cgi-bin/amigo/term_details?term=GO:0010332	4	4	0.111954	0.0187752	ATM,KDM1A,PRKDC,XRCC6	1
												canonical_Wnt_signaling_pathway(7)	6	6	0.517961	0.0424713	SMAD3,SOX2,SOX4,SRC,UBC,USP34	1				SignaLink Pathways										somatic_diversification_of_immune_receptors_via_germline_recombination_within_a_single_locus(4)&somatic_cell_DNA_recombination(7)	http://amigo,geneontology,org/cgi-bin/amigo/term_details?term=GO:0002562	4	4	0.11415	0.0192677	ATM,DCLRE1C,MSH3,PRKDC	1
												mitotic_G1_DNA_damage_checkpoint(7)	4	4	0.141615	0.0424713	ATM,PRKDC,SOX4,UBC	1				#Name	Hits	Score	Expected Score	P-value	Info	Regulation_direction				heart_morphogenesis(5)	http://amigo,geneontology,org/cgi-bin/amigo/term_details?term=GO:0003007	6	6	0.467574	0.0229794	FAT4,LEMD2,NOTCH1,PLXND1,SMAD3,SOX4	1
												mitotic_G1_S_transition_checkpoint(7)	4	4	0.143555	0.0424713	ATM,PRKDC,SOX4,UBC	1				RTK(non-core)	3	3	0.159687	0.0249373	ATM,RANBP9,SRC	1				regionalization(5)	http://amigo,geneontology,org/cgi-bin/amigo/term_details?term=GO:0003002	7	7	0.71563	0.0229794	ATM,BPTF,NOTCH1,PRKDC,RING1,SMAD3,SNAI1	1
												signal_transduction_involved_in_DNA_integrity_checkpoint(6)&signal_transduction_involved_in_DNA_damage_checkpoint(7)	4	4	0.135795	0.0424713	ATM,PRKDC,SOX4,UBC	1														somatic_diversification_of_immune_receptors(3)	http://amigo,geneontology,org/cgi-bin/amigo/term_details?term=GO:0002200	4	4	0.127321	0.0254919	ATM,DCLRE1C,MSH3,PRKDC	1
												signal_transduction_involved_in_cell_cycle_checkpoint(5)	4	4	0.137735	0.0424713	ATM,PRKDC,SOX4,UBC	1														cellular_response_to_gamma_radiation(7)	http://amigo,geneontology,org/cgi-bin/amigo/term_details?term=GO:0071480	3	3	0.0395133	0.0271892	ATM,KDM1A,XRCC6	1
												contractile_actin_filament_bundle_assembly(6)&stress_fiber_assembly(7)	4	4	0.147435	0.0431948	ARAP1,EVL,SMAD3,SRC	1														lymphoid_progenitor_cell_differentiation(7)	http://amigo,geneontology,org/cgi-bin/amigo/term_details?term=GO:0002320	3	3	0.0395133	0.0271892	NOTCH1,PRKDC,SOX4	1
												positive_regulation_of_Wnt_signaling_pathway(5)	5	5	0.310389	0.0431948	SMAD3,SOX4,SRC,UBC,USP34	1														positive_regulation_of_canonical_Wnt_signaling_pathway(6)	http://amigo,geneontology,org/cgi-bin/amigo/term_details?term=GO:0090263	5	5	0.283179	0.0271892	SMAD3,SOX4,SRC,UBC,USP34	1
																																in_utero_embryonic_development(7)	http://amigo,geneontology,org/cgi-bin/amigo/term_details?term=GO:0001701	7	7	0.757339	0.0271922	BPTF,KDM1A,MBD3,NOTCH1,SMAD3,SNAI1,TRIM28	1
												BioCarta Pathways																				DNA_methylation(5)&DNA_alkylation(7)	http://amigo,geneontology,org/cgi-bin/amigo/term_details?term=GO:0006306	4	4	0.138297	0.0289421	HIST1H3A,MBD3,MPHOSPH8,TRIM28	1
												#Name	Hits	Score	Expected Score	P-value	Info	Regulation_direction														positive_regulation_of_protein_catabolic_process(5)	http://amigo,geneontology,org/cgi-bin/amigo/term_details?term=GO:0045732	6	6	0.524649	0.0324397	ANAPC2,ATXN3,FBXW7,SUMO2,TNFRSF1B,UBC	1
												Downregulated of MTA-3 in ER-negative Breast Tumors	3	3	0.029099	0.0110556	HDAC1,MBD3,SNAI1	1														signal_transduction_involved_in_mitotic_G1_DNA_damage_checkpoint(8)&intracellular_signal_transduction_involved_in_G1_DNA_damage_checkpoint(8)	http://amigo,geneontology,org/cgi-bin/amigo/term_details?term=GO:0072431	4	4	0.144882	0.0324397	ATM,PRKDC,SOX4,UBC	1
												Cell Cycle: G2/M Checkpoint	3	3	0.0426785	0.0154275	ATM,CDC25B,PRKDC	1														somitogenesis(4)	http://amigo,geneontology,org/cgi-bin/amigo/term_details?term=GO:0001756	4	4	0.147077	0.0331283	ATM,NOTCH1,PRKDC,SMAD3	1
												Cell Cycle: G1/S Check Point	3	3	0.0504382	0.0162477	ATM,HDAC1,SMAD3	1														signal_transduction_involved_in_mitotic_cell_cycle_checkpoint(6)&signal_transduction_involved_in_mitotic_DNA_damage_checkpoint(7)&signal_transduction_involved_in_mitotic_DNA_integrity_checkpoint(7)	http://amigo,geneontology,org/cgi-bin/amigo/term_details?term=GO:0072413	4	4	0.149273	0.0339877	ATM,PRKDC,SOX4,UBC	1
																																regulation_of_cell_cycle_G1_S_phase_transition(7)	http://amigo,geneontology,org/cgi-bin/amigo/term_details?term=GO:1902806	5	5	0.318302	0.0350827	ATM,FBXW7,PRKDC,SOX4,UBC	1
												KEGG Pathways																				signal_transduction_involved_in_DNA_integrity_checkpoint(6)&signal_transduction_involved_in_DNA_damage_checkpoint(7)	http://amigo,geneontology,org/cgi-bin/amigo/term_details?term=GO:0072401	4	4	0.153663	0.0357796	ATM,PRKDC,SOX4,UBC	1
												#Name	Hits	Score	Expected Score	P-value	Info	Regulation_direction														glycerolipid_biosynthetic_process(5)	http://amigo,geneontology,org/cgi-bin/amigo/term_details?term=GO:0045017	6	6	0.553186	0.0365148	AGPAT2,ATM,FBXW7,GPAA1,PIGO,SLC44A1	1
												Cell cycle	6	6	0.226972	0.00028357	ANAPC2,ATM,CDC25B,HDAC1,PRKDC,SMAD3	1														signal_transduction_involved_in_cell_cycle_checkpoint(5)	http://amigo,geneontology,org/cgi-bin/amigo/term_details?term=GO:0072395	4	4	0.155858	0.0365148	ATM,PRKDC,SOX4,UBC	1
																																G1_DNA_damage_checkpoint(7)	http://amigo,geneontology,org/cgi-bin/amigo/term_details?term=GO:0044783	4	4	0.162444	0.0377627	ATM,PRKDC,SOX4,UBC	1
												NCI Pathway Interactions Database																				endoderm_development(5)	http://amigo,geneontology,org/cgi-bin/amigo/term_details?term=GO:0007492	4	4	0.162444	0.0377627	BPTF,NOTCH1,SMAD3,SOX2	1
												#Name	Hits	Score	Expected Score	P-value	Info	Regulation_direction														mitotic_G1_DNA_damage_checkpoint(7)	http://amigo,geneontology,org/cgi-bin/amigo/term_details?term=GO:0031571	4	4	0.160248	0.0377627	ATM,PRKDC,SOX4,UBC	1
												Regulation of Telomerase	5	5	0.118336	0.000144349	ATM,HDAC1,MXD1,SMAD3,XRCC6	1														mitotic_G1_S_transition_checkpoint(7)	http://amigo,geneontology,org/cgi-bin/amigo/term_details?term=GO:0044819	4	4	0.162444	0.0377627	ATM,PRKDC,SOX4,UBC	1
												Signaling events mediated by HDAC Class I	5	5	0.120276	0.000144349	CHD4,HDAC1,MBD3,MXD1,RANGAP1	1														DNA_methylation_or_demethylation(7)	http://amigo,geneontology,org/cgi-bin/amigo/term_details?term=GO:0044728	4	4	0.166834	0.039832	HIST1H3A,MBD3,MPHOSPH8,TRIM28	1
												BARD1 signaling events	3	3	0.0504382	0.0109635	ATM,PRKDC,XRCC6	1														contractile_actin_filament_bundle_assembly(6)&stress_fiber_assembly(7)	http://amigo,geneontology,org/cgi-bin/amigo/term_details?term=GO:0030038	4	4	0.166834	0.039832	ARAP1,EVL,SMAD3,SRC	1
																																positive_regulation_of_Wnt_signaling_pathway(5)	http://amigo,geneontology,org/cgi-bin/amigo/term_details?term=GO:0030177	5	5	0.351229	0.0430744	SMAD3,SOX4,SRC,UBC,USP34	1
												Reactome Pathways																				regulation_of_DNA_damage_response_signal_transduction_by_p53_class_mediator(6)	http://amigo,geneontology,org/cgi-bin/amigo/term_details?term=GO:0043516	3	3	0.0570748	0.0448895	ATM,KDM1A,SNAI1	1
												#Name	Hits	Score	Expected Score	P-value	Info	Regulation_direction														somite_development(5)	http://amigo,geneontology,org/cgi-bin/amigo/term_details?term=GO:0061053	4	4	0.180005	0.0495623	ATM,NOTCH1,PRKDC,SMAD3	1
												Deactivation of the beta-catenin transactivating complex	5	5	0.0775972	0.000288061	HDAC1,SOX2,SOX4,TLE3,UBC	1
												HDACs deacetylate histones	5	5	0.178474	0.00701237	CHD4,HDAC1,HIST1H3A,KDM1A,MBD3	1
												NOTCH1 Intracellular Domain Regulates Transcription	4	4	0.0853569	0.00815206	FBXW7,HDAC1,TLE3,UBC	1
												Downregulation of SMAD2/3:SMAD4 transcriptional activity	3	3	0.0426785	0.0396844	HDAC1,SMAD3,UBC	1														GO Cellular Component
																																#Name	Reference	Hits	Score	Expected Score	P-value	Info	Regulation_direction
												SignaLink Pathways																				DNA_repair_complex(4)	http://amigo,geneontology,org/cgi-bin/amigo/term_details?term=GO:1990391	7	7	0.0790266	3.38225e-08	ATM,DCLRE1C,KDM1A,MSH3,PRKDC,XRCC6,XRCC6BP1	1
												#Name	Hits	Score	Expected Score	P-value	Info	Regulation_direction														nuclear_chromatin(4)	http://amigo,geneontology,org/cgi-bin/amigo/term_details?term=GO:0000790	9	9	0.559772	2.23391e-05	CHD4,HDAC1,HIST1H3A,KDM1A,MBD3,MPHOSPH8,RING1,SMAD3,TRIM28	1
												RTK(non-core)	6	6	0.263831	1.5746e-05	ATM,BCR,RANBP9,RFX1,SRC,SYK	1														nonhomologous_end_joining_complex(4)	http://amigo,geneontology,org/cgi-bin/amigo/term_details?term=GO:0070419	4	4	0.0197567	2.81705e-05	DCLRE1C,PRKDC,XRCC6,XRCC6BP1	1
																																CHD_type_complex(5)&NuRD_complex(6)	http://amigo,geneontology,org/cgi-bin/amigo/term_details?term=GO:0090545	4	4	0.0351229	0.000141475	CHD3,CHD4,HDAC1,MBD3	1
												WikiPathways																				nuclear_transcriptional_repressor_complex(5)	http://amigo,geneontology,org/cgi-bin/amigo/term_details?term=GO:0090568	4	4	0.0460989	0.000293009	CHD3,CHD4,HDAC1,MBD3	1
												#Name	Hits	Score	Expected Score	P-value	Info	Regulation_direction														heterochromatin(4)	http://amigo,geneontology,org/cgi-bin/amigo/term_details?term=GO:0000792	5	5	0.144882	0.000492375	IKZF1,MBD3,MPHOSPH8,RING1,TRIM28	1
												Cell Cycle	5	5	0.182353	0.00281415	ATM,CDC25B,HDAC1,PRKDC,SMAD3	1														SWI_SNF_superfamily_type_complex(4)	http://amigo,geneontology,org/cgi-bin/amigo/term_details?term=GO:0070603	5	5	0.158053	0.000633745	BPTF,CHD3,CHD4,HDAC1,MBD3	1
												Notch Signaling Pathway	4	4	0.112516	0.00622647	FBXW7,HDAC1,RING1,SRC	1														histone_deacetylase_complex(5)	http://amigo,geneontology,org/cgi-bin/amigo/term_details?term=GO:0000118	4	4	0.116345	0.00541638	CHD3,CHD4,HDAC1,MBD3	1
												Endoderm Differentiation	4	4	0.129975	0.00713365	APP,BPTF,SMAD3,SOX2	1														transcriptional_repressor_complex(4)	http://amigo,geneontology,org/cgi-bin/amigo/term_details?term=GO:0017053	4	4	0.151468	0.0129116	CHD3,CHD4,HDAC1,MBD3	1
												Androgen receptor signaling pathway	4	4	0.164894	0.0130888	HDAC1,KDM1A,SMAD3,SRC	1														nuclear_heterochromatin(5)	http://amigo,geneontology,org/cgi-bin/amigo/term_details?term=GO:0005720	3	3	0.0768314	0.0447399	MPHOSPH8,RING1,TRIM28	1
												Integrated Cancer Pathway	3	3	0.0853569	0.0328281	ATM,CDC25B,SMAD3	1
												TGF-beta Signaling Pathway	4	4	0.234732	0.0328281	APP,HDAC1,SMAD3,SRC	1
												Non-homologous end joining	2	2	0.0135795	0.0346	PRKDC,XRCC6	1														KEGG Pathways
												Integrated Breast Cancer Pathway	4	4	0.27159	0.0424281	ATM,CDC25B,HDAC1,MYCBP2	1														#Name	Reference	Hits	Score	Expected Score	P-value	Info	Regulation_direction
																																Cell cycle	http://www,genome,jp/dbget-bin/www_bget?path:hsa04110	6	6	0.256837	0.000588711	ANAPC2,ATM,CDC25B,HDAC1,PRKDC,SMAD3	1
																																Non-homologous end-joining	http://www,genome,jp/dbget-bin/www_bget?path:hsa03450	3	3	0.0285374	0.00489805	DCLRE1C,PRKDC,XRCC6	1
																																NCI Pathway Interaction Database
																																#Name	Reference	Hits	Score	Expected Score	P-value	Info	Regulation_direction
																																Signaling events mediated by HDAC Class I	http://pid,nci,nih,gov/search/pathway_landing,shtml?pathway_id=hdac_classi_pathway&source=NCI-Nature%20curated&what=graphic&jpg=on&ppage=1	6	6	0.136101	1.27035e-05	CHD3,CHD4,HDAC1,MBD3,MXD1,RANGAP1	1
																																Regulation of Telomerase	http://pid,nci,nih,gov/search/pathway_landing,shtml?pathway_id=telomerasepathway&source=NCI-Nature%20curated&what=graphic&jpg=on&ppage=1	5	5	0.133906	0.00024729	ATM,HDAC1,MXD1,SMAD3,XRCC6	1
																																DNA-PK pathway in nonhomologous end joining	http://pid,nci,nih,gov/search/pathway_landing,shtml?pathway_id=dnapk_pathway&source=NCI-Nature%20curated&what=graphic&jpg=on&ppage=1	3	3	0.0351229	0.0036675	DCLRE1C,PRKDC,XRCC6	1
																																Notch signaling pathway	http://pid,nci,nih,gov/search/pathway_landing,shtml?pathway_id=notch_pathway&source=NCI-Nature%20curated&what=graphic&jpg=on&ppage=1	4	4	0.127321	0.0036675	FBXW7,HDAC1,KDM1A,NOTCH1	1
																																BARD1 signaling events	http://pid,nci,nih,gov/search/pathway_landing,shtml?pathway_id=bard1pathway&source=NCI-Nature%20curated&what=graphic&jpg=on&ppage=1	3	3	0.0570748	0.00950649	ATM,PRKDC,XRCC6	1
																																ATM pathway	http://pid,nci,nih,gov/search/pathway_landing,shtml?pathway_id=atm_pathway&source=NCI-Nature%20curated&what=graphic&jpg=on&ppage=1	3	3	0.0724411	0.0153073	ATM,DCLRE1C,TRIM28	1
																																Notch-mediated HES/HEY network	http://pid,nci,nih,gov/search/pathway_landing,shtml?pathway_id=hes_heypathway&source=NCI-Nature%20curated&what=graphic&jpg=on&ppage=1	3	3	0.0943929	0.0274522	HDAC1,KDM1A,NOTCH1	1
																																Coregulation of Androgen receptor activity	http://pid,nci,nih,gov/search/pathway_landing,shtml?pathway_id=ar_pathway&source=NCI-Nature%20curated&what=graphic&jpg=on&ppage=1	3	3	0.111954	0.0387507	KDM1A,PRKDC,XRCC6	1
																																Reactome Pathways
																																#Name	Reference	Hits	Score	Expected Score	P-value	Info	Regulation_direction
																																Deactivation of the beta-catenin transactivating complex	http://www,reactome,org/PathwayBrowser/#/R-DRE-3769402	5	5	0.0878074	0.000294263	HDAC1,SOX2,SOX4,TLE3,UBC	1
																																HDACs deacetylate histones	http://www,reactome,org/PathwayBrowser/#/R-HSA-3214815	6	6	0.201957	0.000294263	CHD3,CHD4,HDAC1,HIST1H3A,KDM1A,MBD3	1
																																NOTCH1 Intracellular Domain Regulates Transcription	http://www,reactome,org/PathwayBrowser/#/R-DRE-2122947	5	5	0.0965881	0.000294263	FBXW7,HDAC1,NOTCH1,TLE3,UBC	1
																																RNA Polymerase I Transcription Initiation	http://www,reactome,org/PathwayBrowser/#/R-CEL-73762	4	4	0.0987833	0.0108568	CHD3,CHD4,HDAC1,MBD3	1
																																Constitutive Signaling by NOTCH1 HD+PEST Domain Mutants	http://www,reactome,org/PathwayBrowser/#/R-HSA-2894862	4	4	0.11854	0.014274	FBXW7,HDAC1,NOTCH1,UBC	1
																																Constitutive Signaling by NOTCH1 PEST Domain Mutants	http://www,reactome,org/PathwayBrowser/#/R-HSA-2644606	4	4	0.11854	0.014274	FBXW7,HDAC1,NOTCH1,UBC	1
																																Nonhomologous End-Joining (NHEJ)	http://www,reactome,org/PathwayBrowser/#/R-DRE-5693571	4	4	0.144882	0.0259089	ATM,DCLRE1C,PRKDC,XRCC6	1
																																Downregulation of SMAD2/3:SMAD4 transcriptional activity	http://www,reactome,org/PathwayBrowser/#/R-DRE-2173795	3	3	0.0482941	0.0286971	HDAC1,SMAD3,UBC	1
																																SignaLing Pathways
																																#Name	Reference	Hits	Score	Expected Score	P-value	Info	Regulation_direction
																																RTK(non-core)	http://signalink,org/	6	6	0.298545	3.25554e-05	ATM,BCR,RANBP9,RFX1,SRC,SYK	1
																																WikiPathways
																																#Name	Reference	Hits	Score	Expected Score	P-value	Info	Regulation_direction
																																Endoderm Differentiation	http://www,wikipathways,org/instance/WP2853_r83014	5	5	0.147077	0.000529729	APP,BPTF,NOTCH1,SMAD3,SOX2	1
																																Notch Signaling Pathway	http://www,wikipathways,org/instance/WP61_r78592	5	5	0.127321	0.000529729	FBXW7,HDAC1,NOTCH1,RING1,SRC	1
																																Cell Cycle	http://www,wikipathways,org/instance/WP179_r70629	5	5	0.206347	0.00172191	ATM,CDC25B,HDAC1,PRKDC,SMAD3	1
																																TGF-beta Signaling Pathway	http://www,wikipathways,org/instance/WP366_r84196	5	5	0.265617	0.00420627	APP,HDAC1,NUP214,SMAD3,SRC	1
																																Androgen receptor signaling pathway	http://www,wikipathways,org/instance/WP138_r79958	4	4	0.186591	0.0169635	HDAC1,KDM1A,SMAD3,SRC	1
																																Integrated Cancer Pathway	http://www,wikipathways,org/instance/WP1971_r82939	3	3	0.0965881	0.0442747	ATM,CDC25B,SMAD3	1
																																Non-homologous end joining	http://www,wikipathways,org/instance/WP438_r80022	2	2	0.0153663	0.0442747	PRKDC,XRCC6	1

## Sheet: ToppGene
https://toppgene.cchmc.org/enrichment.jsp
ToppFun module enrichment analysis		Gene list 1 (all SLE exome genes):										Gene list 2 (all network probable partners)										Gene list 3 (relevant SLE exome genes and their stable partners)										Gene list 4 (relevant SLE exome genes and all their network probable partners)
p-value method: probability density function		GO: Cellular Component										GO: Molecular Function										GO: Molecular Function										GO: Molecular Function
Correction: FDR			ID	Name	Source	FDR B&H	FDR B&Y	Bonferroni	Genes from Input	Genes in Annotation			ID	Name	Source	pValue	FDR B&H	FDR B&Y	Bonferroni	Genes from Input			ID	Name	Source	pValue	FDR B&H	FDR B&Y	Bonferroni	Genes from Input			ID	Name	Source	pValue	FDR B&H	FDR B&Y	Bonferroni	Genes from Input
p-value cutoff: 0.01		1	GO:0070419	nonhomologous end joining complex		3.392E-5	2.408E-3	1.167E-2	2.408E-3	DCLRE1C, XRCC6BP1		1	GO:0019899	enzyme binding		2.530E-5	5.691E-3	3.815E-2	1.156E-2	RANGAP1, RAPGEF6, LILRB2, SRC, RANBP9, TCIRG1, SCAMP3, MSH3, PFKL, APP, BCR, UBC, TRIM28, ANAPC2, ATXN3, SYK, SUMO2, PRKDC, SNAI1, TNFRSF1B, CDC25B, KDM1A, FGD3, SMAD3, HDAC1, FBXW7		1	GO:0004677	DNA-dependent protein kinase activity		7.506E-6	2.259E-3	1.420E-2	2.259E-3	XRCC6BP1, PRKDC, ATM		1	GO:0031490	chromatin DNA binding		2.288E-5	5.900E-3	3.976E-2	1.085E-2	SOX2, CHD4, MBD3, NOTCH1, SMAD3, HDAC1
Only significant categories shown												2	GO:0031625	ubiquitin protein ligase binding		3.330E-5	5.691E-3	3.815E-2	1.522E-2	RANGAP1, SCAMP3, TRIM28, ANAPC2, ATXN3, SUMO2, TNFRSF1B, SMAD3, FBXW7												2	GO:0043566	structure-specific DNA binding		2.490E-5	5.900E-3	3.976E-2	1.180E-2	SOX2, CHD4, MSH3, MBD3, NOTCH1, SMAD3, HDAC1
		Mouse Phenotype										3	GO:0044389	ubiquitin-like protein ligase binding		3.736E-5	5.691E-3	3.815E-2	1.707E-2	RANGAP1, SCAMP3, TRIM28, ANAPC2, ATXN3, SUMO2, TNFRSF1B, SMAD3, FBXW7		GO: Biological Process										3	GO:0004677	DNA-dependent protein kinase activity		4.672E-5	7.382E-3	4.975E-2	2.215E-2	XRCC6BP1, PRKDC, ATM
			ID	Name	Source	FDR B&H	FDR B&Y	Bonferroni	Genes from Input	Genes in Annotation		4	GO:0003690	double-stranded DNA binding		8.734E-5	7.023E-3	4.707E-2	3.991E-2	SOX2, SOX4, IKZF3, IKZF1, CHD4, MSH3, RFX1, CXXC1, MBD3, PRKDC, SNAI1, XRCC6, MXD1, SMAD3, HDAC1			ID	Name	Source	pValue	FDR B&H	FDR B&Y	Bonferroni	Genes from Input		4	GO:0019899	enzyme binding		8.102E-5	7.476E-3	5.039E-2	3.840E-2	RANGAP1, RAPGEF6, LILRB2, SRC, RANBP9, TCIRG1, SCAMP3, MSH3, PFKL, APP, BCR, UBC, TRIM28, ANAPC2, ATXN3, SYK, SUMO2, PRKDC, SNAI1, TNFRSF1B, CDC25B, NOTCH1, KDM1A, FGD3, SMAD3, HDAC1, FBXW7
		1	MP:0008758	abnormal T cell receptor beta chain V(D)J recombination		6.842E-6	3.004E-3	2.001E-2	3.004E-3	DCLRE1C, NOTCH1		5	GO:0035851	Krueppel-associated box domain binding		1.050E-4	7.023E-3	4.707E-2	4.800E-2	TRIM28, HDAC1		1	GO:0033151	V(D)J recombination		4.218E-7	9.608E-4	7.982E-3	9.608E-4	DCLRE1C, PRKDC, ATM, XRCC6		5	GO:0031625	ubiquitin protein ligase binding		8.457E-5	7.476E-3	5.039E-2	4.009E-2	RANGAP1, SCAMP3, TRIM28, ANAPC2, ATXN3, SUMO2, TNFRSF1B, SMAD3, FBXW7
		2	MP:0008754	abnormal T cell receptor V(D)J recombination		2.278E-5	5.000E-3	3.331E-2	1.000E-2	DCLRE1C, NOTCH1		6	GO:0043566	structure-specific DNA binding		1.172E-4	7.023E-3	4.707E-2	5.355E-2	SOX2, CHD4, MSH3, MBD3, SMAD3, HDAC1		2	GO:0006259	DNA metabolic process		3.175E-6	3.616E-3	3.004E-2	7.232E-3	PRKD2, UBC, XRCC6BP1, WIZ, DCLRE1C, TRIM28, SRC, ATXN3, MPHOSPH8, PRKDC, ATM, XRCC6, NOL8, FBXW7, REV1		6	GO:0044389	ubiquitin-like protein ligase binding		9.464E-5	7.476E-3	5.039E-2	4.486E-2	RANGAP1, SCAMP3, TRIM28, ANAPC2, ATXN3, SUMO2, TNFRSF1B, SMAD3, FBXW7
												7	GO:0044212	transcription regulatory region DNA binding		1.360E-4	7.023E-3	4.707E-2	6.217E-2	SOX2, SOX4, IKZF3, IKZF1, CHD4, RFX1, CXXC1, MBD3, ATXN3, SNAI1, XRCC6, KDM1A, MXD1, SMAD3, HDAC1		3	GO:0006303	double-strand break repair via nonhomologous end joining		5.662E-6	4.299E-3	3.572E-2	1.290E-2	XRCC6BP1, DCLRE1C, PRKDC, ATM, XRCC6		7	GO:0035851	Krueppel-associated box domain binding		1.333E-4	8.105E-3	5.462E-2	6.318E-2	TRIM28, HDAC1
												8	GO:0000975	regulatory region DNA binding		1.415E-4	7.023E-3	4.707E-2	6.465E-2	SOX2, SOX4, IKZF3, IKZF1, CHD4, RFX1, CXXC1, MBD3, ATXN3, SNAI1, XRCC6, KDM1A, MXD1, SMAD3, HDAC1		4	GO:0000726	non-recombinational repair		8.598E-6	4.896E-3	4.068E-2	1.959E-2	XRCC6BP1, DCLRE1C, PRKDC, ATM, XRCC6		8	GO:0044212	transcription regulatory region DNA binding		1.577E-4	8.105E-3	5.462E-2	7.474E-2	SOX2, SOX4, IKZF3, IKZF1, CHD4, RFX1, CXXC1, MBD3, ATXN3, SNAI1, NOTCH1, XRCC6, KDM1A, MXD1, SMAD3, HDAC1
												9	GO:0001067	regulatory region nucleic acid binding		1.471E-4	7.023E-3	4.707E-2	6.721E-2	SOX2, SOX4, IKZF3, IKZF1, CHD4, RFX1, CXXC1, MBD3, ATXN3, SNAI1, XRCC6, KDM1A, MXD1, SMAD3, HDAC1		5	GO:0051276	chromosome organization		1.484E-5	6.761E-3	5.618E-2	3.381E-2	SOX2, USP34, PRKD2, UBC, DCLRE1C, SUV420H1, SMCHD1, SRC, CHD3, BRD3, PRKDC, ATM, XRCC6, FBXW7, RING1		9	GO:0000975	regulatory region DNA binding		1.642E-4	8.105E-3	5.462E-2	7.784E-2	SOX2, SOX4, IKZF3, IKZF1, CHD4, RFX1, CXXC1, MBD3, ATXN3, SNAI1, NOTCH1, XRCC6, KDM1A, MXD1, SMAD3, HDAC1
												10	GO:0031490	chromatin DNA binding		1.537E-4	7.023E-3	4.707E-2	7.023E-2	SOX2, CHD4, MBD3, SMAD3, HDAC1												10	GO:0001067	regulatory region nucleic acid binding		1.710E-4	8.105E-3	5.462E-2	8.105E-2	SOX2, SOX4, IKZF3, IKZF1, CHD4, RFX1, CXXC1, MBD3, ATXN3, SNAI1, NOTCH1, XRCC6, KDM1A, MXD1, SMAD3, HDAC1
												11	GO:0044822	poly(A) RNA binding		2.031E-4	8.439E-3	5.657E-2	9.283E-2	LUC7L3, PUF60, MKRN1, FBRSL1, UPF3A, PNISR, SCAF4, FARSA, UBC, TRIM28, WDR6, FUBP1, RBM6, SUMO2, PRKDC, XRCC6, NOL8, PTCD3		Pathway
																							ID	Name	Source	pValue	FDR B&H	FDR B&Y	Bonferroni	Genes from Input		GO: Biological Process
												GO Biological Process										1	83047	Non-homologous end-joining	BioSystems: KEGG	1.271E-5	7.346E-3	5.097E-2	7.346E-3	DCLRE1C, PRKDC, XRCC6			ID	Name	Source	pValue	FDR B&H	FDR B&Y	Bonferroni	Genes from Input
													ID	Name	Source	pValue	FDR B&H	FDR B&Y	Bonferroni	Genes from Input												1	GO:0051276	chromosome organization		3.986E-8	1.283E-4	1.110E-3	1.283E-4	SOX2, USP34, PRKD2, SMCHD1, SRC, CHD9, IKZF1, CHD3, BRD3, CHD4, MSH3, CXXC1, MBD3, RING1, BPTF, UBC, HIST1H3A, DCLRE1C, SUV420H1, ANAPC2, PRKDC, ATM, XRCC6, KDM1A, HDAC1, FBXW7
												1	GO:0051276	chromosome organization		5.379E-8	1.579E-4	1.352E-3	1.579E-4	SOX2, USP34, PRKD2, SMCHD1, SRC, CHD9, IKZF1, BRD3, CHD4, MSH3, CXXC1, MBD3, RING1, BPTF, UBC, HIST1H3A, SUV420H1, ANAPC2, PRKDC, ATM, XRCC6, KDM1A, HDAC1, FBXW7		GO Cellular Component										2	GO:0002520	immune system development		1.417E-6	2.281E-3	1.974E-2	4.561E-3	SOX4, RASGRP4, IKZF3, ITFG2, LILRB2, SRC, IKZF1, MSH3, NFAM1, CLC, DCLRE1C, FUBP1, SIGLEC10, SYK, PRKDC, ATM, ZNF160, NOTCH1, XRCC6, KDM1A, SMAD3
												2	GO:0010557	positive regulation of macromolecule biosynthetic process		3.786E-6	5.558E-3	4.759E-2	1.112E-2	SOX2, SOX4, PRKD2, NLRP12, IKZF3, SRC, IKZF1, UPF3A, APP, NFAM1, CXXC1, TRIM52, BPTF, UBC, WIZ, NFATC2IP, TRIM28, FUBP1, SYK, SUMO2, PRKDC, SNAI1, XRCC6, KDM1A, SMAD3, HDAC1, FBXW7			ID	Name	Source	pValue	FDR B&H	FDR B&Y	Bonferroni	Genes from Input		3	GO:0030183	B cell differentiation		2.726E-6	2.774E-3	2.400E-2	8.774E-3	IKZF3, ITFG2, IKZF1, NFAM1, DCLRE1C, SYK, PRKDC, ATM
												3	GO:0001819	positive regulation of cytokine production		9.717E-6	6.731E-3	5.764E-2	2.853E-2	PRKD2, NLRP12, LILRB2, SRC, AGPAT2, NFAM1, UBC, SYK, PRKDC, XRCC6, SMAD3, HDAC1		1	GO:0070419	nonhomologous end joining complex		2.093E-8	4.290E-6	2.532E-5	4.290E-6	XRCC6BP1, DCLRE1C, PRKDC, XRCC6		4	GO:0006259	DNA metabolic process		3.798E-6	2.774E-3	2.400E-2	1.222E-2	PRKD2, XRCC6BP1, SRC, MSH3, MBD3, UBC, WIZ, HIST1H3A, DCLRE1C, TRIM28, ATXN3, MPHOSPH8, SUMO2, PRKDC, ATM, ZNF91, XRCC6, KDM1A, NOL8, FBXW7, REV1
												4	GO:0002520	immune system development		1.203E-5	6.731E-3	5.764E-2	3.533E-2	SOX4, RASGRP4, IKZF3, ITFG2, LILRB2, SRC, IKZF1, MSH3, NFAM1, FUBP1, SIGLEC10, SYK, PRKDC, ATM, ZNF160, XRCC6, KDM1A, SMAD3		2	GO:1990391	DNA repair complex		4.476E-7	4.588E-5	2.708E-4	9.175E-5	XRCC6BP1, DCLRE1C, PRKDC, ATM, XRCC6		5	GO:0033151	V(D)J recombination		4.750E-6	2.774E-3	2.400E-2	1.529E-2	DCLRE1C, PRKDC, ATM, XRCC6
												5	GO:0030183	B cell differentiation		1.242E-5	6.731E-3	5.764E-2	3.646E-2	IKZF3, ITFG2, IKZF1, NFAM1, SYK, PRKDC, ATM		3	GO:0005958	DNA-dependent protein kinase-DNA ligase 4 complex		7.978E-5	5.452E-3	3.218E-2	1.636E-2	XRCC6BP1, PRKDC		6	GO:0046649	lymphocyte activation		5.170E-6	2.774E-3	2.400E-2	1.664E-2	SOX4, LST1, IKZF3, ITFG2, LILRB2, SRC, IKZF1, NFAM1, ITGAX, AMICA1, CLC, DCLRE1C, BST1, SYK, PRKDC, ATM, SMAD3
												6	GO:0006325	chromatin organization		1.684E-5	6.731E-3	5.764E-2	4.943E-2	SOX2, USP34, PRKD2, CHD9, IKZF1, BRD3, CHD4, CXXC1, MBD3, RING1, BPTF, HIST1H3A, SUV420H1, ATM, KDM1A, HDAC1		4	GO:0000781	chromosome, telomeric region		1.352E-4	6.930E-3	4.090E-2	2.772E-2	DCLRE1C, SMCHD1, PRKDC, ATM, XRCC6		7	GO:0045321	leukocyte activation		1.156E-5	5.318E-3	4.602E-2	3.722E-2	SOX4, LST1, IKZF3, ITFG2, LILRB2, SRC, IKZF1, BCR, NFAM1, ITGAX, AMICA1, CLC, DCLRE1C, BST1, SYK, PRKDC, ATM, SMAD3
												7	GO:0046649	lymphocyte activation		1.848E-5	6.731E-3	5.764E-2	5.426E-2	SOX4, LST1, IKZF3, ITFG2, LILRB2, SRC, IKZF1, NFAM1, ITGAX, AMICA1, BST1, SYK, PRKDC, ATM, SMAD3												8	GO:0010557	positive regulation of macromolecule biosynthetic process		1.524E-5	6.134E-3	5.308E-2	4.907E-2	SOX2, SOX4, PRKD2, NLRP12, IKZF3, SRC, IKZF1, UPF3A, APP, NFAM1, CXXC1, TRIM52, BPTF, UBC, WIZ, NFATC2IP, TRIM28, FUBP1, SYK, SUMO2, PRKDC, SNAI1, NOTCH1, XRCC6, KDM1A, SMAD3, HDAC1, FBXW7
												8	GO:0009891	positive regulation of biosynthetic process		2.210E-5	6.731E-3	5.764E-2	6.489E-2	SOX2, SOX4, PRKD2, NLRP12, IKZF3, SRC, IKZF1, UPF3A, APP, NFAM1, CXXC1, TRIM52, BPTF, UBC, WIZ, NFATC2IP, TRIM28, FUBP1, SYK, SUMO2, PRKDC, SNAI1, XRCC6, KDM1A, SMAD3, HDAC1, FBXW7												9	GO:0006325	chromatin organization		2.183E-5	7.807E-3	6.756E-2	7.026E-2	SOX2, USP34, PRKD2, CHD9, IKZF1, CHD3, BRD3, CHD4, CXXC1, MBD3, RING1, BPTF, HIST1H3A, SUV420H1, ATM, KDM1A, HDAC1
												9	GO:0016568	chromatin modification		2.411E-5	6.731E-3	5.764E-2	7.079E-2	USP34, PRKD2, CHD9, IKZF1, BRD3, CHD4, CXXC1, MBD3, RING1, BPTF, SUV420H1, ATM, KDM1A, HDAC1												10	GO:0016568	chromatin modification		2.440E-5	7.853E-3	6.796E-2	7.853E-2	USP34, PRKD2, CHD9, IKZF1, CHD3, BRD3, CHD4, CXXC1, MBD3, RING1, BPTF, SUV420H1, ATM, KDM1A, HDAC1
												10	GO:0006259	DNA metabolic process		2.776E-5	6.731E-3	5.764E-2	8.150E-2	PRKD2, SRC, MSH3, MBD3, UBC, WIZ, HIST1H3A, TRIM28, ATXN3, SUMO2, PRKDC, ATM, ZNF91, XRCC6, KDM1A, NOL8, FBXW7, REV1												11	GO:0001819	positive regulation of cytokine production		3.440E-5	9.460E-3	8.187E-2	1.107E-1	PRKD2, NLRP12, LILRB2, SRC, AGPAT2, NFAM1, UBC, SYK, PRKDC, XRCC6, SMAD3, HDAC1
												11	GO:0045893	positive regulation of transcription, DNA-templated		3.092E-5	6.731E-3	5.764E-2	9.077E-2	SOX2, SOX4, PRKD2, IKZF3, SRC, IKZF1, APP, NFAM1, CXXC1, TRIM52, BPTF, UBC, NFATC2IP, TRIM28, FUBP1, SUMO2, PRKDC, SNAI1, XRCC6, KDM1A, SMAD3, HDAC1, FBXW7												12	GO:0001775	cell activation		3.526E-5	9.460E-3	8.187E-2	1.135E-1	SOX4, LST1, EVL, IKZF3, ITFG2, LILRB2, SRC, IKZF1, APP, BCR, NFAM1, ITGAX, AMICA1, CLC, DCLRE1C, BST1, SYK, PRKDC, ATM, SMAD3
												12	GO:1903508	positive regulation of nucleic acid-templated transcription		3.092E-5	6.731E-3	5.764E-2	9.077E-2	SOX2, SOX4, PRKD2, IKZF3, SRC, IKZF1, APP, NFAM1, CXXC1, TRIM52, BPTF, UBC, NFATC2IP, TRIM28, FUBP1, SUMO2, PRKDC, SNAI1, XRCC6, KDM1A, SMAD3, HDAC1, FBXW7												13	GO:0006974	cellular response to DNA damage stimulus		4.004E-5	9.913E-3	8.579E-2	1.289E-1	SOX4, XRCC6BP1, MSH3, SESN1, UBC, DCLRE1C, TRIM28, ATXN3, SUMO2, PRKDC, SNAI1, ATM, TNFRSF1B, XRCC6, KDM1A, FBXW7, REV1
												13	GO:0045577	regulation of B cell differentiation		3.132E-5	6.731E-3	5.764E-2	9.197E-2	IKZF3, IKZF1, NFAM1, SYK
												14	GO:0045321	leukocyte activation		3.210E-5	6.731E-3	5.764E-2	9.424E-2	SOX4, LST1, IKZF3, ITFG2, LILRB2, SRC, IKZF1, BCR, NFAM1, ITGAX, AMICA1, BST1, SYK, PRKDC, ATM, SMAD3												Mouse Phenotype
												15	GO:1902680	positive regulation of RNA biosynthetic process		4.084E-5	7.994E-3	6.845E-2	1.199E-1	SOX2, SOX4, PRKD2, IKZF3, SRC, IKZF1, APP, NFAM1, CXXC1, TRIM52, BPTF, UBC, NFATC2IP, TRIM28, FUBP1, SUMO2, PRKDC, SNAI1, XRCC6, KDM1A, SMAD3, HDAC1, FBXW7													ID	Name	Source	pValue	FDR B&H	FDR B&Y	Bonferroni	Genes from Input
												16	GO:0031328	positive regulation of cellular biosynthetic process		4.413E-5	8.097E-3	6.933E-2	1.296E-1	SOX2, SOX4, PRKD2, IKZF3, SRC, IKZF1, UPF3A, APP, NFAM1, CXXC1, TRIM52, BPTF, UBC, WIZ, NFATC2IP, TRIM28, FUBP1, SYK, SUMO2, PRKDC, SNAI1, XRCC6, KDM1A, SMAD3, HDAC1, FBXW7												1	MP:0008213	absent immature B cells		2.356E-9	5.254E-6	4.354E-5	5.254E-6	SOX4, IKZF1, DCLRE1C, SYK, PRKDC, XRCC6
																																2	MP:0002403	abnormal pre-B cell morphology		1.224E-8	1.364E-5	1.131E-4	2.729E-5	SOX4, IKZF3, IKZF1, DCLRE1C, SIGLEC10, SYK, PRKDC, ATM, XRCC6, HDAC1
																																3	MP:0000238	absent pre-B cells		2.997E-8	2.228E-5	1.846E-4	6.683E-5	SOX4, IKZF1, SYK, PRKDC, XRCC6
												Mouse Phenotype																				4	MP:0011181	increased hematopoietic cell number		9.339E-8	5.206E-5	4.315E-4	2.083E-4	IKZF3, ITFG2, PILRA, TCIRG1, IKZF1, CHD4, BCR, FARSA, CLCN7, DCLRE1C, PLEKHM2, SETD5, BST1, SIGLEC10, SYK, PRKDC, ATM, TNFRSF1B, NOTCH1, XRCC6, KDM1A, MXD1, SMAD3, HDAC1, FBXW7
													ID	Name	Source	pValue	FDR B&H	FDR B&Y	Bonferroni	Genes from Input												5	MP:0000218	increased leukocyte cell number		1.361E-7	6.069E-5	5.030E-4	3.035E-4	IKZF3, ITFG2, PILRA, TCIRG1, IKZF1, CHD4, BCR, FARSA, CLCN7, DCLRE1C, PLEKHM2, SETD5, BST1, SIGLEC10, SYK, PRKDC, ATM, TNFRSF1B, XRCC6, MXD1, SMAD3, HDAC1, FBXW7
												1	MP:0000238	absent pre-B cells		2.028E-8	4.347E-5	3.585E-4	4.347E-5	SOX4, IKZF1, SYK, PRKDC, XRCC6												6	MP:0000217	abnormal leukocyte cell number		2.054E-7	7.635E-5	6.328E-4	4.581E-4	SOX4, NLRP12, IKZF3, ITFG2, PILRA, TCIRG1, IKZF1, CHD4, BCR, FARSA, CLCN7, NFATC2IP, DCLRE1C, PLEKHM2, SUV420H1, SETD5, BST1, SIGLEC10, SYK, PRKDC, ATM, TNFRSF1B, NOTCH1, XRCC6, KDM1A, MXD1, SMAD3, HDAC1, FBXW7
												2	MP:0002403	abnormal pre-B cell morphology		8.865E-8	7.156E-5	5.902E-4	1.900E-4	SOX4, IKZF3, IKZF1, SIGLEC10, SYK, PRKDC, ATM, XRCC6, HDAC1												7	MP:0008209	decreased pre-B cell number		3.053E-7	8.925E-5	7.396E-4	6.807E-4	SOX4, IKZF1, DCLRE1C, SYK, PRKDC, ATM, XRCC6, HDAC1
												3	MP:0008213	absent immature B cells		1.092E-7	7.156E-5	5.902E-4	2.339E-4	SOX4, IKZF1, SYK, PRKDC, XRCC6												8	MP:0008246	abnormal leukocyte morphology		3.202E-7	8.925E-5	7.396E-4	7.140E-4	SOX4, NLRP12, IKZF3, ITFG2, PILRA, TCIRG1, IKZF1, CHD4, APP, BCR, FARSA, CLCN7, NFATC2IP, DCLRE1C, PLEKHM2, SUV420H1, SETD5, BST1, SIGLEC10, SYK, PRKDC, ATM, TNFRSF1B, NOTCH1, XRCC6, KDM1A, MXD1, SMAD3, HDAC1, FBXW7, REV1
												4	MP:0000218	increased leukocyte cell number		1.336E-7	7.156E-5	5.902E-4	2.862E-4	IKZF3, ITFG2, PILRA, TCIRG1, IKZF1, CHD4, BCR, FARSA, CLCN7, PLEKHM2, SETD5, BST1, SIGLEC10, SYK, PRKDC ,ATM, TNFRSF1B, XRCC6, MXD1, SMAD3, HDAC1, FBXW7												9	MP:0001802	arrested B cell differentiation		3.608E-7	8.939E-5	7.408E-4	8.045E-4	IKZF3, IKZF1, DCLRE1C, SYK, PRKDC, XRCC6, HDAC1
												5	MP:0011181	increased hematopoietic cell number		3.533E-7	1.514E-4	1.249E-3	7.572E-4	IKZF3, ITFG2, PILRA, TCIRG1, IKZF1, CHD4, BCR, FARSA, CLCN7, PLEKHM2, SETD5, BST1, SIGLEC10, SYK, PRKDC, ATM, TNFRSF1B, XRCC6, KDM1A, MXD1, SMAD3, HDAC1, FBXW7												10	MP:0000716	abnormal immune system cell morphology		4.168E-7	9.295E-5	7.703E-4	9.295E-4	SOX4, NLRP12, IKZF3, ITFG2, PILRA, TCIRG1, IKZF1, CHD4, APP, BCR, FARSA, CLCN7, NFATC2IP, DCLRE1C, PLEKHM2, SUV420H1, SETD5, BST1, SIGLEC10, SYK, PRKDC, ATM, TNFRSF1B, NOTCH, XRCC6, KDM1A, MXD1, SMAD3, HDAC1, FBXW7, REV1
												6	MP:0000217	abnormal leukocyte cell number		4.784E-7	1.709E-4	1.409E-3	1.025E-3	SOX4, NLRP12, IKZF3, ITFG2, PILRA, TCIRG1, IKZF1, CHD4, BCR, FARSA, CLCN7, NFATC2IP, PLEKHM2, SUV420H1, SETD5, BST1, SIGLEC10, SYK, PRKDC, ATM, TNFRSF1B, XRCC6, KDM1A, MXD1, SMAD3, HDAC1, FBXW7												11	MP:0002144	abnormal B cell differentiation		5.207E-7	1.025E-4	8.498E-4	1.161E-3	SOX4, IKZF3, IKZF1, DCLRE1C, SUV420H1, BST1, SIGLEC10, SYK, PRKDC, ATM, XRCC6, HDAC1, REV1
												7	MP:0008246	abnormal leukocyte morphology		5.962E-7	1.825E-4	1.505E-3	1.278E-3	SOX4, NLRP12, IKZF3, ITFG2, PILRA, TCIRG1, IKZF1, CHD4, APP, BCR, FARSA, CLCN7, NFATC2IP, PLEKHM2, SUV420H1, SETD5, BST1, SIGLEC10, SYK, PRKDC, ATM, TNFRSF1B, XRCC6, KDM1A, MXD1, SMAD3, HDAC1, FBXW7, REV1												12	MP:0013693	abnormal hemopoiesis		5.518E-7	1.025E-4	8.498E-4	1.230E-3	SOX4, IKZF3, TCIRG1, IKZF1, CHD4, BCR, UBC, DCLRE1C, SUV420H1, BST1, SIGLEC10, SYK, PRKDC, ATM, NOTCH1, XRCC6, KDM1A, MXD1, SMAD3, HDAC1, FBXW7, REV1
												8	MP:0000716	abnormal immune system cell morphology		7.643E-7	2.047E-4	1.689E-3	1.638E-3	SOX4, NLRP12, IKZF3, ITFG2, PILRA, TCIRG1, IKZF1, CHD4, APP, BCR, FARSA, CLCN7, NFATC2IP, PLEKHM2, SUV420H1, SETD5, BST1, SIGLEC10, SYK, PRKDC, ATM, TNFRSF1B, XRCC6, KDM1A, MXD1, SMAD3, HDAC1, FBXW7, REV1												13	MP:0002420	abnormal adaptive immunity		8.903E-7	1.527E-4	1.266E-3	1.985E-3	PRKD2, EVL, RASGRP4, NLRP12, IKZF3, ITFG2, PILRA, TCIRG1, IKZF1, CHD4, BCR, ITGAX, CLCN7, NFATC2IP, DCLRE1C, SUV420H1, BST1, SIGLEC10, SYK, PRKDC, ATM, TNFRSF1B, NOTCH1, XRCC6, MXD1, SMAD3, HDAC1, REV1
												9	MP:0002144	abnormal B cell differentiation		1.500E-6	3.242E-4	2.673E-3	3.214E-3	SOX4, IKZF3, IKZF1, SUV420H1, BST1, SIGLEC10, SYK, PRKDC, ATM, XRCC6, HDAC1, REV1												14	MP:0002401	abnormal lymphopoiesis		1.130E-6	1.703E-4	1.412E-3	2.520E-3	SOX4, IKZF3, IKZF1, CHD4, DCLRE1C, SUV420H1, BST1, SIGLEC10, SYK, PRKDC, ATM, NOTCH1, XRCC6, SMAD3, HDAC1, FBXW7, REV1
												10	MP:0000685	abnormal immune system morphology		1.513E-6	3.242E-4	2.673E-3	3.242E-3	SOX4, NLRP12, IKZF3, RAPGEF6, ITFG2, PILRA, AGPAT2, TCIRG1, IKZF1, CHD4, PLXND1, APP, BCR, FARSA, CLCN7, NFATC2IP, PLEKHM2, SUV420H1, SETD5, BST1, SIGLEC10, SYK, PRKDC, ATM, TNFRSF1B, XRCC6, KDM1A, MXD1, SMAD3, HDAC1, FBXW7, REV1												15	MP:0000685	abnormal immune system morphology		1.146E-6	1.703E-4	1.412E-3	2.555E-3	SOX4, NLRP12, IKZF3, RAPGEF6, ITFG2, PILRA, AGPAT2, TCIRG1, IKZF1, CHD4, PLXND1, APP, BCR, FARSA, CLCN7, NFATC2IP, DCLRE1C, PLEKHM2, SUV420H1, SETD5, BST1, SIGLEC10, SYK, PRKDC, ATM, TNFRSF1B, NOTCH1, XRCC6, KDM1A, MXD1, SMAD3, HDAC1, FBXW7, REV1
												11	MP:0002420	abnormal adaptive immunity		2.071E-6	4.034E-4	3.327E-3	4.437E-3	PRKD2, EVL, RASGRP4, NLRP12, IKZF3, ITFG2, PILRA, TCIRG1, IKZF1, CHD4, BCR, ITGAX, CLCN7, NFATC2IP, SUV420H1, BST1, SIGLEC10, SYK, PRKDC, ATM, TNFRSF1B, XRCC6, MXD1, SMAD3, HDAC1, REV1												16	MP:0002442	abnormal leukocyte physiology		1.387E-6	1.823E-4	1.511E-3	3.093E-3	PRKD2, EVL, RASGRP4, NLRP12, IKZF3, ITFG2, PILRA, TCIRG1, IKZF1, CHD4, BCR, ITGAX, CLCN7, NFATC2IP, DCLRE1C, SUV420H1, BST1, SIGLEC10, SYK, PRKDC, ATM, TNFRSF1B, NOTCH1, XRCC6, MXD1, SMAD3, HDAC1
												12	MP:0013693	abnormal hemopoiesis		2.521E-6	4.291E-4	3.539E-3	5.403E-3	SOX4, IKZF3, TCIRG1, IKZF1, CHD4, BCR, UBC, SUV420H1, BST1, SIGLEC10, SYK, PRKDC, ATM, XRCC6, KDM1A, MXD1, SMAD3, HDAC1, FBXW7, REV1												17	MP:0002429	abnormal blood cell morphology/development		1.390E-6	1.823E-4	1.511E-3	3.100E-3	SOX4, IKZF3, LEMD2, TCIRG1, IKZF1, CHD4, BCR, UBC, DCLRE1C, SUV420H1, BST1, SIGLEC10, SYK, PRKDC, ATM, NOTCH1, XRCC6, KDM1A, MXD1, SMAD3, HDAC1, FBXW7, REV1
												13	MP:0008209	decreased pre-B cell number		2.603E-6	4.291E-4	3.539E-3	5.578E-3	SOX4, IKZF1, SYK, PRKDC, ATM, XRCC6, HDAC1												18	MP:0002123	abnormal definitive hematopoiesis		1.472E-6	1.824E-4	1.511E-3	3.283E-3	SOX4, IKZF3, TCIRG1, IKZF1, CHD4, BCR, DCLRE1C, SUV420H1, BST1, SIGLEC10, SYK, PRKDC, ATM, NOTCH1, XRCC6, KDM1A, MXD1, SMAD3, HDAC1, FBXW7, REV1
												14	MP:0002442	abnormal leukocyte physiology		3.441E-6	5.267E-4	4.344E-3	7.374E-3	PRKD2, EVL, RASGRP4, NLRP12, IKZF3, ITFG2, PILRA, TCIRG1, IKZF1, CHD4, BCR, ITGAX, CLCN7, NFATC2IP, SUV420H1, BST1, SIGLEC10, SYK, PRKDC, ATM, TNFRSF1B, XRCC6, MXD1, SMAD3, HDAC1												19	MP:0001819	abnormal immune cell physiology		2.097E-6	2.461E-4	2.039E-3	4.676E-3	PRKD2, EVL, RASGRP4, NLRP12, IKZF3, ITFG2, PILRA, TCIRG1, IKZF1, CHD4, BCR, ITGAX, CLCN7, NFATC2IP, DCLRE1C, SUV420H1, BST1, SIGLEC10, SYK, PRKDC, ATM, TNFRSF1B, NOTCH1, XRCC6, MXD1, SMAD3, HDAC1
												15	MP:0001802	arrested B cell differentiation		4.184E-6	5.978E-4	4.930E-3	8.967E-3	IKZF3, IKZF1, SYK, PRKDC, XRCC6, HDAC1												20	MP:0002421	abnormal cell-mediated immunity		2.488E-6	2.774E-4	2.299E-3	5.548E-3	PRKD2, EVL, RASGRP4, NLRP12, IKZF3, ITFG2, PILRA, TCIRG1, IKZF1, CHD4, BCR, ITGAX, CLCN7, NFATC2IP, DCLRE1C, SUV420H1, BST1, SIGLEC10, SYK, PRKDC, ATM, TNFRSF1B, NOTCH1, XRCC6, MXD1, SMAD3, HDAC1
												16	MP:0001819	abnormal immune cell physiology		5.045E-6	6.255E-4	5.159E-3	1.081E-2	PRKD2, EVL, RASGRP4, NLRP12, IKZF3, ITFG2, PILRA, TCIRG1, IKZF1, CHD4, BCR, ITGAX, CLCN7, NFATC2IP, SUV420H1, BST1, SIGLEC10, SYK, PRKDC, ATM, TNFRSF1B, XRCC6, MXD1, SMAD3, HDAC1												21	MP:0008215	decreased immature B cell number		2.737E-6	2.906E-4	2.408E-3	6.103E-3	SOX4, IKZF1, DCLRE1C, BST1, SYK, PRKDC, ATM, XRCC6
												17	MP:0002429	abnormal blood cell morphology/development		5.190E-6	6.255E-4	5.159E-3	1.112E-2	SOX4, IKZF3, LEMD2, TCIRG1, IKZF1, CHD4, BCR, UBC, SUV420H1, BST1, SIGLEC10, SYK, PRKDC, ATM, XRCC6, KDM1A, MXD1, SMAD3, HDAC1, FBXW7, REV1												22	MP:0002459	abnormal B cell physiology		3.378E-6	3.424E-4	2.837E-3	7.533E-3	PRKD2, IKZF3, ITFG2, TCIRG1, IKZF1, DCLRE1C, SUV420H1, BST1, SIGLEC10, SYK, PRKDC, ATM, TNFRSF1B, XRCC6, MXD1, SMAD3, HDAC1
												18	MP:0002459	abnormal B cell physiology		5.254E-6	6.255E-4	5.159E-3	1.126E-2	PRKD2, IKZF3, ITFG2, TCIRG1, IKZF1, SUV420H1, BST1, SIGLEC10, SYK, PRKDC, ATM, TNFRSF1B, XRCC6, MXD1, SMAD3, HDAC1												23	MP:0011180	abnormal hematopoietic cell number		4.031E-6	3.908E-4	3.239E-3	8.989E-3	SOX4, NLRP12, IKZF3, ITFG2, PILRA, TCIRG1, IKZF1, CHD4, BCR, FARSA, CLCN7, NFATC2IP, DCLRE1C, PLEKHM2, SUV420H1, SETD5, BST1, SIGLEC10, SYK, PRKDC, ATM, TNFRSF1B, NOTCH1, XRCC6, KDM1A, MXD1, SMAD3, HDAC1, FBXW7
												19	MP:0002421	abnormal cell-mediated immunity		5.912E-6	6.668E-4	5.500E-3	1.267E-2	PRKD2, EVL, RASGRP4, NLRP12, IKZF3, ITFG2, PILRA, TCIRG1, IKZF1, CHD4, BCR, ITGAX, CLCN7, NFATC2IP, SUV420H1, BST1, SIGLEC10, SYK, PRKDC, ATM, TNFRSF1B, XRCC6, MXD1, SMAD3, HDAC1												24	MP:0002460	decreased immunoglobulin level		4.859E-6	4.515E-4	3.741E-3	1.084E-2	PRKD2, IKZF3, ITFG2, IKZF1, DCLRE1C, BST1, SIGLEC10, SYK, PRKDC, ATM, TNFRSF1B, XRCC6
												20	MP:0002123	abnormal definitive hematopoiesis		6.858E-6	7.349E-4	6.061E-3	1.470E-2	SOX4, IKZF3, TCIRG1, IKZF1, CHD4, BCR, SUV420H1, BST1, SIGLEC10, SYK, PRKDC, ATM, XRCC6, KDM1A, MXD1, SMAD3, HDAC1, FBXW7, REV1												25	MP:0013657	abnormal blood cell morphology		5.759E-6	5.137E-4	4.257E-3	1.284E-2	SOX4, NLRP12, IKZF3, PILRA, TCIRG1, IKZF1, CHD4, BCR, UBC, NFATC2IP, DCLRE1C, SUV420H1, BST1, ATXN3, SIGLEC10, SYK, PRKDC, ATM, TNFRSF1B, NOTCH1, XRCC6, KDM1A, MXD1, SMAD3, HDAC1, FBXW7, REV1
												21	MP:0011180	abnormal hematopoietic cell number		7.719E-6	7.877E-4	6.497E-3	1.654E-2	SOX4, NLRP12, IKZF3, ITFG2, PILRA, TCIRG1, IKZF1, CHD4, BCR, FARSA, CLCN7, NFATC2IP, PLEKHM2, SUV420H1, SETD5, BST1, SIGLEC10, SYK, PRKDC, ATM, TNFRSF1B, XRCC6, KDM1A, MXD1, SMAD3, HDAC1, FBXW7												26	MP:0012382	abnormal blood cell physiology		6.559E-6	5.626E-4	4.662E-3	1.463E-2	PRKD2, EVL, RASGRP4, NLRP12, IKZF3, ITFG2, PILRA, TCIRG1, IKZF1, CHD4, BCR, ITGAX, CLCN7, NFATC2IP, DCLRE1C, SUV420H1, BST1, SIGLEC10, SYK, PRKDC, ATM, TNFRSF1B, NOTCH1, XRCC6, MXD1, SMAD3, HDAC1
												22	MP:0002401	abnormal lymphopoiesis		9.256E-6	9.016E-4	7.436E-3	1.984E-2	SOX4, IKZF3, IKZF1, CHD4, SUV420H1, BST1, SIGLEC10, SYK, PRKDC, ATM, XRCC6, SMAD3, HDAC1, FBXW7, REV1												27	MP:0013656	abnormal hematopoietic cell morphology		8.623E-6	7.122E-4	5.902E-3	1.923E-2	SOX4, NLRP12, IKZF3, ITFG2, PILRA, TCIRG1, IKZF1, CHD4, APP, BCR, FARSA, UBC, CLCN7, NFATC2IP, DCLRE1C, PLEKHM2, SUV420H1, SETD5, BST1, ATXN3, SIGLEC10, SYK, PRKDC, ATM, TNFRSF1B, NOTCH1, XRCC6, KDM1A, MXD1, SMAD3, HDAC1, FBXW7, REV1
												23	MP:0001805	decreased IgG level		1.051E-5	9.790E-4	8.074E-3	2.252E-2	PRKD2, IKZF3, ITFG2, IKZF1, BST1, SIGLEC10, SYK, PRKDC, ATM, TNFRSF1B												28	MP:0005460	abnormal leukopoiesis		9.105E-6	7.251E-4	6.009E-3	2.030E-2	SOX4, IKZF3, IKZF1, CHD4, DCLRE1C, SUV420H1, BST1, SIGLEC10, SYK, PRKDC, ATM, NOTCH1, XRCC6, SMAD3, HDAC1, FBXW7, REV1
												24	MP:0013656	abnormal hematopoietic cell morphology		1.126E-5	1.006E-3	8.295E-3	2.414E-2	SOX4, NLRP12, IKZF3, ITFG2, PILRA, TCIRG1, IKZF1, CHD4, APP, BCR, FARSA, UBC, CLCN7, NFATC2IP, PLEKHM2, SUV420H1, SETD5, BST1, ATXN3, SIGLEC10, SYK, PRKDC, ATM, TNFRSF1B, XRCC6, KDM1A, MXD1, SMAD3, HDAC1, FBXW7, REV1												29	MP:0008071	absent B cells		1.208E-5	9.287E-4	7.696E-3	2.693E-2	SOX4, IKZF1, DCLRE1C, SYK, PRKDC, XRCC6
												25	MP:0013657	abnormal blood cell morphology		1.286E-5	1.103E-3	9.094E-3	2.757E-2	SOX4, NLRP12, IKZF3, PILRA, TCIRG1, IKZF1, CHD4, BCR, UBC, NFATC2IP, SUV420H1, BST1, ATXN3, SIGLEC10, SYK, PRKDC, ATM, TNFRSF1B, XRCC6, KDM1A, MXD1, SMAD3, HDAC1, FBXW7, REV1												30	MP:0002619	abnormal lymphocyte morphology		1.302E-5	9.416E-4	7.803E-3	2.905E-2	SOX4, IKZF3, ITFG2, TCIRG1, IKZF1, CHD4, FARSA, NFATC2IP, DCLRE1C, SUV420H1, SETD5, BST1, SIGLEC10, SYK, PRKDC, ATM, TNFRSF1B, NOTCH1 XRCC6, SMAD3, HDAC1, FBXW7, REV1
												26	MP:0002460	decreased immunoglobulin level		1.350E-5	1.111E-3	9.159E-3	2.893E-2	PRKD2, IKZF3, ITFG2, IKZF1, BST1, SIGLEC10, SYK, PRKDC, ATM, TNFRSF1B, XRCC6												31	MP:0005017	decreased B cell number		1.309E-5	9.416E-4	7.803E-3	2.919E-2	SOX4, IKZF3, ITFG2, TCIRG1, IKZF1, DCLRE1C, SUV420H1, BST1, SYK, PRKDC, ATM, XRCC6, HDAC1
												27	MP:0005091	increased double-positive T cell number		1.421E-5	1.111E-3	9.159E-3	3.044E-2	PRKDC, ATM, XRCC6, HDAC1, FBXW7												32	MP:0003945	abnormal lymphocyte physiology		1.418E-5	9.879E-4	8.187E-3	3.161E-2	PRKD2, IKZF3, ITFG2, TCIRG1, IKZF1, CHD4, ITGAX, NFATC2IP, DCLRE1C, SUV420H1, BST1, SIGLEC10, SYK, PRKDC, ATM, TNFRSF1B, NOTCH1, XRCC6, MXD1, SMAD3, HDAC1
												28	MP:0012382	abnormal blood cell physiology		1.451E-5	1.111E-3	9.159E-3	3.109E-2	PRKD2, EVL, RASGRP4, NLRP12, IKZF3, ITFG2, PILRA, TCIRG1, IKZF1, CHD4, BCR, ITGAX, CLCN7, NFATC2IP, SUV420H1, BST1, SIGLEC10, SYK, PRKDC, ATM, TNFRSF1B, XRCC6, MXD1, SMAD3, HDAC1												33	MP:0013664	abnormal immature B cell number		1.506E-5	1.018E-3	8.433E-3	3.358E-2	SOX4, IKZF1, DCLRE1C, BST1, SYK, PRKDC, ATM, XRCC6
												29	MP:0008215	decreased immature B cell number		1.740E-5	1.285E-3	1.060E-2	3.728E-2	SOX4, IKZF1, BST1, SYK, PRKDC, ATM, XRCC6												34	MP:0000706	small thymus		1.566E-5	1.027E-3	8.514E-3	3.493E-2	SOX4, TCIRG1, IKZF1, CHD4, PLXND1, DCLRE1C, PRKDC, ATM, XRCC6, SMAD3, HDAC1
												30	MP:0002024	increased T cell derived lymphoma incidence		2.569E-5	1.799E-3	1.484E-2	5.506E-2	IKZF1, PRKDC, ATM, XRCC6, HDAC1, FBXW7												35	MP:0005013	increased lymphocyte cell number		1.651E-5	1.047E-3	8.673E-3	3.681E-2	IKZF3, ITFG2, IKZF1, CHD4, FARSA, DCLRE1C, SETD5, BST1, SIGLEC10, SYK, PRKDC, ATM, TNFRSF1B, XRCC6, HDAC1, FBXW7
												31	MP:0005013	increased lymphocyte cell number		2.603E-5	1.799E-3	1.484E-2	5.578E-2	IKZF3, ITFG2, IKZF1, CHD4, FARSA, SETD5, BST1, SIGLEC10, SYK, PRKDC, ATM, TNFRSF1B, XRCC6, HDAC1, FBXW7												36	MP:0020201	abnormal granulocyte number		1.689E-5	1.047E-3	8.673E-3	3.767E-2	NLRP12, PILRA, TCIRG1, IKZF1, BCR, NFATC2IP, DCLRE1C, SYK, PRKDC, TNFRSF1B, KDM1A, MXD1, SMAD3
												32	MP:0010365	increased thymus tumor incidence		2.772E-5	1.857E-3	1.531E-2	5.941E-2	IKZF1, PRKDC, ATM, XRCC6, HDAC1, FBXW7												37	MP:0001545	abnormal hematopoietic system physiology		1.973E-5	1.189E-3	9.853E-3	4.399E-2	PRKD2, EVL, RASGRP4, NLRP12, IKZF3, ITFG2, PILRA, TCIRG1, IKZF1, CHD4, BCR, ITGAX, CLCN7, NFATC2IP, DCLRE1C, SUV420H1, BST1, SIGLEC10, SYK, PRKDC, ATM, TNFRSF1B, NOTCH1, XRCC6, MXD1, SMAD3, HDAC1
												33	MP:0005017	decreased B cell number		2.930E-5	1.903E-3	1.569E-2	6.279E-2	SOX4, IKZF3, ITFG2, TCIRG1, IKZF1, SUV420H1, BST1, SYK, PRKDC, ATM, XRCC6, HDAC1												38	MP:0005091	increased double-positive T cell number		2.068E-5	1.205E-3	9.989E-3	4.612E-2	PRKDC, ATM, XRCC6, HDAC1, FBXW7
												34	MP:0020201	abnormal granulocyte number		3.707E-5	2.337E-3	1.927E-2	7.945E-2	NLRP12, PILRA, TCIRG1, IKZF1, BCR, NFATC2IP, SYK, PRKDC, TNFRSF1B, KDM1A, MXD1, SMAD3												39	MP:0001805	decreased IgG level		2.108E-5	1.205E-3	9.989E-3	4.701E-2	PRKD2, IKZF3, ITFG2, IKZF1, BST1, SIGLEC10, SYK, PRKDC, ATM, TNFRSF1B
												35	MP:0002619	abnormal lymphocyte morphology		3.946E-5	2.396E-3	1.976E-2	8.457E-2	SOX4, IKZF3, ITFG2, TCIRG1, IKZF1, CHD4, FARSA, NFATC2IP, SUV420H1, SETD5, BST1, SIGLEC10, SYK, PRKDC, ATM, TNFRSF1B, XRCC6, SMAD3, HDAC1, FBXW7, REV1												40	MP:0005022	abnormal immature B cell morphology		2.196E-5	1.224E-3	1.014E-2	4.896E-2	SOX4, IKZF1, DCLRE1C, BST1, SYK, PRKDC, ATM, XRCC6
												36	MP:0001545	abnormal hematopoietic system physiology		4.024E-5	2.396E-3	1.976E-2	8.624E-2	PRKD2, EVL, RASGRP4, NLRP12, IKZF3, ITFG2, PILRA, TCIRG1, IKZF1, CHD4, BCR, ITGAX, CLCN7, NFATC2IP, SUV420H1, BST1, SIGLEC10, SYK, PRKDC, ATM, TNFRSF1B, XRCC6, MXD1, SMAD3, HDAC1												41	MP:0002408	abnormal double-positive T cell morphology		2.399E-5	1.305E-3	1.081E-2	5.350E-2	IKZF1, CHD4, DCLRE1C, SUV420H1, PRKDC, ATM, XRCC6, HDAC1, FBXW7
												37	MP:0001823	thymus hypoplasia		4.292E-5	2.486E-3	2.050E-2	9.199E-2	SOX4, IKZF1, CHD4, PLXND1, PRKDC, XRCC6, SMAD3, HDAC1												42	MP:0002145	abnormal T cell differentiation		2.608E-5	1.385E-3	1.147E-2	5.815E-2	IKZF1, CHD4, DCLRE1C, SUV420H1, SYK, PRKDC, ATM, NOTCH1, XRCC6, SMAD3, HDAC1, FBXW7
												38	MP:0000706	small thymus		4.537E-5	2.559E-3	2.110E-2	9.723E-2	SOX4, TCIRG1, IKZF1, CHD4, PLXND1, PRKDC, ATM, XRCC6, SMAD3, HDAC1												43	MP:0000715	decreased thymocyte number		2.982E-5	1.546E-3	1.282E-2	6.650E-2	IKZF1, DCLRE1C, SYK, PRKDC, ATM, NOTCH1, XRCC6, HDAC1
												39	MP:0003945	abnormal lymphocyte physiology		5.209E-5	2.862E-3	2.361E-2	1.116E-1	PRKD2, IKZF3, ITFG2, TCIRG1, IKZF1, CHD4, ITGAX, NFATC2IP, SUV420H1, BST1, SIGLEC10, SYK, PRKDC, ATM, TNFRSF1B, XRCC6, MXD1, SMAD3, HDAC1												44	MP:0010130	decreased DN1 thymic pro-T cell number		3.261E-5	1.616E-3	1.339E-2	7.272E-2	IKZF1, DCLRE1C, SYK
												40	MP:0005460	abnormal leukopoiesis		5.655E-5	3.030E-3	2.499E-2	1.212E-1	SOX4, IKZF3, IKZF1, CHD4, SUV420H1, BST1, SIGLEC10, SYK, PRKDC, ATM, XRCC6, SMAD3, HDAC1, FBXW7, REV1												45	MP:0012246	abnormal hepatic cord morphology		3.261E-5	1.616E-3	1.339E-2	7.272E-2	PILRA, NOTCH1, SMAD3
												41	MP:0004939	abnormal B cell morphology		6.786E-5	3.547E-3	2.925E-2	1.454E-1	SOX4, IKZF3, ITFG2, TCIRG1, IKZF1, SUV420H1, BST1, SIGLEC10, SYK, PRKDC, ATM, XRCC6, HDAC1, REV1												46	MP:0002441	abnormal granulocyte morphology		3.477E-5	1.686E-3	1.397E-2	7.754E-2	NLRP12, PILRA, TCIRG1, IKZF1, BCR, NFATC2IP, DCLRE1C, SYK, PRKDC, TNFRSF1B, KDM1A, MXD1, SMAD3
												42	MP:0002441	abnormal granulocyte morphology		7.214E-5	3.681E-3	3.036E-2	1.546E-1	NLRP12, PILRA, TCIRG1, IKZF1, BCR, NFATC2IP, SYK, PRKDC, TNFRSF1B, KDM1A, MXD1, SMAD3												47	MP:0001825	arrested T cell differentiation		3.715E-5	1.742E-3	1.444E-2	8.285E-2	IKZF1, CHD4, DCLRE1C, PRKDC, HDAC1
												43	MP:0002458	abnormal B cell number		7.531E-5	3.711E-3	3.061E-2	1.614E-1	SOX4, IKZF3, ITFG2, TCIRG1, IKZF1, SUV420H1, BST1, SIGLEC10, SYK, PRKDC, ATM, XRCC6, HDAC1												48	MP:0000717	abnormal lymphocyte cell number		3.750E-5	1.742E-3	1.444E-2	8.362E-2	SOX4, IKZF3, ITFG2, TCIRG1, IKZF1, CHD4, FARSA, NFATC2IP, DCLRE1C, SUV420H1, SETD5, BST1, SIGLEC10, SYK, PRKDC, ATM, TNFRSF1B, NOTCH1, XRCC6, HDAC1, FBXW7
												44	MP:0013664	abnormal immature B cell number		7.619E-5	3.711E-3	3.061E-2	1.633E-1	SOX4, IKZF1, BST1, SYK, PRKDC, ATM, XRCC6												49	MP:0002024	increased T cell derived lymphoma incidence		3.987E-5	1.764E-3	1.462E-2	8.892E-2	IKZF1, PRKDC, ATM, XRCC6, HDAC1, FBXW7
												45	MP:0008171	abnormal mature B cell morphology		8.029E-5	3.823E-3	3.153E-2	1.721E-1	SOX4, IKZF3, ITFG2, TCIRG1, IKZF1, SUV420H1, BST1, SIGLEC10, SYK, PRKDC, ATM, XRCC6, HDAC1												50	MP:0008247	abnormal mononuclear cell morphology		4.053E-5	1.764E-3	1.462E-2	9.039E-2	SOX4, IKZF3, ITFG2, TCIRG1, IKZF1, CHD4, APP, FARSA, CLCN7, NFATC2IP, DCLRE1C, SUV420H1, SETD5, BST1, SIGLEC10, SYK, PRKDC, ATM, TNFRSF1B, NOTCH1, XRCC6, SMAD3, HDAC1, FBXW7, REV1
												46	MP:0008247	abnormal mononuclear cell morphology		9.261E-5	4.236E-3	3.493E-2	1.985E-1	SOX4, IKZF3, ITFG2, TCIRG1, IKZF1, CHD4, APP, FARSA, CLCN7, NFATC2IP, SUV420H1, SETD5, BST1, SIGLEC10, SYK, PRKDC, ATM, TNFRSF1B, XRCC6, SMAD3, HDAC1, FBXW7, REV1
												47	MP:0002408	abnormal double-positive T cell morphology		9.289E-5	4.236E-3	3.493E-2	1.991E-1	IKZF1, CHD4, SUV420H1, PRKDC, ATM, XRCC6, HDAC1, FBXW7												Pathway
												48	MP:0005022	abnormal immature B cell morphology		1.056E-4	4.716E-3	3.889E-2	2.264E-1	SOX4, IKZF1, BST1, SYK, PRKDC, ATM, XRCC6													ID	Name	Source	pValue	FDR B&H	FDR B&Y	Bonferroni	Genes from Input
												49	MP:0008071	absent B cells		1.130E-4	4.943E-3	4.077E-2	2.422E-1	SOX4, IKZF1, SYK, PRKDC, XRCC6												1	137997	Signaling events mediated by HDAC Class I	BioSystems: Pathway Interaction Database	1.189E-5	9.499E-3	6.897E-2	9.499E-3	RANGAP1, CHD3, CHD4, MBD3, MXD1, HDAC1
												50	MP:0020174	abnormal IgG level		1.186E-4	5.085E-3	4.194E-2	2.542E-1	PRKD2, IKZF3, ITFG2, TCIRG1, IKZF1, BST1, SIGLEC10, SYK, PRKDC, ATM, TNFRSF1B
																																GO: Cellular Component
																																	ID	Name	Source	pValue	FDR B&H	FDR B&Y	Bonferroni	Genes from Input
												GO: Cellular Component																				1	GO:1990391	DNA repair complex		1.178E-8	3.522E-6	2.212E-5	3.522E-6	XRCC6BP1, MSH3, DCLRE1C, PRKDC, ATM, XRCC6, KDM1A
													ID	Name	Source	pValue	FDR B&H	FDR B&Y	Bonferroni	Genes from Input												2	GO:0070419	nonhomologous end joining complex		2.405E-7	3.596E-5	2.258E-4	7.192E-5	XRCC6BP1, DCLRE1C, PRKDC, XRCC6
												1	GO:1990391	DNA repair complex		4.841E-6	1.423E-3	8.913E-3	1.423E-3	MSH3, PRKDC, ATM, XRCC6, KDM1A												3	GO:0016581	NuRD complex		7.022E-6	5.249E-4	3.296E-3	2.100E-3	CHD3, CHD4, MBD3, HDAC1
												2	GO:0000228	nuclear chromosome		6.450E-5	7.760E-3	4.860E-2	1.896E-2	SMCHD1, CHD4, MBD3, RING1, HIST1H3A, SUV420H1, TRIM28, PRKDC, XRCC6, KDM1A, SMAD3, HDAC1												4	GO:0090545	CHD-type complex		7.022E-6	5.249E-4	3.296E-3	2.100E-3	CHD3, CHD4, MBD3, HDAC1
												3	GO:0044427	chromosomal part		9.222E-5	7.760E-3	4.860E-2	2.711E-2	RANGAP1, SMCHD1, IKZF1, CHD4, MBD3, RING1, HIST1H3A, SUV420H1, TRIM28, PRKDC, ATM, XRCC6, KDM1A, SMAD3, HDAC1												5	GO:0000228	nuclear chromosome		1.151E-5	6.880E-4	4.320E-3	3.440E-3	SMCHD1, CHD4, MBD3, RING1, HIST1H3A, DCLRE1C, SUV420H1, TRIM28, MPHOSPH8, PRKDC, XRCC6, KDM1A, SMAD3, HDAC1
												4	GO:0044454	nuclear chromosome part		1.512E-4	7.760E-3	4.860E-2	4.447E-2	CHD4, MBD3, RING1, HIST1H3A, SUV420H1, TRIM28, PRKDC, XRCC6, KDM1A, SMAD3, HDAC1												6	GO:0000792	heterochromatin		2.342E-5	9.760E-4	6.129E-3	7.003E-3	IKZF1, MBD3, RING1, TRIM28, MPHOSPH8, HDAC1
												5	GO:0000792	heterochromatin		1.524E-4	7.760E-3	4.860E-2	4.480E-2	IKZF1, MBD3, RING1, TRIM28, HDAC1												7	GO:0044454	nuclear chromosome part		2.474E-5	9.760E-4	6.129E-3	7.397E-3	CHD4, MBD3, RING1, HIST1H3A, DCLRE1C, SUV420H1, TRIM28, MPHOSPH8, PRKDC, XRCC6, KDM1A, SMAD3, HDAC1
												6	GO:0016581	NuRD complex		1.848E-4	7.760E-3	4.860E-2	5.432E-2	CHD4, MBD3, HDAC1												8	GO:0090568	nuclear transcriptional repressor complex		2.611E-5	9.760E-4	6.129E-3	7.808E-3	CHD3, CHD4, MBD3, HDAC1
												7	GO:0090545	CHD-type complex		1.848E-4	7.760E-3	4.860E-2	5.432E-2	CHD4, MBD3, HDAC1												9	GO:0044427	chromosomal part		3.190E-5	1.060E-3	6.655E-3	9.539E-3	RANGAP1, SMCHD1, IKZF1, CHD4, MBD3, RING1, HIST1H3A, DCLRE1C, SUV420H1, TRIM28, MPHOSPH8, PRKDC, ATM, XRCC6, KDM1A, SMAD3, HDAC1
																																10	GO:0005694	chromosome		1.244E-4	3.720E-3	2.336E-2	3.720E-2	RANGAP1, SMCHD1, IKZF1, CHD4, MBD3, RING1, HIST1H3A, DCLRE1C, SUV420H1, TRIM28, MPHOSPH8, PRKDC, ATM, XRCC6, KDM1A, SMAD3, HDAC1
																																11	GO:0070603	SWI/SNF superfamily-type complex		1.420E-4	3.859E-3	2.423E-2	4.245E-2	CHD3, CHD4, MBD3, BPTF, HDAC1
																																12	GO:0005958	DNA-dependent protein kinase-DNA ligase 4 complex		2.674E-4	6.404E-3	4.021E-2	7.996E-2	XRCC6BP1, PRKDC
																																13	GO:0000790	nuclear chromatin		2.784E-4	6.404E-3	4.021E-2	8.325E-2	CHD4, MBD3, RING1, HIST1H3A, TRIM28, MPHOSPH8, KDM1A, SMAD3, HDAC1
																																14	GO:0005667	transcription factor complex		7.041E-4	1.423E-2	8.935E-2	2.105E-1	SOX2, SOX4, IKZF1, TRIM28, PRKDC, XRCC6, KDM1A, SMAD3, HDAC1
																																15	GO:0000118	histone deacetylase complex		7.139E-4	1.423E-2	8.935E-2	2.134E-1	CHD3, CHD4, MBD3, HDAC1
																																16	GO:0098687	chromosomal region		1.278E-3	2.389E-2	1.500E-1	3.822E-1	RANGAP1, SMCHD1, IKZF1, DCLRE1C, SUV420H1, PRKDC, ATM, XRCC6
																																17	GO:0000785	chromatin		1.458E-3	2.565E-2	1.610E-1	4.360E-1	IKZF1, CHD4, MBD3, RING1, HIST1H3A, TRIM28, MPHOSPH8, KDM1A, SMAD3, HDAC1
																																18	GO:0017053	transcriptional repressor complex		1.814E-3	3.014E-2	1.893E-1	5.425E-1	CHD3, CHD4, MBD3, HDAC1
																																19	GO:0000781	chromosome, telomeric region		2.136E-3	3.361E-2	2.110E-1	6.386E-1	SMCHD1, DCLRE1C, PRKDC, ATM, XRCC6
																																20	GO:0005720	nuclear heterochromatin		2.635E-3	3.940E-2	2.474E-1	7.880E-1	RING1, TRIM28, MPHOSPH8

## Sheet: Blood_reference_genelist
Gene ID	Gene Name	EBV-transformed lymphocyte	whole blood		Based on the GTEX RNAseq data
ENSG00000244734	HBB	25	177709		RNA-seq from 53 human tissue samples from the Genotype-Tissue Expression (GTEx) Project
ENSG00000188536	HBA2	5	57629		Organism(s): Homo sapiens
ENSG00000163220	S100A9	4	17593		Reference(s): 23715323 (Filter by genes in paper)
ENSG00000087086	FTL	1667	8986		Raw Data Provider: The GTEx Consortium
ENSG00000198712	MT-CO2	8094	2798		Only genes with FPKM level more than 2 in whole blood or EBV-transformed B-lymphocytes were included
ENSG00000185201	IFITM2	69	2351		(FPKM values shown)
ENSG00000198886	MT-ND4	5625	2199
ENSG00000210082	MT-RNR2	4318	2199
ENSG00000198938	MT-CO3	6160	2053
ENSG00000075624	ACTB	3439	2053
ENSG00000198804	MT-CO1	6160	1802
ENSG00000198899	MT-ATP6	4318	1802
ENSG00000163191	S100A11	35	1802
ENSG00000206172	HBA1	2	1619
ENSG00000143546	S100A8		1619
ENSG00000234745	HLA-B	861	1540
ENSG00000205542	TMSB4X	3439	1414
ENSG00000166710	B2M	1602	1352
ENSG00000122862	SRGN	812	1302
ENSG00000198888	MT-ND1	2463	1203
ENSG00000198727	MT-CYB	2003	1203
ENSG00000204525	HLA-C	509	1203
ENSG00000204592	HLA-E	397	1119
ENSG00000163221	S100A12		1119
ENSG00000211459	MT-RNR1	1125	1054
ENSG00000198763	MT-ND2	2104	991
ENSG00000105701	FKBP8	81	798
ENSG00000158869	FCER1G	2	798
ENSG00000188404	SELL	23	780
ENSG00000077984	CST7	2	780
ENSG00000119535	CSF3R		780
ENSG00000111640	GAPDH	2335	759
ENSG00000198840	MT-ND3	1390	742
ENSG00000090382	LYZ		742
ENSG00000111348	ARHGDIB	242	726
ENSG00000167996	FTH1	231	711
ENSG00000171051	FPR1		711
ENSG00000011600	TYROBP		656
ENSG00000162511	LAPTM5	439	645
ENSG00000206503	HLA-A	526	620
ENSG00000136167	LCP1	502	598
ENSG00000197746	PSAP	141	598
ENSG00000197956	S100A6	16	577
ENSG00000228253	MT-ATP8	2658	550
ENSG00000034510	TMSB10	1275	541
ENSG00000196154	S100A4	15	541
ENSG00000108518	PFN1	709	534
ENSG00000112303	VNN2	10	511
ENSG00000156508	EEF1A1	2463	504
ENSG00000112306	RPS12	1541	504
ENSG00000197249	SERPINA1		482
ENSG00000265972	TXNIP	40	476
ENSG00000142669	SH3BGRL3	54	470
ENSG00000162747	FCGR3B		463
ENSG00000184009	ACTG1	1322	457
ENSG00000142534	RPS11	1091	457
ENSG00000163563	MNDA	25	451
ENSG00000163464	CXCR1		451
ENSG00000198695	MT-ND6	1484	440
ENSG00000170315	UBB	323	440
ENSG00000066336	SPI1	13	435
ENSG00000150991	UBC	209	430
ENSG00000120129	DUSP1	4	411
ENSG00000143119	CD53	271	406
ENSG00000158710	TAGLN2	200	401
ENSG00000104904	OAZ1	177	397
ENSG00000213654	GPSM3	95	387
ENSG00000132965	ALOX5AP	10	387
ENSG00000162551	ALPL		387
ENSG00000177105	RHOG	79	382
ENSG00000128340	RAC2	246	378
ENSG00000116701	NCF2	31	374
ENSG00000185885	IFITM1	282	369
ENSG00000107738	C10orf54	5	366
ENSG00000130066	SAT1	89	362
ENSG00000212907	MT-ND4L	2104	358
ENSG00000142541	RPL13A	1165	340
ENSG00000159840	ZYX	24	340
ENSG00000187116	LILRA5		340
ENSG00000110876	SELPLG	25	336
ENSG00000103569	AQP9		336
ENSG00000213719	CLIC1	195	333
ENSG00000163041	H3F3A	73	333
ENSG00000198786	MT-ND5	1436	329
ENSG00000100365	NCF4	16	329
ENSG00000000938	FGR	42	317
ENSG00000019582	CD74	1322	311
ENSG00000151726	ACSL1	19	311
ENSG00000142657	PGD	35	305
ENSG00000158578	ALAS2		305
ENSG00000204287	HLA-DRA	2220	297
ENSG00000131236	CAP1	113	294
ENSG00000198858	R3HDM4	23	290
ENSG00000229117	RPL41	1667	286
ENSG00000084070	SMAP2	71	286
ENSG00000026025	VIM	52	284
ENSG00000185862	EVI2B	50	284
ENSG00000142089	IFITM3	14	284
ENSG00000204936	CD177		262
ENSG00000167658	EEF2	694	258
ENSG00000067560	RHOA	221	258
ENSG00000008516	MMP25		258
ENSG00000100985	MMP9	3	256
ENSG00000141480	ARRB2	9	252
ENSG00000115590	IL1R2		250
ENSG00000013306	SLC25A39	32	243
ENSG00000140988	RPS2	975	242
ENSG00000101336	HCK	3	242
ENSG00000182885	ADGRG3		240
ENSG00000248527	MTATP6P1	609	238
ENSG00000102007	PLP2	50	234
ENSG00000105374	NKG7	4	234
ENSG00000176788	BASP1	60	233
ENSG00000117984	CTSD	16	233
ENSG00000100300	TSPO	27	229
ENSG00000233276	GPX1	130	228
ENSG00000177954	RPS27	1275	225
ENSG00000147454	SLC25A37	5	225
ENSG00000102879	CORO1A	157	220
ENSG00000178719	GRINA	75	220
ENSG00000198736	MSRB1	16	219
ENSG00000132589	FLOT2	17	217
ENSG00000148303	RPL7A	886	216
ENSG00000177600	RPLP2	502	215
ENSG00000142634	EFHD2	41	213
ENSG00000161016	RPL8	665	211
ENSG00000105835	NAMPT	31	206
ENSG00000028137	TNFRSF1B	39	205
ENSG00000169564	PCBP1	273	201
ENSG00000074800	ENO1	861	199
ENSG00000128016	ZFP36	80	199
ENSG00000149925	ALDOA	256	197
ENSG00000143384	MCL1	101	195
ENSG00000158825	CDA		195
ENSG00000108298	RPL19	655	191
ENSG00000189067	LITAF	62	191
ENSG00000180871	CXCR2		190
ENSG00000059804	SLC2A3	24	189
ENSG00000177156	TALDO1	38	188
ENSG00000123405	NFE2		188
ENSG00000147403	RPL10	388	186
ENSG00000110719	TCIRG1	50	184
ENSG00000160255	ITGB2	31	184
ENSG00000143226	FCGR2A	2	184
ENSG00000021355	SERPINB1	11	183
ENSG00000221983	UBA52	145	179
ENSG00000113732	ATP6V0E1	94	179
ENSG00000169180	XPO6	28	178
ENSG00000012779	ALOX5	29	174
ENSG00000197405	C5AR1		174
ENSG00000160883	HK3		172
ENSG00000159346	ADIPOR1	28	170
ENSG00000172757	CFL1	116	169
ENSG00000130592	LSP1	87	169
ENSG00000172354	GNB2	54	169
ENSG00000130755	GMFG	46	169
ENSG00000121966	CXCR4	18	169
ENSG00000018280	SLC11A1		168
ENSG00000198034	RPS4X	502	165
ENSG00000171223	JUNB	76	165
ENSG00000125753	VASP	45	165
ENSG00000137312	FLOT1	44	165
ENSG00000157514	TSC22D3	14	165
ENSG00000100316	RPL3	609	163
ENSG00000180353	HCLS1	61	160
ENSG00000163131	CTSS	39	160
ENSG00000230724	LINC01001	9	160
ENSG00000137818	RPLP1	494	159
ENSG00000101608	MYL12A	84	159
ENSG00000125910	S1PR4	19	159
ENSG00000121316	PLBD1		159
ENSG00000197622	CDC42SE1	42	157
ENSG00000113916	BCL6		157
ENSG00000170458	CD14		157
ENSG00000162244	RPL29	591	156
ENSG00000015285	WAS	37	155
ENSG00000102265	TIMP1	28	153
ENSG00000136732	GYPC	24	153
ENSG00000103187	COTL1	45	152
ENSG00000064666	CNN2	49	151
ENSG00000231500	RPS18	1322	150
ENSG00000140678	ITGAX	3	149
ENSG00000135404	CD63	33	148
ENSG00000051523	CYBA	45	147
ENSG00000137154	RPS6	1034	145
ENSG00000059728	MXD1	3	143
ENSG00000089157	RPLP0	762	142
ENSG00000147168	IL2RG	107	142
ENSG00000137575	SDCBP	13	142
ENSG00000134686	PHC2	5	142
ENSG00000160410	SHKBP1	26	140
ENSG00000030582	GRN	76	139
ENSG00000116741	RGS2	4	139
ENSG00000182117	NOP10	121	138
ENSG00000172216	CEBPB	2	138
ENSG00000147065	MSN	141	137
ENSG00000142347	MYO1F		137
ENSG00000008438	PGLYRP1		137
ENSG00000274012	Metazoa_SRP	12	135
ENSG00000100504	PYGL		135
ENSG00000130429	ARPC1B	92	133
ENSG00000274536	RP6-159A1,4		133
ENSG00000198755	RPL10A	655	132
ENSG00000118680	MYL12B	126	132
ENSG00000065978	YBX1	406	127
ENSG00000070756	PABPC1	352	127
ENSG00000102144	PGK1	316	127
ENSG00000170889	RPS9	194	127
ENSG00000092841	MYL6	81	127
ENSG00000114353	GNAI2	45	127
ENSG00000085265	FCN1		127
ENSG00000268734	CTB-61M7,2		127
ENSG00000075785	RAB7A	81	126
ENSG00000146094	DOK3	33	125
ENSG00000115271	GCA	9	125
ENSG00000101474	APMAP	21	124
ENSG00000183019	MCEMP1		124
ENSG00000163421	PROK2		124
ENSG00000137161	CNPY3	56	123
ENSG00000132475	H3F3B	52	123
ENSG00000123146	ADGRE5	22	123
ENSG00000137462	TLR2		123
ENSG00000133112	TPT1	406	122
ENSG00000126262	FFAR2	4	122
ENSG00000203747	FCGR3A		121
ENSG00000163993	S100P		121
ENSG00000143761	ARF1	102	120
ENSG00000254087	LYN	94	120
ENSG00000173110	HSPA6	4	119
ENSG00000210196	MT-TP	722	118
ENSG00000111669	TPI1	462	118
ENSG00000100097	LGALS1	275	118
ENSG00000126432	PRDX5	141	118
ENSG00000172270	BSG	62	118
ENSG00000115956	PLEK	177	117
ENSG00000110955	ATP5B	330	116
ENSG00000090238	YPEL3	7	116
ENSG00000105640	RPL18A	309	115
ENSG00000027697	IFNGR1	57	115
ENSG00000134996	OSTF1	42	115
ENSG00000196352	CD55	14	115
ENSG00000136156	ITM2B	7	115
ENSG00000114626	ABTB1	3	115
ENSG00000169100	SLC25A6	380	113
ENSG00000211895	IGHA1	137	113
ENSG00000146112	PPP1R18	43	112
ENSG00000123329	ARHGAP9	17	112
ENSG00000174021	GNG5	92	111
ENSG00000115607	IL18RAP		111
ENSG00000197958	RPL12	509	110
ENSG00000174444	RPL4	545	109
ENSG00000111229	ARPC3	94	109
ENSG00000022840	RNF10	22	109
ENSG00000154146	NRGN	5	108
ENSG00000169385	RNASE2		108
ENSG00000173535	TNFRSF10C		108
ENSG00000173812	EIF1	158	107
ENSG00000101160	CTSZ	89	107
ENSG00000149781	FERMT3	65	107
ENSG00000105329	TGFB1	53	107
ENSG00000163931	TKT	30	107
ENSG00000130775	THEMIS2	26	107
ENSG00000128383	APOBEC3A		107
ENSG00000196126	HLA-DRB1	581	106
ENSG00000125505	MBOAT7	7	106
ENSG00000122122	SASH3	100	105
ENSG00000077549	CAPZB	99	105
ENSG00000081237	PTPRC	39	104
ENSG00000271503	CCL5	25	104
ENSG00000129355	CDKN2D	7	104
ENSG00000198242	RPL23A	444	103
ENSG00000167526	RPL13	248	103
ENSG00000151651	ADAM8	27	103
ENSG00000118181	RPS25	694	101
ENSG00000176340	COX8A	230	101
ENSG00000181274	FRAT2	2	101
ENSG00000171236	LRG1		101
ENSG00000142937	RPS8	632	100
ENSG00000110934	BIN2	8	100
ENSG00000105193	RPS16	384	99
ENSG00000092010	PSME1	179	99
ENSG00000174903	RAB1B	61	99
ENSG00000112335	SNX3	61	99
ENSG00000143110	C1orf162		99
ENSG00000104894	CD37	79	98
ENSG00000180448	HMHA1	32	98
ENSG00000159339	PADI4		98
ENSG00000211677	IGLC2	117	97
ENSG00000185262	UBALD2	66	97
ENSG00000211899	IGHM	1275	96
ENSG00000168028	RPSA	462	96
ENSG00000067225	PKM	306	96
ENSG00000149806	FAU	224	96
ENSG00000142102	ATHL1	17	96
ENSG00000135821	GLUL	8	96
ENSG00000177674	AGTRAP	4	96
ENSG00000223609	HBD		96
ENSG00000204628	GNB2L1	273	95
ENSG00000169714	CNBP	186	95
ENSG00000228474	OST4	171	95
ENSG00000139644	TMBIM6	64	95
ENSG00000175489	LRRC25		95
ENSG00000111679	PTPN6	104	94
ENSG00000180573	HIST1H2AC	11	94
ENSG00000118520	ARG1		94
ENSG00000188846	RPL14	380	93
ENSG00000186517	ARHGAP30	56	93
ENSG00000025708	TYMP	20	93
ENSG00000235568	NFAM1		93
ENSG00000187837	HIST1H1C	84	92
ENSG00000197324	LRP10	18	92
ENSG00000135636	DYSF		92
ENSG00000171314	PGAM1	406	90
ENSG00000165502	RPL36AL	275	90
ENSG00000198830	HMGN2	195	90
ENSG00000100345	MYH9	107	89
ENSG00000118816	CCNI	72	89
ENSG00000148175	STOM	14	89
ENSG00000100055	CYTH4	6	89
ENSG00000170043	TRAPPC1	83	88
ENSG00000163466	ARPC2	83	88
ENSG00000160796	NBEAL2	22	88
ENSG00000106348	IMPDH1	11	88
ENSG00000172081	MOB3A	99	87
ENSG00000205352	PRR13	45	87
ENSG00000077420	APBB1IP	34	87
ENSG00000070831	CDC42	95	86
ENSG00000172936	MYD88	29	86
ENSG00000171700	RGS19	21	86
ENSG00000131669	NINJ1	8	85
ENSG00000173020	ADRBK1	44	84
ENSG00000101265	RASSF2	18	84
ENSG00000111913	FAM65B	9	84
ENSG00000089639	GMIP	22	83
ENSG00000120306	CYSTM1	21	83
ENSG00000184922	FMNL1	17	83
ENSG00000163162	RNF149	9	83
ENSG00000127084	FGD3	7	83
ENSG00000165030	NFIL3	6	83
ENSG00000149273	RPS3	312	82
ENSG00000126267	COX6B1	132	82
ENSG00000088832	FKBP1A	86	82
ENSG00000142227	EMP3	31	82
ENSG00000143774	GUK1	29	82
ENSG00000277791	PSMB3	74	81
ENSG00000126247	CAPNS1	60	81
ENSG00000167851	CD300A	55	81
ENSG00000126264	HCST	40	81
ENSG00000127824	TUBA4A	40	81
ENSG00000144713	RPL32	339	80
ENSG00000169442	CD52	196	80
ENSG00000115268	RPS15	186	80
ENSG00000132819	RBM38	52	80
ENSG00000204472	AIF1	18	80
ENSG00000133318	RTN3	13	79
ENSG00000204389	HSPA1A	5	79
ENSG00000197747	S100A10		79
ENSG00000166825	ANPEP		79
ENSG00000214212	C19orf38	4	78
ENSG00000184730	APOBR	2	78
ENSG00000122694	GLIPR2		78
ENSG00000141574	SECTM1		78
ENSG00000204577	LILRB3		78
ENSG00000122026	RPL21	456	77
ENSG00000175567	UCP2	61	77
ENSG00000067182	TNFRSF1A	5	77
ENSG00000105372	RPS19	319	76
ENSG00000159128	IFNGR2	35	76
ENSG00000170296	GABARAP	18	76
ENSG00000239998	LILRA2		76
ENSG00000163932	PRKCD	40	75
ENSG00000124126	PREX1	35	75
ENSG00000131238	PPT1	28	75
ENSG00000268903	RP11-34P13,15	2	75
ENSG00000170345	FOS		75
ENSG00000104870	FCGRT		75
ENSG00000122406	RPL5	564	74
ENSG00000163754	GYG1	7	74
ENSG00000169896	ITGAM	3	74
ENSG00000173868	PHOSPHO1		74
ENSG00000221869	CEBPD		74
ENSG00000187514	PTMA	502	73
ENSG00000106153	CHCHD2	256	73
ENSG00000063177	RPL18	223	73
ENSG00000117410	ATP6V0B	16	73
ENSG00000164733	CTSB	12	73
ENSG00000148346	LCN2		73
ENSG00000124107	SLPI		73
ENSG00000110700	RPS13	312	72
ENSG00000117676	RPS6KA1	26	72
ENSG00000034152	MAP2K3	14	72
ENSG00000090013	BLVRB	12	72
ENSG00000142676	RPL11	655	71
ENSG00000083845	RPS5	248	71
ENSG00000129562	DAD1	122	71
ENSG00000096384	HSP90AB1	619	70
ENSG00000165119	HNRNPK	153	70
ENSG00000101421	CHMP4B	78	70
ENSG00000115165	CYTIP	70	70
ENSG00000137076	TLN1	51	70
ENSG00000171552	BCL2L1	20	70
ENSG00000105639	JAK3	15	70
ENSG00000204160	ZDHHC18	15	70
ENSG00000183696	UPP1	4	70
ENSG00000163736	PPBP		70
ENSG00000254999	BRK1	94	69
ENSG00000196924	FLNA	52	69
ENSG00000166888	STAT6	51	69
ENSG00000183283	DAZAP2	23	69
ENSG00000077238	IL4R	12	69
ENSG00000118564	FBXL5	11	69
ENSG00000141522	ARHGDIA	88	68
ENSG00000008130	NADK	20	68
ENSG00000167552	TUBA1A	10	68
ENSG00000076944	STXBP2	9	68
ENSG00000127528	KLF2	3	68
ENSG00000160593	JAML		68
ENSG00000239839	DEFA3		68
ENSG00000224397	LINC01272		68
ENSG00000145425	RPS3A	861	67
ENSG00000211592	IGKC	600	67
ENSG00000134333	LDHA	339	67
ENSG00000108654	DDX5	103	67
ENSG00000089327	FXYD5	30	67
ENSG00000137193	PIM1	11	67
ENSG00000204482	LST1	4	67
ENSG00000171777	RASGRP4		67
ENSG00000109971	HSPA8	289	66
ENSG00000108107	RPL28	124	66
ENSG00000166913	YWHAB	78	66
ENSG00000164924	YWHAZ	76	66
ENSG00000177885	GRB2	67	66
ENSG00000129353	SLC44A2	33	66
ENSG00000170525	PFKFB3	13	66
ENSG00000179820	MYADM	8	66
ENSG00000179218	CALR	220	65
ENSG00000143543	JTB	78	65
ENSG00000213445	SIPA1	29	65
ENSG00000109062	SLC9A3R1	12	65
ENSG00000244482	LILRA6		65
ENSG00000171858	RPS21	456	64
ENSG00000131469	RPL27	411	64
ENSG00000233927	RPS28	199	64
ENSG00000162704	ARPC5	50	64
ENSG00000144118	RALB	39	64
ENSG00000185825	BCAP31	30	64
ENSG00000165006	UBAP1	21	64
ENSG00000132471	WBP2	20	64
ENSG00000089820	ARHGAP4	19	64
ENSG00000112576	CCND3	11	64
ENSG00000089159	PXN	5	64
ENSG00000181631	P2RY13		64
ENSG00000125534	PPDPF	89	63
ENSG00000123144	C19orf43	74	63
ENSG00000146278	PNRC1	28	63
ENSG00000168010	ATG16L2	11	63
ENSG00000184557	SOCS3	5	63
ENSG00000166523	CLEC4E		63
ENSG00000170909	OSCAR		63
ENSG00000008988	RPS20	332	62
ENSG00000164587	RPS14	280	62
ENSG00000117592	PRDX6	46	62
ENSG00000164054	SHISA5	27	62
ENSG00000138071	ACTR2	127	61
ENSG00000185650	ZFP36L1	65	61
ENSG00000108523	RNF167	36	61
ENSG00000136490	LIMD2	33	61
ENSG00000064547	LPAR2	4	61
ENSG00000135046	ANXA1		61
ENSG00000131042	LILRB2		61
ENSG00000105352	CEACAM4		61
ENSG00000087460	GNAS	61	60
ENSG00000231925	TAPBP	47	60
ENSG00000023892	DEF6	28	60
ENSG00000182541	LIMK2	8	60
ENSG00000118508	RAB32		60
ENSG00000145741	BTF3	209	59
ENSG00000145901	TNIP1	100	59
ENSG00000143549	TPM3	66	59
ENSG00000087074	PPP1R15A	44	59
ENSG00000130724	CHMP2A	36	59
ENSG00000196843	ARID5A	36	59
ENSG00000076928	ARHGEF1	30	59
ENSG00000173757	STAT5B	20	59
ENSG00000169877	AHSP		59
ENSG00000107223	EDF1	122	58
ENSG00000104763	ASAH1	28	58
ENSG00000062716	VMP1	22	58
ENSG00000198055	GRK6	22	58
ENSG00000042493	CAPG	20	58
ENSG00000241839	PLEKHO2	15	58
ENSG00000167671	UBXN6	12	58
ENSG00000164713	BRI3	10	58
ENSG00000130830	MPP1	5	58
ENSG00000084234	APLP2	3	58
ENSG00000104918	RETN		58
ENSG00000186431	FCAR		58
ENSG00000143947	RPS27A	368	57
ENSG00000156482	RPL30	207	57
ENSG00000128272	ATF4	152	57
ENSG00000100201	DDX17	95	57
ENSG00000128524	ATP6V1F	84	57
ENSG00000140379	BCL2A1	84	57
ENSG00000099860	GADD45B	62	57
ENSG00000104805	NUCB1	35	57
ENSG00000177666	PNPLA2	6	57
ENSG00000085514	PILRA	5	57
ENSG00000155926	SLA		57
ENSG00000112299	VNN1		57
ENSG00000158856	DMTN		57
ENSG00000133872	SARAF	38	56
ENSG00000130522	JUND	31	56
ENSG00000211772	TRBC2	22	56
ENSG00000227507	LTB	17	56
ENSG00000104915	STX10	14	56
ENSG00000064932	SBNO2	8	56
ENSG00000115828	QPCT		56
ENSG00000172531	PPP1CA	64	55
ENSG00000086730	LAT2	58	55
ENSG00000158517	NCF1	38	55
ENSG00000026508	CD44	33	55
ENSG00000241553	ARPC4	31	55
ENSG00000135506	OS9	26	55
ENSG00000140564	FURIN	11	55
ENSG00000117115	PADI2		55
ENSG00000249790	RP11-20D14,6		55
ENSG00000115523	GNLY		55
ENSG00000163737	PF4		55
ENSG00000206177	HBM		55
ENSG00000100906	NFKBIA	109	54
ENSG00000116489	CAPZA1	73	54
ENSG00000135596	MICAL1	24	54
ENSG00000013364	MVP	22	54
ENSG00000141526	SLC16A3	16	54
ENSG00000225873	LINC00694		54
ENSG00000005022	SLC25A5	218	53
ENSG00000136810	TXN	204	53
ENSG00000044574	HSPA5	136	53
ENSG00000160014	CALM3	113	53
ENSG00000133639	BTG1	72	53
ENSG00000103653	CSK	60	53
ENSG00000103363	TCEB2	51	53
ENSG00000121060	TRIM25	34	53
ENSG00000198189	HSD17B11	8	53
ENSG00000124731	TREM1		53
ENSG00000099875	MKNK2	196	52
ENSG00000204264	PSMB8	92	52
ENSG00000169223	LMAN2	48	52
ENSG00000266412	NCOA4	39	52
ENSG00000247596	TWF2	27	52
ENSG00000165168	CYBB	23	52
ENSG00000101439	CST3	4	52
ENSG00000151948	GLT1D1	3	52
ENSG00000165178	NCF1C	50	51
ENSG00000175826	CTDNEP1	47	51
ENSG00000004059	ARF5	41	51
ENSG00000164096	C4orf3	32	51
ENSG00000131446	MGAT1	25	51
ENSG00000166925	TSC22D4	21	51
ENSG00000144579	CTDSP1	15	51
ENSG00000164104	HMGB2	128	50
ENSG00000185624	P4HB	113	50
ENSG00000215030	RPL13P12	92	50
ENSG00000164111	ANXA5	59	50
ENSG00000211679	IGLC3	55	50
ENSG00000136238	RAC1	38	50
ENSG00000178927	C17orf62	25	50
ENSG00000186635	ARAP1	20	50
ENSG00000126759	CFP	2	50
ENSG00000140932	CMTM2		50
ENSG00000196262	PPIA	246	49
ENSG00000125835	SNRPB	138	49
ENSG00000160710	ADAR	96	49
ENSG00000146066	HIGD2A	92	49
ENSG00000167978	SRRM2	91	49
ENSG00000165678	GHITM	77	49
ENSG00000111897	SERINC1	30	49
ENSG00000072818	ACAP1	28	49
ENSG00000068697	LAPTM4A	25	49
ENSG00000089351	GRAMD1A	16	49
ENSG00000073921	PICALM	14	49
ENSG00000185883	ATP6V0C	12	49
ENSG00000162645	GBP2	12	49
ENSG00000160211	G6PD	9	49
ENSG00000160570	DEDD2	9	49
ENSG00000177575	CD163		49
ENSG00000110203	FOLR3		49
ENSG00000106682	EIF4H	159	48
ENSG00000131171	SH3BGRL	72	48
ENSG00000171608	PIK3CD	46	48
ENSG00000197903	HIST1H2BK	38	48
ENSG00000168918	INPP5D	36	48
ENSG00000107341	UBE2R2	30	48
ENSG00000158773	USF1	21	48
ENSG00000147416	ATP6V1B2	12	48
ENSG00000100292	HMOX1	9	48
ENSG00000087157	PGS1	8	48
ENSG00000131389	SLC6A6	4	48
ENSG00000136942	RPL35	368	47
ENSG00000080824	HSP90AA1	226	47
ENSG00000135842	FAM129A	7	47
ENSG00000196923	PDLIM7	5	47
ENSG00000182511	FES	4	47
ENSG00000180644	PRF1		47
ENSG00000136250	AOAH		47
ENSG00000171049	FPR2		47
ENSG00000159377	PSMB4	92	46
ENSG00000101182	PSMA7	90	46
ENSG00000120899	PTK2B	74	46
ENSG00000204642	HLA-F	62	46
ENSG00000168066	SF1	53	46
ENSG00000161203	AP2M1	35	46
ENSG00000149923	PPP4C	30	46
ENSG00000005844	ITGAL	25	46
ENSG00000100242	SUN2	24	46
ENSG00000068323	TFE3	13	46
ENSG00000189077	TMEM120A	11	46
ENSG00000164088	PPM1M	9	46
ENSG00000103490	PYCARD	8	46
ENSG00000112096	SOD2	4	46
ENSG00000198053	SIRPA	2	46
ENSG00000198918	RPL39	356	45
ENSG00000143321	HDGF	65	45
ENSG00000105669	COPE	43	45
ENSG00000002834	LASP1	33	45
ENSG00000122359	ANXA11	28	45
ENSG00000160888	IER2	23	45
ENSG00000121691	CAT	18	45
ENSG00000105404	RABAC1	14	45
ENSG00000160685	ZBTB7B	14	45
ENSG00000163154	TNFAIP8L2	10	45
ENSG00000096060	FKBP5	9	45
ENSG00000182022	CHST15		45
ENSG00000171860	C3AR1		45
ENSG00000130303	BST2	223	44
ENSG00000132507	EIF5A	183	44
ENSG00000122566	HNRNPA2B1	148	44
ENSG00000251562	MALAT1	96	44
ENSG00000148834	GSTO1	51	44
ENSG00000071127	WDR1	44	44
ENSG00000162889	MAPKAPK2	31	44
ENSG00000132823	OSER1	27	44
ENSG00000173442	EHBP1L1	17	44
ENSG00000141968	VAV1	17	44
ENSG00000101150	TPD52L2	16	44
ENSG00000243679	RP11-274B21,3	14	44
ENSG00000099804	CDC34	12	44
ENSG00000140368	PSTPIP1	2	44
ENSG00000105520	PLPPR2	2	44
ENSG00000140749	IGSF6		44
ENSG00000117091	CD48	200	43
ENSG00000092199	HNRNPC	101	43
ENSG00000078369	GNB1	60	43
ENSG00000184897	H1FX	28	43
ENSG00000213246	SUPT4H1	25	43
ENSG00000074370	ATP2A3	22	43
ENSG00000169220	RGS14	20	43
ENSG00000112079	STK38	13	43
ENSG00000147443	DOK2	9	43
ENSG00000069399	BCL3	8	43
ENSG00000148926	ADM	6	43
ENSG00000135486	HNRNPA1	258	42
ENSG00000084207	GSTP1	147	42
ENSG00000225630	MTND2P28	130	42
ENSG00000105887	MTPN	78	42
ENSG00000183291	SEP15	55	42
ENSG00000115307	AUP1	48	42
ENSG00000104852	SNRNP70	47	42
ENSG00000169230	PRELID1	43	42
ENSG00000155307	SAMSN1	36	42
ENSG00000170638	TRABD	30	42
ENSG00000165025	SYK	30	42
ENSG00000166340	TPP1	27	42
ENSG00000119655	NPC2	23	42
ENSG00000169403	PTAFR	8	42
ENSG00000231964	RP11-67C2,2	6	42
ENSG00000124588	NQO2	2	42
ENSG00000012223	LTF		42
ENSG00000196230	TUBB	402	41
ENSG00000130255	RPL36	236	41
ENSG00000240342	RPS2P5	215	41
ENSG00000169976	SF3B5	105	41
ENSG00000104964	AES	57	41
ENSG00000185043	CIB1	50	41
ENSG00000140264	SERF2	47	41
ENSG00000137409	MTCH1	42	41
ENSG00000163902	RPN1	39	41
ENSG00000100991	TRPC4AP	33	41
ENSG00000183255	PTTG1IP	25	41
ENSG00000067082	KLF6	25	41
ENSG00000149357	LAMTOR1	22	41
ENSG00000100225	FBXO7	16	41
ENSG00000143862	ARL8A	13	41
ENSG00000112062	MAPK14	10	41
ENSG00000137752	CASP1	8	41
ENSG00000099785	MARCH2	4	41
ENSG00000177663	IL17RA	3	41
ENSG00000068831	RASGRP2	2	41
ENSG00000133574	GIMAP4		41
ENSG00000261371	PECAM1		41
ENSG00000124102	PI3		41
ENSG00000086506	HBQ1		41
ENSG00000114391	RPL24	248	40
ENSG00000174748	RPL15	192	40
ENSG00000136938	ANP32B	175	40
ENSG00000100129	EIF3L	121	40
ENSG00000167615	LENG8	61	40
ENSG00000144746	ARL6IP5	48	40
ENSG00000204463	BAG6	41	40
ENSG00000026297	RNASET2	35	40
ENSG00000179632	MAF1	25	40
ENSG00000243646	IL10RB	18	40
ENSG00000076662	ICAM3	16	40
ENSG00000197629	MPEG1	12	40
ENSG00000100599	RIN3	10	40
ENSG00000248996	RP11-1334A24,6	10	40
ENSG00000100368	CSF2RB	8	40
ENSG00000146828	SLC12A9	4	40
ENSG00000075426	FOSL2		40
ENSG00000164032	H2AFZ	125	39
ENSG00000168394	TAP1	77	39
ENSG00000163565	IFI16	72	39
ENSG00000084754	HADHA	70	39
ENSG00000105373	GLTSCR2	61	39
ENSG00000168610	STAT3	38	39
ENSG00000214078	CPNE1	33	39
ENSG00000078618	NRDC	33	39
ENSG00000105355	PLIN3	30	39
ENSG00000137642	SORL1	28	39
ENSG00000163346	PBXIP1	27	39
ENSG00000115649	CNPPD1	23	39
ENSG00000100612	DHRS7	20	39
ENSG00000169413	RNASE6	14	39
ENSG00000167470	MIDN	12	39
ENSG00000131759	RARA	12	39
ENSG00000137841	PLCB2	7	39
ENSG00000123689	G0S2	4	39
ENSG00000082074	FYB		39
ENSG00000101307	SIRPB1		39
ENSG00000186468	RPS23	277	38
ENSG00000089009	RPL6	264	38
ENSG00000197728	RPS26	188	38
ENSG00000009307	CSDE1	133	38
ENSG00000118640	VAMP8	63	38
ENSG00000143933	CALM2	60	38
ENSG00000072778	ACADVL	51	38
ENSG00000146007	ZMAT2	51	38
ENSG00000198624	CCDC69	33	38
ENSG00000203879	GDI1	27	38
ENSG00000159069	FBXW5	23	38
ENSG00000131981	LGALS3	23	38
ENSG00000133606	MKRN1	19	38
ENSG00000092929	UNC13D	15	38
ENSG00000196182	STK40	14	38
ENSG00000132002	DNAJB1	14	38
ENSG00000135677	GNS	12	38
ENSG00000231412	CTC-490G23,2		38
ENSG00000188612	SUMO2	122	37
ENSG00000166794	PPIB	69	37
ENSG00000158195	WASF2	50	37
ENSG00000198355	PIM3	44	37
ENSG00000126945	HNRNPH2	34	37
ENSG00000110047	EHD1	31	37
ENSG00000034713	GABARAPL2	31	37
ENSG00000072786	STK10	24	37
ENSG00000022277	RTFDC1	23	37
ENSG00000005893	LAMP2	19	37
ENSG00000106948	AKNA	18	37
ENSG00000144655	CSRNP1	18	37
ENSG00000111144	LTA4H	14	37
ENSG00000166987	MBD6	9	37
ENSG00000158717	RNF166	5	37
ENSG00000197766	CFD		37
ENSG00000161921	CXCL16		37
ENSG00000269981	RP11-34P13,16		37
ENSG00000182782	HCAR2		37
ENSG00000109743	BST1		37
ENSG00000136689	IL1RN		37
ENSG00000124614	RPS10	189	36
ENSG00000084623	EIF3I	136	36
ENSG00000079246	XRCC5	80	36
ENSG00000167468	GPX4	69	36
ENSG00000099795	NDUFB7	65	36
ENSG00000105401	CDC37	54	36
ENSG00000089693	MLF2	37	36
ENSG00000105397	TYK2	36	36
ENSG00000123143	PKN1	31	36
ENSG00000188186	LAMTOR4	27	36
ENSG00000197448	GSTK1	19	36
ENSG00000071553	ATP6AP1	13	36
ENSG00000175463	TBC1D10C	13	36
ENSG00000134815	DHX34	5	36
ENSG00000059377	TBXAS1	2	36
ENSG00000072110	ACTN1	2	36
ENSG00000172543	CTSW		36
ENSG00000254415	SIGLEC14		36
ENSG00000103313	MEFV		36
ENSG00000138772	ANXA3		36
ENSG00000223865	HLA-DPB1	158	35
ENSG00000166441	RPL27A	153	35
ENSG00000196419	XRCC6	127	35
ENSG00000188229	TUBB4B	83	35
ENSG00000085117	CD82	80	35
ENSG00000130985	UBA1	52	35
ENSG00000182087	TMEM259	32	35
ENSG00000115935	WIPF1	32	35
ENSG00000140575	IQGAP1	30	35
ENSG00000100266	PACSIN2	27	35
ENSG00000146859	TMEM140	25	35
ENSG00000204304	PBX2	23	35
ENSG00000168071	CCDC88B	22	35
ENSG00000185215	TNFAIP2	21	35
ENSG00000102882	MAPK3	10	35
ENSG00000064601	CTSA	9	35
ENSG00000105339	DENND3	8	35
ENSG00000229644	NAMPTP1	5	35
ENSG00000101236	RNF24	4	35
ENSG00000184678	HIST2H2BE	2	35
ENSG00000163219	ARHGAP25		35
ENSG00000124098	FAM210B		35
ENSG00000186074	CD300LF		35
ENSG00000163682	RPL9	393	34
ENSG00000159352	PSMD4	43	34
ENSG00000185236	RAB11B	28	34
ENSG00000177731	FLII	23	34
ENSG00000132155	RAF1	20	34
ENSG00000108349	CASC3	19	34
ENSG00000091317	CMTM6	15	34
ENSG00000129925	TMEM8A	10	34
ENSG00000101084	C20orf24	10	34
ENSG00000136026	CKAP4	7	34
ENSG00000185905	C16orf54	7	34
ENSG00000035862	TIMP2		34
ENSG00000133246	PRAM1		34
ENSG00000255197	RP11-750H9,5		34
ENSG00000147604	RPL7	423	33
ENSG00000197756	RPL37A	197	33
ENSG00000197043	ANXA6	154	33
ENSG00000110958	PTGES3	115	33
ENSG00000196531	NACA	100	33
ENSG00000159388	BTG2	91	33
ENSG00000110321	EIF4G2	84	33
ENSG00000185507	IRF7	62	33
ENSG00000178982	EIF3K	51	33
ENSG00000197111	PCBP2	42	33
ENSG00000160213	CSTB	34	33
ENSG00000135334	AKIRIN2	32	33
ENSG00000002586	CD99	28	33
ENSG00000198668	CALM1	24	33
ENSG00000266094	RASSF5	24	33
ENSG00000116679	IVNS1ABP	23	33
ENSG00000116209	TMEM59	21	33
ENSG00000097033	SH3GLB1	17	33
ENSG00000108774	RAB5C	15	33
ENSG00000188895	MSL1	15	33
ENSG00000237441	RGL2	6	33
ENSG00000197006	METTL9	6	33
ENSG00000181444	ZNF467		33
ENSG00000101916	TLR8		33
ENSG00000004939	SLC4A1		33
ENSG00000169813	HNRNPF	93	32
ENSG00000132274	TRIM22	82	32
ENSG00000101367	MAPRE1	69	32
ENSG00000135940	COX5B	61	32
ENSG00000152291	TGOLN2	42	32
ENSG00000162191	UBXN1	40	32
ENSG00000144711	IQSEC1	20	32
ENSG00000220205	VAMP2	17	32
ENSG00000119048	UBE2B	17	32
ENSG00000204619	PPP1R11	17	32
ENSG00000137207	YIPF3	16	32
ENSG00000184602	SNN	16	32
ENSG00000196189	SEMA4A	15	32
ENSG00000130309	COLGALT1	14	32
ENSG00000125347	IRF1	13	32
ENSG00000140941	MAP1LC3B	13	32
ENSG00000128294	TPST2	9	32
ENSG00000170571	EMB	8	32
ENSG00000143878	RHOB	7	32
ENSG00000049245	VAMP3	7	32
ENSG00000043462	LCP2	6	32
ENSG00000064687	ABCA7	5	32
ENSG00000079277	MKNK1	4	32
ENSG00000103381	CPPED1		32
ENSG00000100453	GZMB		32
ENSG00000102096	PIM2	131	31
ENSG00000108639	SYNGR2	115	31
ENSG00000129824	RPS4Y1	90	31
ENSG00000167460	TPM4	71	31
ENSG00000110711	AIP	53	31
ENSG00000277734	TRAC	50	31
ENSG00000104765	BNIP3L	45	31
ENSG00000198563	DDX39B	35	31
ENSG00000131165	CHMP1A	26	31
ENSG00000162434	JAK1	23	31
ENSG00000101152	DNAJC5	18	31
ENSG00000081320	STK17B	16	31
ENSG00000227039	ITGB2-AS1	15	31
ENSG00000169826	CSGALNACT2	12	31
ENSG00000058799	YIPF1	10	31
ENSG00000120709	FAM53C	10	31
ENSG00000111275	ALDH2	8	31
ENSG00000196954	CASP4	8	31
ENSG00000169692	AGPAT2	7	31
ENSG00000159720	ATP6V0D1	6	31
ENSG00000168461	RAB31	6	31
ENSG00000170892	TSEN34	5	31
ENSG00000142512	SIGLEC10	4	31
ENSG00000211890	IGHA2	3	31
ENSG00000160712	IL6R	2	31
ENSG00000198223	CSF2RA		31
ENSG00000170956	CEACAM3		31
ENSG00000166598	HSP90B1	190	30
ENSG00000215021	PHB2	122	30
ENSG00000172809	RPL38	118	30
ENSG00000140319	SRP14	99	30
ENSG00000057608	GDI2	75	30
ENSG00000168288	MMADHC	50	30
ENSG00000178913	TAF7	47	30
ENSG00000130175	PRKCSH	42	30
ENSG00000010256	UQCRC1	42	30
ENSG00000104529	EEF1D	33	30
ENSG00000189159	HN1	31	30
ENSG00000114784	EIF1B	27	30
ENSG00000182487	NCF1B	19	30
ENSG00000172932	ANKRD13D	6	30
ENSG00000165071	TMEM71		30
ENSG00000177191	B3GNT8		30
ENSG00000229314	ORM1		30
ENSG00000182899	RPL35A	230	29
ENSG00000063046	EIF4B	136	29
ENSG00000244038	DDOST	83	29
ENSG00000086061	DNAJA1	80	29
ENSG00000177410	ZFAS1	75	29
ENSG00000143612	C1orf43	71	29
ENSG00000168894	RNF181	53	29
ENSG00000175215	CTDSP2	27	29
ENSG00000100644	HIF1A	26	29
ENSG00000133275	CSNK1G2	21	29
ENSG00000060138	YBX3	20	29
ENSG00000198876	DCAF12	18	29
ENSG00000125734	GPR108	17	29
ENSG00000121064	SCPEP1	16	29
ENSG00000119801	YPEL5	15	29
ENSG00000135604	STX11	14	29
ENSG00000132510	KDM6B	10	29
ENSG00000169228	RAB24	8	29
ENSG00000127948	POR	7	29
ENSG00000090376	IRAK3	5	29
ENSG00000100330	MTMR3	5	29
ENSG00000213903	LTB4R	4	29
ENSG00000100284	TOM1	4	29
ENSG00000104903	LYL1	2	29
ENSG00000062282	DGAT2	2	29
ENSG00000186407	CD300E		29
ENSG00000237550	RPL9P9	321	28
ENSG00000162894	FCMR	94	28
ENSG00000112308	C6orf62	63	28
ENSG00000108669	CYTH1	43	28
ENSG00000179010	MRFAP1	42	28
ENSG00000108819	PPP1R9B	39	28
ENSG00000130811	EIF3G	38	28
ENSG00000125826	RBCK1	33	28
ENSG00000105698	USF2	30	28
ENSG00000138629	UBL7	30	28
ENSG00000160741	CRTC2	27	28
ENSG00000126934	MAP2K2	27	28
ENSG00000111276	CDKN1B	23	28
ENSG00000092330	TINF2	22	28
ENSG00000185896	LAMP1	17	28
ENSG00000160948	VPS28	16	28
ENSG00000171206	TRIM8	16	28
ENSG00000141506	PIK3R5	15	28
ENSG00000158470	B4GALT5	15	28
ENSG00000142784	WDTC1	14	28
ENSG00000135926	TMBIM1	12	28
ENSG00000137767	SQRDL	10	28
ENSG00000153310	FAM49B	9	28
ENSG00000005486	RHBDD2	8	28
ENSG00000143162	CREG1	6	28
ENSG00000254470	AP5B1	6	28
ENSG00000213722	DDAH2	3	28
ENSG00000108405	P2RX1	2	28
ENSG00000011198	ABHD5	2	28
ENSG00000274180	NATD1		28
ENSG00000167261	DPEP2		28
ENSG00000110077	MS4A6A		28
ENSG00000168653	NDUFS5	167	27
ENSG00000118705	RPN2	81	27
ENSG00000178952	TUFM	69	27
ENSG00000106211	HSPB1	42	27
ENSG00000117362	APH1A	42	27
ENSG00000198258	UBL5	42	27
ENSG00000130402	ACTN4	39	27
ENSG00000175756	AURKAIP1	35	27
ENSG00000109332	UBE2D3	34	27
ENSG00000182220	ATP6AP2	33	27
ENSG00000131100	ATP6V1E1	30	27
ENSG00000162517	PEF1	29	27
ENSG00000042753	AP2S1	28	27
ENSG00000132109	TRIM21	28	27
ENSG00000068308	OTUD5	25	27
ENSG00000167173	C15orf39	24	27
ENSG00000078061	ARAF	20	27
ENSG00000155287	SLC25A28	19	27
ENSG00000138107	ACTR1A	18	27
ENSG00000096063	SRPK1	16	27
ENSG00000060491	OGFR	13	27
ENSG00000079805	DNM2	13	27
ENSG00000230715	RP11-274B21,4	12	27
ENSG00000141562	NARF	10	27
ENSG00000155465	SLC7A7	8	27
ENSG00000099308	MAST3	8	27
ENSG00000136040	PLXNC1	7	27
ENSG00000202198	RN7SK	6	27
ENSG00000165233	CARD19	4	27
ENSG00000117298	ECE1	3	27
ENSG00000075399	VPS9D1	2	27
ENSG00000198851	CD3E		27
ENSG00000136869	TLR4		27
ENSG00000129450	SIGLEC9		27
ENSG00000257335	MGAM		27
ENSG00000137309	HMGA1	176	26
ENSG00000130741	EIF2S3	106	26
ENSG00000092820	EZR	103	26
ENSG00000100353	EIF3D	89	26
ENSG00000111775	COX6A1	60	26
ENSG00000184840	TMED9	58	26
ENSG00000277443	MARCKS	58	26
ENSG00000136286	MYO1G	54	26
ENSG00000138069	RAB1A	44	26
ENSG00000140990	NDUFB10	41	26
ENSG00000099331	MYO9B	39	26
ENSG00000088930	XRN2	36	26
ENSG00000130706	ADRM1	35	26
ENSG00000131504	DIAPH1	33	26
ENSG00000134248	LAMTOR5	31	26
ENSG00000168310	IRF2	30	26
ENSG00000125304	TM9SF2	28	26
ENSG00000105058	FAM32A	27	26
ENSG00000214253	FIS1	22	26
ENSG00000205744	DENND1C	20	26
ENSG00000105402	NAPA	20	26
ENSG00000181788	SIAH2	18	26
ENSG00000162236	STX5	17	26
ENSG00000148572	NRBF2	16	26
ENSG00000116871	MAP7D1	15	26
ENSG00000129657	SEC14L1	15	26
ENSG00000235750	KIAA0040	12	26
ENSG00000142327	RNPEPL1	9	26
ENSG00000110931	CAMKK2	9	26
ENSG00000198909	MAP3K3	6	26
ENSG00000088992	TESC	5	26
ENSG00000163823	CCR1	3	26
ENSG00000082146	STRADB	3	26
ENSG00000148841	ITPRIP	2	26
ENSG00000172243	CLEC7A		26
ENSG00000134830	C5AR2		26
ENSG00000166900	STX3		26
ENSG00000162366	PDZK1IP1		26
ENSG00000260592	CTA-363E6,6		26
ENSG00000114942	EEF1B2	346	25
ENSG00000111716	LDHB	284	25
ENSG00000117450	PRDX1	165	25
ENSG00000198502	HLA-DRB5	133	25
ENSG00000156587	UBE2L6	77	25
ENSG00000100219	XBP1	67	25
ENSG00000165280	VCP	65	25
ENSG00000130726	TRIM28	63	25
ENSG00000115524	SF3B1	62	25
ENSG00000145287	PLAC8	61	25
ENSG00000089248	ERP29	50	25
ENSG00000213442	RPL18AP3	48	25
ENSG00000157873	TNFRSF14	47	25
ENSG00000204256	BRD2	47	25
ENSG00000198408	MGEA5	47	25
ENSG00000175550	DRAP1	47	25
ENSG00000167895	TMC8	44	25
ENSG00000168374	ARF4	44	25
ENSG00000148248	SURF4	39	25
ENSG00000197976	AKAP17A	37	25
ENSG00000124222	STX16	33	25
ENSG00000167815	PRDX2	32	25
ENSG00000153179	RASSF3	32	25
ENSG00000130725	UBE2M	29	25
ENSG00000163479	SSR2	27	25
ENSG00000086232	EIF2AK1	26	25
ENSG00000066322	ELOVL1	25	25
ENSG00000197081	IGF2R	24	25
ENSG00000116688	MFN2	22	25
ENSG00000162736	NCSTN	21	25
ENSG00000132824	SERINC3	21	25
ENSG00000048740	CELF2	21	25
ENSG00000131408	NR1H2	20	25
ENSG00000105287	PRKD2	19	25
ENSG00000107521	HPS1	17	25
ENSG00000125952	MAX	16	25
ENSG00000013810	TACC3	16	25
ENSG00000162231	NXF1	13	25
ENSG00000003402	CFLAR	13	25
ENSG00000072135	PTPN18	12	25
ENSG00000179094	PER1	8	25
ENSG00000152229	PSTPIP2	7	25
ENSG00000051009	FAM160A2	7	25
ENSG00000267519	CTD-3252C9,4	6	25
ENSG00000100100	PIK3IP1	3	25
ENSG00000157557	ETS2	2	25
ENSG00000106780	MEGF9	2	25
ENSG00000163513	TGFBR2		25
ENSG00000196209	SIRPB2		25
ENSG00000231389	HLA-DPA1	181	24
ENSG00000132963	POMP	104	24
ENSG00000108953	YWHAE	98	24
ENSG00000167004	PDIA3	70	24
ENSG00000136930	PSMB7	69	24
ENSG00000126756	UXT	57	24
ENSG00000135535	CD164	57	24
ENSG00000058262	SEC61A1	54	24
ENSG00000138279	ANXA7	53	24
ENSG00000131143	COX4I1	50	24
ENSG00000196396	PTPN1	50	24
ENSG00000114978	MOB1A	50	24
ENSG00000116350	SRSF4	49	24
ENSG00000153395	LPCAT1	44	24
ENSG00000128245	YWHAH	39	24
ENSG00000205220	PSMB10	39	24
ENSG00000176978	DPP7	37	24
ENSG00000084733	RAB10	33	24
ENSG00000155876	RRAGA	31	24
ENSG00000115234	SNX17	31	24
ENSG00000099622	CIRBP	30	24
ENSG00000105063	PPP6R1	30	24
ENSG00000011009	LYPLA2	29	24
ENSG00000245532	NEAT1	25	24
ENSG00000069424	KCNAB2	24	24
ENSG00000135932	CAB39	24	24
ENSG00000183726	TMEM50A	22	24
ENSG00000110057	UNC93B1	21	24
ENSG00000005302	MSL3	21	24
ENSG00000105122	RASAL3	20	24
ENSG00000116685	KIAA2013	20	24
ENSG00000116691	MIIP	15	24
ENSG00000136279	DBNL	14	24
ENSG00000187446	CHP1	12	24
ENSG00000138964	PARVG	11	24
ENSG00000183688	FAM101B	11	24
ENSG00000239951	IGKV3-20	10	24
ENSG00000101347	SAMHD1	10	24
ENSG00000135956	TMEM127	10	24
ENSG00000121858	TNFSF10	9	24
ENSG00000101457	DNTTIP1	9	24
ENSG00000139832	RAB20	8	24
ENSG00000082996	RNF13	8	24
ENSG00000103005	USB1	7	24
ENSG00000115604	IL18R1	7	24
ENSG00000186350	RXRA	5	24
ENSG00000176845	METRNL		24
ENSG00000161638	ITGA5		24
ENSG00000165879	FRAT1		24
ENSG00000167434	CA4		24
ENSG00000267174	CTC-510F12,4		24
ENSG00000113749	HRH2		24
ENSG00000105369	CD79A	275	23
ENSG00000106803	SEC61B	100	23
ENSG00000168209	DDIT4	99	23
ENSG00000116288	PARK7	86	23
ENSG00000008018	PSMB1	68	23
ENSG00000123349	PFDN5	66	23
ENSG00000147010	SH3KBP1	58	23
ENSG00000198833	UBE2J1	57	23
ENSG00000240065	PSMB9	53	23
ENSG00000198931	APRT	51	23
ENSG00000105323	HNRNPUL1	49	23
ENSG00000182934	SRPRA	48	23
ENSG00000179262	RAD23A	44	23
ENSG00000155629	PIK3AP1	42	23
ENSG00000151465	CDC123	39	23
ENSG00000150867	PIP4K2A	37	23
ENSG00000136888	ATP6V1G1	32	23
ENSG00000168961	LGALS9	32	23
ENSG00000176101	SSNA1	30	23
ENSG00000143815	LBR	30	23
ENSG00000168899	VAMP5	28	23
ENSG00000171159	C9orf16	20	23
ENSG00000116717	GADD45A	18	23
ENSG00000163374	YY1AP1	17	23
ENSG00000111802	TDP2	17	23
ENSG00000088298	EDEM2	16	23
ENSG00000152518	ZFP36L2	15	23
ENSG00000063245	EPN1	15	23
ENSG00000171148	TADA3	15	23
ENSG00000146425	DYNLT1	15	23
ENSG00000158109	TPRG1L	13	23
ENSG00000144567	FAM134A	13	23
ENSG00000243302	RP11-274B21,2	11	23
ENSG00000141298	SSH2	10	23
ENSG00000166946	CCNDBP1	9	23
ENSG00000087266	SH3BP2	8	23
ENSG00000072062	PRKACA	7	23
ENSG00000114738	MAPKAPK3	7	23
ENSG00000272669	RP3-508I15,21	6	23
ENSG00000112195	TREML2	6	23
ENSG00000159314	ARHGAP27	5	23
ENSG00000007237	GAS7	5	23
ENSG00000184682	PRR33	4	23
ENSG00000211893	IGHG2	2	23
ENSG00000139112	GABARAPL1	2	23
ENSG00000164691	TAGAP		23
ENSG00000011422	PLAUR		23
ENSG00000164047	CAMP		23
ENSG00000125810	CD93		23
ENSG00000104324	CPQ		23
ENSG00000181163	NPM1	406	22
ENSG00000182774	RPS17	319	22
ENSG00000116251	RPL22	143	22
ENSG00000147140	NONO	89	22
ENSG00000170144	HNRNPA3	84	22
ENSG00000102317	RBM3	69	22
ENSG00000077150	NFKB2	67	22
ENSG00000108424	KPNB1	57	22
ENSG00000113368	LMNB1	50	22
ENSG00000122218	COPA	49	22
ENSG00000196684	HSH2D	44	22
ENSG00000109736	MFSD10	42	22
ENSG00000086062	B4GALT1	39	22
ENSG00000184007	PTP4A2	38	22
ENSG00000134287	ARF3	37	22
ENSG00000113141	IK	33	22
ENSG00000143368	SF3B4	31	22
ENSG00000149269	PAK1	31	22
ENSG00000213676	ATF6B	30	22
ENSG00000198952	SMG5	25	22
ENSG00000171862	PTEN	25	22
ENSG00000105583	WDR83OS	22	22
ENSG00000206341	HLA-H	20	22
ENSG00000100258	LMF2	17	22
ENSG00000181817	LSM10	17	22
ENSG00000154589	LY96	15	22
ENSG00000104518	GSDMD	12	22
ENSG00000146067	FAM193B	11	22
ENSG00000141551	CSNK1D	11	22
ENSG00000113719	ERGIC1	11	22
ENSG00000100299	ARSA	9	22
ENSG00000110324	IL10RA	8	22
ENSG00000102524	TNFSF13B	7	22
ENSG00000171298	GAA	5	22
ENSG00000142765	SYTL1	5	22
ENSG00000173281	PPP1R3B	2	22
ENSG00000135838	NPL		22
ENSG00000145649	GZMA		22
ENSG00000211753	TRBV28		22
ENSG00000104974	LILRA1		22
ENSG00000180549	FUT7		22
ENSG00000126709	IFI6	131	21
ENSG00000160932	LY6E	115	21
ENSG00000125356	NDUFA1	90	21
ENSG00000105202	FBL	90	21
ENSG00000204257	HLA-DMA	84	21
ENSG00000148908	RGS10	80	21
ENSG00000179091	CYC1	62	21
ENSG00000100650	SRSF5	59	21
ENSG00000089597	GANAB	50	21
ENSG00000242372	EIF6	43	21
ENSG00000181222	POLR2A	39	21
ENSG00000117748	RPA2	39	21
ENSG00000179918	SEPHS2	38	21
ENSG00000112977	DAP	37	21
ENSG00000147123	NDUFB11	36	21
ENSG00000012660	ELOVL5	33	21
ENSG00000198356	ASNA1	31	21
ENSG00000123338	NCKAP1L	30	21
ENSG00000125971	DYNLRB1	28	21
ENSG00000140350	ANP32A	27	21
ENSG00000125772	GPCPD1	26	21
ENSG00000125970	RALY	24	21
ENSG00000198728	LDB1	23	21
ENSG00000165458	INPPL1	23	21
ENSG00000156639	ZFAND3	23	21
ENSG00000114268	PFKFB4	22	21
ENSG00000186591	UBE2H	19	21
ENSG00000147872	PLIN2	19	21
ENSG00000102034	ELF4	18	21
ENSG00000241878	PISD	15	21
ENSG00000153786	ZDHHC7	13	21
ENSG00000225889	AC074289,1	13	21
ENSG00000126860	EVI2A	12	21
ENSG00000168591	TMUB2	11	21
ENSG00000179526	SHARPIN	11	21
ENSG00000116514	RNF19B	10	21
ENSG00000069974	RAB27A	10	21
ENSG00000095370	SH2D3C	9	21
ENSG00000105656	ELL	9	21
ENSG00000184014	DENND5A	8	21
ENSG00000054967	RELT	8	21
ENSG00000163956	LRPAP1	6	21
ENSG00000215114	UBXN2B	5	21
ENSG00000033327	GAB2	3	21
ENSG00000137198	GMPR	3	21
ENSG00000105514	RAB3D	3	21
ENSG00000206344	HCG27	2	21
ENSG00000265298	RP13-104F24,3		21
ENSG00000249437	NAIP		21
ENSG00000143416	SELENBP1		21
ENSG00000120885	CLU		21
ENSG00000173762	CD7		21
ENSG00000100450	GZMH		21
ENSG00000164821	DEFA4		21
ENSG00000118113	MMP8		21
ENSG00000157551	KCNJ15		21
ENSG00000123416	TUBA1B	114	20
ENSG00000134308	YWHAQ	96	20
ENSG00000143621	ILF2	87	20
ENSG00000161547	SRSF2	80	20
ENSG00000109046	WSB1	73	20
ENSG00000135390	ATP5G2	70	20
ENSG00000153187	HNRNPU	65	20
ENSG00000104979	C19orf53	59	20
ENSG00000063244	U2AF2	52	20
ENSG00000112514	CUTA	52	20
ENSG00000185787	MORF4L1	52	20
ENSG00000155463	OXA1L	52	20
ENSG00000184076	UQCR10	50	20
ENSG00000265206	RP5-1171I10,5	50	20
ENSG00000054118	THRAP3	49	20
ENSG00000087088	BAX	47	20
ENSG00000089289	IGBP1	44	20
ENSG00000119318	RAD23B	44	20
ENSG00000204469	PRRC2A	43	20
ENSG00000131051	RBM39	40	20
ENSG00000105438	KDELR1	40	20
ENSG00000142507	PSMB6	38	20
ENSG00000120742	SERP1	38	20
ENSG00000115091	ACTR3	37	20
ENSG00000177700	POLR2L	32	20
ENSG00000124702	KLHDC3	32	20
ENSG00000104774	MAN2B1	29	20
ENSG00000168159	RNF187	28	20
ENSG00000137331	IER3	27	20
ENSG00000185627	PSMD13	27	20
ENSG00000100060	MFNG	25	20
ENSG00000120063	GNA13	25	20
ENSG00000116786	PLEKHM2	23	20
ENSG00000213639	PPP1CB	23	20
ENSG00000090487	SPG21	23	20
ENSG00000111540	RAB5B	21	20
ENSG00000014216	CAPN1	20	20
ENSG00000125818	PSMF1	19	20
ENSG00000066027	PPP2R5A	18	20
ENSG00000185591	SP1	16	20
ENSG00000167797	CDK2AP2	15	20
ENSG00000100982	PCIF1	15	20
ENSG00000100325	ASCC2	13	20
ENSG00000188313	PLSCR1	13	20
ENSG00000173744	AGFG1	13	20
ENSG00000105723	GSK3A	12	20
ENSG00000182718	ANXA2	11	20
ENSG00000032444	PNPLA6	11	20
ENSG00000164674	SYTL3	11	20
ENSG00000103502	CDIPT	10	20
ENSG00000135441	BLOC1S1	10	20
ENSG00000116337	AMPD2	10	20
ENSG00000133961	NUMB	10	20
ENSG00000196547	MAN2A2	9	20
ENSG00000197070	ARRDC1	8	20
ENSG00000147813	NAPRT	7	20
ENSG00000140332	TLE3	6	20
ENSG00000177628	GBA	5	20
ENSG00000198814	GK	5	20
ENSG00000158062	UBXN11	4	20
ENSG00000127951	FGL2	3	20
ENSG00000261971	MMP25-AS1	3	20
ENSG00000131724	IL13RA1		20
ENSG00000175274	TP53I11		20
ENSG00000197540	GZMM		20
ENSG00000225313	RP11-415J8,3		20
ENSG00000121552	CSTA		20
ENSG00000145592	RPL37	126	19
ENSG00000100823	APEX1	98	19
ENSG00000163399	ATP1A1	95	19
ENSG00000110031	LPXN	91	19
ENSG00000100380	ST13	70	19
ENSG00000103811	CTSH	60	19
ENSG00000072506	HSD17B10	44	19
ENSG00000159335	PTMS	43	19
ENSG00000099341	PSMD8	41	19
ENSG00000104823	ECH1	40	19
ENSG00000124172	ATP5E	40	19
ENSG00000215301	DDX3X	39	19
ENSG00000104824	HNRNPL	38	19
ENSG00000108946	PRKAR1A	37	19
ENSG00000122034	GTF3A	34	19
ENSG00000182866	LCK	31	19
ENSG00000166501	PRKCB	31	19
ENSG00000108465	CDK5RAP3	28	19
ENSG00000100227	POLDIP3	28	19
ENSG00000156515	HK1	28	19
ENSG00000103194	USP10	27	19
ENSG00000184216	IRAK1	26	19
ENSG00000138867	GUCD1	25	19
ENSG00000109103	UNC119	23	19
ENSG00000147533	GOLGA7	21	19
ENSG00000115310	RTN4	20	19
ENSG00000100938	GMPR2	19	19
ENSG00000076513	ANKRD13A	19	19
ENSG00000115738	ID2	18	19
ENSG00000175573	C11orf68	18	19
ENSG00000170876	TMEM43	18	19
ENSG00000174718	KIAA1551	16	19
ENSG00000100226	GTPBP1	16	19
ENSG00000130313	PGLS	15	19
ENSG00000110011	DNAJC4	14	19
ENSG00000092036	HAUS4	14	19
ENSG00000005020	SKAP2	13	19
ENSG00000135049	AGTPBP1	12	19
ENSG00000129968	ABHD17A	10	19
ENSG00000100605	ITPK1	9	19
ENSG00000211666	IGLV2-14	7	19
ENSG00000135365	PHF21A	7	19
ENSG00000146826	C7orf43	6	19
ENSG00000197818	SLC9A8	6	19
ENSG00000109220	CHIC2	6	19
ENSG00000278600	RP11-81A1,6	6	19
ENSG00000174125	TLR1	6	19
ENSG00000140995	DEF8	5	19
ENSG00000183386	FHL3	5	19
ENSG00000127507	ADGRE2	2	19
ENSG00000141401	IMPA2	2	19
ENSG00000111729	CLEC4A		19
ENSG00000105205	CLC		19
ENSG00000010327	STAB1		19
ENSG00000116824	CD2		19
ENSG00000163545	NUAK2		19
ENSG00000091106	NLRC4		19
ENSG00000105501	SIGLEC5		19
ENSG00000196565	HBG2		19
ENSG00000134419	RPS15A	125	18
ENSG00000127022	CANX	103	18
ENSG00000091527	CDV3	73	18
ENSG00000182952	HMGN4	70	18
ENSG00000147162	OGT	68	18
ENSG00000116478	HDAC1	60	18
ENSG00000156127	BATF	57	18
ENSG00000175334	BANF1	56	18
ENSG00000004142	POLDIP2	53	18
ENSG00000095139	ARCN1	51	18
ENSG00000206337	HCP5	48	18
ENSG00000166595	FAM96B	47	18
ENSG00000165527	ARF6	44	18
ENSG00000124733	MEA1	42	18
ENSG00000106244	PDAP1	42	18
ENSG00000008517	IL32	37	18
ENSG00000117118	SDHB	34	18
ENSG00000166128	RAB8B	31	18
ENSG00000134516	DOCK2	30	18
ENSG00000205250	E2F4	29	18
ENSG00000198961	PJA2	29	18
ENSG00000108604	SMARCD2	28	18
ENSG00000197329	PELI1	27	18
ENSG00000099995	SF3A1	26	18
ENSG00000126254	RBM42	25	18
ENSG00000175203	DCTN2	25	18
ENSG00000172775	FAM192A	24	18
ENSG00000115216	NRBP1	24	18
ENSG00000139370	SLC15A4	24	18
ENSG00000100813	ACIN1	23	18
ENSG00000134153	EMC7	23	18
ENSG00000112561	TFEB	23	18
ENSG00000198837	DENND4B	21	18
ENSG00000140497	SCAMP2	21	18
ENSG00000120265	PCMT1	21	18
ENSG00000006712	PAF1	20	18
ENSG00000005075	POLR2J	19	18
ENSG00000175115	PACS1	19	18
ENSG00000125912	NCLN	18	18
ENSG00000148730	EIF4EBP2	18	18
ENSG00000103507	BCKDK	18	18
ENSG00000017797	RALBP1	18	18
ENSG00000134590	FAM127A	17	18
ENSG00000100647	SUSD6	16	18
ENSG00000068028	RASSF1	15	18
ENSG00000024862	CCDC28A	15	18
ENSG00000234289	H2BFS	15	18
ENSG00000276045	ORAI1	13	18
ENSG00000116584	ARHGEF2	13	18
ENSG00000158796	DEDD	12	18
ENSG00000175416	CLTB	11	18
ENSG00000156858	PRR14	11	18
ENSG00000093072	CECR1	10	18
ENSG00000211598	IGKV4-1	9	18
ENSG00000148362	C9orf142	8	18
ENSG00000149091	DGKZ	8	18
ENSG00000060971	ACAA1	8	18
ENSG00000173334	TRIB1	8	18
ENSG00000137509	PRCP	7	18
ENSG00000180304	OAZ2	6	18
ENSG00000140931	CMTM3	6	18
ENSG00000177169	ULK1	4	18
ENSG00000196998	WDR45	4	18
ENSG00000005238	FAM214B	3	18
ENSG00000116260	QSOX1	3	18
ENSG00000277978	RP11-403P17,6		18
ENSG00000255398	HCAR3		18
ENSG00000255026	RP11-326C3,2		18
ENSG00000181409	AATK		18
ENSG00000071054	MAP4K4		18
ENSG00000038427	VCAN		18
ENSG00000266239	AL513327,1		18
ENSG00000119335	SET	126	17
ENSG00000178741	COX5A	113	17
ENSG00000100911	PSME2	81	17
ENSG00000135624	CCT7	79	17
ENSG00000244509	APOBEC3C	70	17
ENSG00000116459	ATP5F1	62	17
ENSG00000142168	SOD1	59	17
ENSG00000173113	TRMT112	57	17
ENSG00000100348	TXN2	52	17
ENSG00000172053	QARS	48	17
ENSG00000122705	CLTA	45	17
ENSG00000204308	RNF5	43	17
ENSG00000107874	CUEDC2	40	17
ENSG00000181789	COPG1	39	17
ENSG00000031698	SARS	38	17
ENSG00000100603	SNW1	37	17
ENSG00000107263	RAPGEF1	37	17
ENSG00000120690	ELF1	36	17
ENSG00000091542	ALKBH5	35	17
ENSG00000111481	COPZ1	35	17
ENSG00000116473	RAP1A	34	17
ENSG00000100836	PABPN1	33	17
ENSG00000101365	IDH3B	33	17
ENSG00000168002	POLR2G	31	17
ENSG00000101109	STK4	29	17
ENSG00000138029	HADHB	28	17
ENSG00000087365	SF3B2	28	17
ENSG00000099817	POLR2E	27	17
ENSG00000136754	ABI1	27	17
ENSG00000055163	CYFIP2	26	17
ENSG00000125148	MT2A	25	17
ENSG00000101782	RIOK3	25	17
ENSG00000182149	IST1	23	17
ENSG00000013441	CLK1	22	17
ENSG00000085063	CD59	22	17
ENSG00000143753	DEGS1	22	17
ENSG00000149932	TMEM219	20	17
ENSG00000078808	SDF4	19	17
ENSG00000124155	PIGT	19	17
ENSG00000183486	MX2	19	17
ENSG00000176393	RNPEP	18	17
ENSG00000173039	RELA	18	17
ENSG00000128335	APOL2	18	17
ENSG00000175197	DDIT3	18	17
ENSG00000169217	CD2BP2	17	17
ENSG00000114316	USP4	17	17
ENSG00000156860	FBRS	16	17
ENSG00000160075	SSU72	16	17
ENSG00000221823	PPP3R1	16	17
ENSG00000175467	SART1	15	17
ENSG00000174744	BRMS1	15	17
ENSG00000087152	ATXN7L3	15	17
ENSG00000204261	PSMB8-AS1	14	17
ENSG00000185475	TMEM179B	13	17
ENSG00000213523	SRA1	13	17
ENSG00000124357	NAGK	12	17
ENSG00000133321	RARRES3	11	17
ENSG00000171302	CANT1	11	17
ENSG00000232442	CTD-3184A7,4	10	17
ENSG00000073169	SELO	10	17
ENSG00000110446	SLC15A3	10	17
ENSG00000070413	DGCR2	9	17
ENSG00000143418	CERS2	9	17
ENSG00000122490	PQLC1	9	17
ENSG00000091592	NLRP1	8	17
ENSG00000160445	ZER1	8	17
ENSG00000072518	MARK2	7	17
ENSG00000166579	NDEL1	6	17
ENSG00000072401	UBE2D1	6	17
ENSG00000243466	IGKV1-5	5	17
ENSG00000185000	DGAT1	5	17
ENSG00000184584	TMEM173	4	17
ENSG00000139178	C1RL	4	17
ENSG00000184481	FOXO4	3	17
ENSG00000143409	FAM63A	3	17
ENSG00000180953	ST20	3	17
ENSG00000158156	XKR8	2	17
ENSG00000167703	SLC43A2	2	17
ENSG00000115085	ZAP70		17
ENSG00000123610	TNFAIP6		17
ENSG00000110080	ST3GAL4		17
ENSG00000270972	RP11-326C3,15		17
ENSG00000099985	OSM		17
ENSG00000142405	NLRP12		17
ENSG00000150337	FCGR1A		17
ENSG00000166527	CLEC4D		17
ENSG00000197208	SLC22A4		17
ENSG00000187239	FNBP1	147	16
ENSG00000173660	UQCRH	140	16
ENSG00000169567	HINT1	130	16
ENSG00000143742	SRP9	108	16
ENSG00000165629	ATP5C1	78	16
ENSG00000125354	SEPT6	72	16
ENSG00000140105	WARS	67	16
ENSG00000147677	EIF3H	67	16
ENSG00000182054	IDH2	66	16
ENSG00000116560	SFPQ	64	16
ENSG00000152795	HNRNPDL	63	16
ENSG00000101161	PRPF6	52	16
ENSG00000184640	SEPT9	51	16
ENSG00000204387	C6orf48	50	16
ENSG00000099783	HNRNPM	49	16
ENSG00000116030	SUMO1	44	16
ENSG00000086598	TMED2	41	16
ENSG00000055070	SZRD1	40	16
ENSG00000158864	NDUFS2	37	16
ENSG00000149480	MTA2	36	16
ENSG00000023330	ALAS1	36	16
ENSG00000182944	EWSR1	35	16
ENSG00000114956	DGUOK	35	16
ENSG00000182179	UBA7	34	16
ENSG00000143570	SLC39A1	33	16
ENSG00000135148	TRAFD1	32	16
ENSG00000138085	ATRAID	30	16
ENSG00000143420	ENSA	30	16
ENSG00000185651	UBE2L3	28	16
ENSG00000180370	PAK2	27	16
ENSG00000006125	AP2B1	26	16
ENSG00000067829	IDH3G	25	16
ENSG00000168003	SLC3A2	25	16
ENSG00000126456	IRF3	24	16
ENSG00000102699	PARP4	24	16
ENSG00000104687	GSR	24	16
ENSG00000111737	RAB35	23	16
ENSG00000102119	EMD	22	16
ENSG00000105953	OGDH	22	16
ENSG00000136807	CDK9	21	16
ENSG00000159322	ADPGK	21	16
ENSG00000100243	CYB5R3	20	16
ENSG00000174238	PITPNA	20	16
ENSG00000015475	BID	20	16
ENSG00000140983	RHOT2	19	16
ENSG00000197858	GPAA1	18	16
ENSG00000104325	DECR1	18	16
ENSG00000168216	LMBRD1	18	16
ENSG00000141002	TCF25	17	16
ENSG00000140853	NLRC5	17	16
ENSG00000155508	CNOT8	17	16
ENSG00000115325	DOK1	15	16
ENSG00000163874	ZC3H12A	15	16
ENSG00000204231	RXRB	14	16
ENSG00000148290	SURF1	14	16
ENSG00000138433	CIR1	14	16
ENSG00000136280	CCM2	13	16
ENSG00000130382	MLLT1	13	16
ENSG00000102393	GLA	13	16
ENSG00000108788	MLX	12	16
ENSG00000040633	PHF23	12	16
ENSG00000180776	ZDHHC20	12	16
ENSG00000108509	CAMTA2	10	16
ENSG00000211949	IGHV3-23	9	16
ENSG00000113140	SPARC	9	16
ENSG00000131748	STARD3	9	16
ENSG00000163719	MTMR14	9	16
ENSG00000104973	MED25	8	16
ENSG00000136819	C9orf78	8	16
ENSG00000125037	EMC3	8	16
ENSG00000272645	GTF2IP20	7	16
ENSG00000173171	MTX1	7	16
ENSG00000229413	RP11-274B21,12	6	16
ENSG00000014164	ZC3H3	6	16
ENSG00000088833	NSFL1C	6	16
ENSG00000173846	PLK3	6	16
ENSG00000260563	RP13-516M14,1	5	16
ENSG00000115756	HPCAL1	5	16
ENSG00000161642	ZNF385A	4	16
ENSG00000100034	PPM1F	3	16
ENSG00000132205	EMILIN2	3	16
ENSG00000090674	MCOLN1	2	16
ENSG00000148180	GSN	2	16
ENSG00000203710	CR1	2	16
ENSG00000232533	AC093673,5		16
ENSG00000217555	CKLF		16
ENSG00000133048	CHI3L1		16
ENSG00000155659	VSIG4		16
ENSG00000106066	CPVL		16
ENSG00000167286	CD3D		16
ENSG00000198821	CD247		16
ENSG00000197561	ELANE		16
ENSG00000150681	RGS18		16
ENSG00000161911	TREML1		16
ENSG00000186529	CYP4F3		16
ENSG00000234389	AC007278,3		16
ENSG00000093134	VNN3		16
ENSG00000127954	STEAP4		16
ENSG00000274173	RP4-568C11,4		16
ENSG00000145335	SNCA		16
ENSG00000131355	ADGRE3		16
ENSG00000187608	ISG15	300	15
ENSG00000115415	STAT1	194	15
ENSG00000211898	IGHD	190	15
ENSG00000263463	MIR378I	181	15
ENSG00000115053	NCL	135	15
ENSG00000156261	CCT8	128	15
ENSG00000118503	TNFAIP3	108	15
ENSG00000175061	LRRC75A-AS1	97	15
ENSG00000105220	GPI	79	15
ENSG00000197451	HNRNPAB	74	15
ENSG00000146701	MDH2	68	15
ENSG00000196821	C6orf106	53	15
ENSG00000082153	BZW1	53	15
ENSG00000075415	SLC25A3	51	15
ENSG00000198900	TOP1	51	15
ENSG00000176986	SEC24C	49	15
ENSG00000138668	HNRNPD	48	15
ENSG00000112081	SRSF3	44	15
ENSG00000112799	LY86	42	15
ENSG00000170540	ARL6IP1	40	15
ENSG00000067064	IDI1	39	15
ENSG00000131495	NDUFA2	36	15
ENSG00000143222	UFC1	34	15
ENSG00000175166	PSMD2	33	15
ENSG00000166848	TERF2IP	33	15
ENSG00000211896	IGHG1	32	15
ENSG00000013275	PSMC4	31	15
ENSG00000113312	TTC1	30	15
ENSG00000074842	MYDGF	29	15
ENSG00000007520	TSR3	29	15
ENSG00000187688	TRPV2	29	15
ENSG00000104897	SF3A2	27	15
ENSG00000180879	SSR4	26	15
ENSG00000198843	SELT	26	15
ENSG00000113575	PPP2CA	25	15
ENSG00000126561	STAT5A	25	15
ENSG00000086504	MRPL28	24	15
ENSG00000198771	RCSD1	24	15
ENSG00000129515	SNX6	22	15
ENSG00000071859	FAM50A	21	15
ENSG00000204209	DAXX	21	15
ENSG00000178685	PARP10	20	15
ENSG00000102103	PQBP1	20	15
ENSG00000003756	RBM5	19	15
ENSG00000087274	ADD1	19	15
ENSG00000108528	SLC25A11	19	15
ENSG00000167770	OTUB1	19	15
ENSG00000010404	IDS	19	15
ENSG00000204356	NELFE	18	15
ENSG00000173120	KDM2A	18	15
ENSG00000125637	PSD4	18	15
ENSG00000142186	SCYL1	17	15
ENSG00000162923	WDR26	17	15
ENSG00000101596	SMCHD1	16	15
ENSG00000011243	AKAP8L	13	15
ENSG00000196961	AP2A1	13	15
ENSG00000143622	RIT1	13	15
ENSG00000129667	RHBDF2	12	15
ENSG00000175221	MED16	12	15
ENSG00000255112	CHMP1B	12	15
ENSG00000100422	CERK	11	15
ENSG00000100030	MAPK1	11	15
ENSG00000142166	IFNAR1	11	15
ENSG00000160999	SH2B2	11	15
ENSG00000104960	PTOV1	10	15
ENSG00000105722	ERF	10	15
ENSG00000110697	PITPNM1	10	15
ENSG00000178896	EXOSC4	9	15
ENSG00000178209	PLEC	8	15
ENSG00000108799	EZH1	8	15
ENSG00000113648	H2AFY	8	15
ENSG00000103148	NPRL3	8	15
ENSG00000119950	MXI1	8	15
ENSG00000173327	MAP3K11	7	15
ENSG00000108840	HDAC5	7	15
ENSG00000205155	PSENEN	7	15
ENSG00000035403	VCL	6	15
ENSG00000158552	ZFAND2B	5	15
ENSG00000168404	MLKL	4	15
ENSG00000142046	TMEM91	3	15
ENSG00000139278	GLIPR1	3	15
ENSG00000145819	ARHGAP26	3	15
ENSG00000198933	TBKBP1	2	15
ENSG00000132334	PTPRE	2	15
ENSG00000010610	CD4		15
ENSG00000185187	SIGIRR		15
ENSG00000138449	SLC40A1		15
ENSG00000273837	LLNLR-470E3,1		15
ENSG00000153551	CMTM7		15
ENSG00000165140	FBP1		15
ENSG00000174837	ADGRE1		15
ENSG00000113269	RNF130		15
ENSG00000172322	CLEC12A		15
ENSG00000137441	FGFBP2		15
ENSG00000159496	RGL4		15
ENSG00000163958	ZDHHC19		15
ENSG00000187554	TLR5		15
ENSG00000189068	VSTM1		15
ENSG00000260467	RP11-405F3,4		15
ENSG00000133742	CA1		15
ENSG00000198336	MYL4		15
ENSG00000125743	SNRPD2	111	14
ENSG00000115484	CCT4	93	14
ENSG00000136450	SRSF1	87	14
ENSG00000163468	CCT3	73	14
ENSG00000121774	KHDRBS1	69	14
ENSG00000165637	VDAC2	68	14
ENSG00000154978	VOPP1	59	14
ENSG00000065427	KARS	52	14
ENSG00000152234	ATP5A1	51	14
ENSG00000079459	FDFT1	50	14
ENSG00000074071	MRPS34	43	14
ENSG00000069849	ATP1B3	43	14
ENSG00000196743	GM2A	41	14
ENSG00000129083	COPB1	40	14
ENSG00000010671	BTK	40	14
ENSG00000051108	HERPUD1	39	14
ENSG00000152558	TMEM123	39	14
ENSG00000108179	PPIF	38	14
ENSG00000170348	TMED10	38	14
ENSG00000143575	HAX1	35	14
ENSG00000105568	PPP2R1A	35	14
ENSG00000166889	PATL1	33	14
ENSG00000124226	RNF114	31	14
ENSG00000131508	UBE2D2	31	14
ENSG00000166295	ANAPC16	29	14
ENSG00000188986	NELFB	28	14
ENSG00000099624	ATP5D	27	14
ENSG00000108798	ABI3	26	14
ENSG00000141524	TMC6	26	14
ENSG00000030110	BAK1	25	14
ENSG00000241685	ARPC1A	24	14
ENSG00000068366	ACSL4	23	14
ENSG00000170004	CHD3	22	14
ENSG00000105700	KXD1	22	14
ENSG00000182872	RBM10	21	14
ENSG00000106636	YKT6	20	14
ENSG00000116586	LAMTOR2	19	14
ENSG00000164543	STK17A	19	14
ENSG00000168214	RBPJ	19	14
ENSG00000150977	RILPL2	19	14
ENSG00000141504	SAT2	18	14
ENSG00000026950	BTN3A1	17	14
ENSG00000086589	RBM22	17	14
ENSG00000077044	DGKD	17	14
ENSG00000161011	SQSTM1	16	14
ENSG00000064490	RFXANK	16	14
ENSG00000163444	TMEM183A	16	14
ENSG00000198604	BAZ1A	16	14
ENSG00000112511	PHF1	15	14
ENSG00000106560	GIMAP2	15	14
ENSG00000100897	DCAF11	15	14
ENSG00000198805	PNP	15	14
ENSG00000060558	GNA15	15	14
ENSG00000146083	RNF44	14	14
ENSG00000187764	SEMA4D	14	14
ENSG00000083444	PLOD1	13	14
ENSG00000121104	FAM117A	13	14
ENSG00000126768	TIMM17B	13	14
ENSG00000149499	EML3	12	14
ENSG00000070610	GBA2	12	14
ENSG00000109854	HTATIP2	12	14
ENSG00000139433	GLTP	12	14
ENSG00000140199	SLC12A6	12	14
ENSG00000124491	F13A1	12	14
ENSG00000269958	RP11-73M18,8	11	14
ENSG00000103496	STX4	11	14
ENSG00000130489	SCO2	11	14
ENSG00000204310	AGPAT1	11	14
ENSG00000100461	RBM23	11	14
ENSG00000278133	RP11-196G11,5	10	14
ENSG00000107745	MICU1	10	14
ENSG00000102921	N4BP1	10	14
ENSG00000102125	TAZ	9	14
ENSG00000169221	TBC1D10B	9	14
ENSG00000172331	BPGM	8	14
ENSG00000139722	VPS37B	7	14
ENSG00000185811	IKZF1	7	14
ENSG00000158373	HIST1H2BD	7	14
ENSG00000070495	JMJD6	7	14
ENSG00000118855	MFSD1	6	14
ENSG00000142546	NOSIP	6	14
ENSG00000198925	ATG9A	6	14
ENSG00000070540	WIPI1	6	14
ENSG00000140526	ABHD2	6	14
ENSG00000179144	GIMAP7	3	14
ENSG00000176973	FAM89B	3	14
ENSG00000135074	ADAM19	3	14
ENSG00000064012	CASP8	3	14
ENSG00000265982	RP11-927P21,4	2	14
ENSG00000247774	PCED1B-AS1	2	14
ENSG00000108582	CPD	2	14
ENSG00000180596	HIST1H2BC	2	14
ENSG00000165886	UBTD1		14
ENSG00000173597	SULT1B1		14
ENSG00000104419	NDRG1		14
ENSG00000149177	PTPRJ		14
ENSG00000162444	RBP7		14
ENSG00000142552	RCN3		14
ENSG00000107742	SPOCK2		14
ENSG00000137393	RNF144B		14
ENSG00000095383	TBC1D2		14
ENSG00000175538	KCNE3		14
ENSG00000135083	CCNJL		14
ENSG00000169397	RNASE3		14
ENSG00000108244	KRT23		14
ENSG00000196549	MME		14
ENSG00000127184	COX7C	139	13
ENSG00000089220	PEBP1	81	13
ENSG00000156976	EIF4A2	79	13
ENSG00000189266	PNRC2	67	13
ENSG00000124562	SNRPC	67	13
ENSG00000020633	RUNX3	60	13
ENSG00000120438	TCP1	58	13
ENSG00000007312	CD79B	57	13
ENSG00000170515	PA2G4	57	13
ENSG00000127884	ECHS1	54	13
ENSG00000023734	STRAP	54	13
ENSG00000189403	HMGB1	49	13
ENSG00000146386	ABRACL	49	13
ENSG00000131401	NAPSB	48	13
ENSG00000168385	SEPT2	48	13
ENSG00000164754	RAD21	48	13
ENSG00000077312	SNRPA	44	13
ENSG00000116815	CD58	42	13
ENSG00000100138	SNU13	40	13
ENSG00000148672	GLUD1	39	13
ENSG00000003056	M6PR	38	13
ENSG00000125651	GTF2F1	37	13
ENSG00000236552	RPL13AP5	36	13
ENSG00000115241	PPM1G	36	13
ENSG00000174574	AKIRIN1	35	13
ENSG00000088986	DYNLL1	34	13
ENSG00000067167	TRAM1	33	13
ENSG00000204370	SDHD	33	13
ENSG00000087087	SRRT	32	13
ENSG00000136003	ISCU	31	13
ENSG00000176087	SLC35A4	31	13
ENSG00000134046	MBD2	31	13
ENSG00000159399	HK2	30	13
ENSG00000007080	CCDC124	28	13
ENSG00000124214	STAU1	28	13
ENSG00000120727	PAIP2	28	13
ENSG00000112473	SLC39A7	27	13
ENSG00000134108	ARL8B	27	13
ENSG00000119314	PTBP3	26	13
ENSG00000180096	SEPT1	24	13
ENSG00000076108	BAZ2A	24	13
ENSG00000147684	NDUFB9	24	13
ENSG00000002919	SNX11	24	13
ENSG00000149532	CPSF7	23	13
ENSG00000197930	ERO1A	23	13
ENSG00000166986	MARS	22	13
ENSG00000117335	CD46	22	13
ENSG00000187840	EIF4EBP1	21	13
ENSG00000117394	SLC2A1	21	13
ENSG00000149823	VPS51	20	13
ENSG00000164897	TMUB1	20	13
ENSG00000077721	UBE2A	20	13
ENSG00000141985	SH3GL1	19	13
ENSG00000138073	PREB	18	13
ENSG00000163930	BAP1	18	13
ENSG00000172432	GTPBP2	18	13
ENSG00000119414	PPP6C	18	13
ENSG00000172349	IL16	18	13
ENSG00000123609	NMI	18	13
ENSG00000119471	HSDL2	18	13
ENSG00000150093	ITGB1	17	13
ENSG00000023191	RNH1	17	13
ENSG00000107372	ZFAND5	17	13
ENSG00000135269	TES	17	13
ENSG00000135899	SP110	17	13
ENSG00000065809	FAM107B	17	13
ENSG00000117616	RSRP1	16	13
ENSG00000105393	BABAM1	16	13
ENSG00000169919	GUSB	15	13
ENSG00000157916	RER1	15	13
ENSG00000103479	RBL2	15	13
ENSG00000160446	ZDHHC12	15	13
ENSG00000138834	MAPK8IP3	14	13
ENSG00000132017	DCAF15	14	13
ENSG00000005007	UPF1	14	13
ENSG00000105612	DNASE2	14	13
ENSG00000058063	ATP11B	14	13
ENSG00000112763	BTN2A1	13	13
ENSG00000103549	RNF40	13	13
ENSG00000167491	GATAD2A	13	13
ENSG00000215717	TMEM167B	13	13
ENSG00000105223	PLD3	12	13
ENSG00000105254	TBCB	12	13
ENSG00000007944	MYLIP	12	13
ENSG00000117862	TXNDC12	12	13
ENSG00000087206	UIMC1	12	13
ENSG00000009790	TRAF3IP3	11	13
ENSG00000143207	RFWD2	11	13
ENSG00000153113	CAST	11	13
ENSG00000101558	VAPA	10	13
ENSG00000090372	STRN4	9	13
ENSG00000079432	CIC	9	13
ENSG00000166272	WBP1L	9	13
ENSG00000062598	ELMO2	8	13
ENSG00000104522	TSTA3	8	13
ENSG00000167565	SERTAD3	8	13
ENSG00000100596	SPTLC2	8	13
[truncated: 8,718 more rows]

## Sheet: TOPPGENE_GeneList4_vs_bloo
GO Molecular Function								GO Biological Process								GO Cellular Component
No	ID	Name	Source	pValue	FDR B&H	Genes		No	ID	Name	Source	pValue	FDR B&H	Genes		No	ID	Name	Source	pValue	FDR B&H
1	GO:0004407	histone deacetylase activity		3.447E-7	9.583E-5			1	GO:0051276	chromosome organization		5.886E-9	1.937E-5			1	GO:1990391	DNA repair complex		2.247E-8	7.035E-6
2	GO:0033558	protein deacetylase activity		3.985E-7	9.583E-5			2	GO:0006325	chromatin organization		1.157E-6	1.421E-3			2	GO:0070419	nonhomologous end joining complex		2.382E-7	2.789E-5
3	GO:0016811	hydrolase activity, acting on carbon-nitrogen (but not peptide) bonds, in linear amides		2.408E-6	3.862E-4			3	GO:0002520	immune system development		1.711E-6	1.421E-3			3	GO:0000228	nuclear chromosome		2.673E-7	2.789E-5
4	GO:0019213	deacetylase activity		3.981E-6	4.787E-4			4	GO:0016568	chromatin modification		1.738E-6	1.421E-3			4	GO:0044454	nuclear chromosome part		5.528E-7	4.325E-5
5	GO:0031490	chromatin DNA binding		2.273E-5	2.186E-3			5	GO:0016575	histone deacetylation		2.159E-6	1.421E-3			5	GO:0016581	NuRD complex		6.955E-6	3.628E-4
6	GO:0004677	DNA-dependent protein kinase activity		4.655E-5	3.732E-3			6	GO:0030183	B cell differentiation		2.865E-6	1.571E-3			6	GO:0090545	CHD-type complex		6.955E-6	3.628E-4
7	GO:0016810	hydrolase activity, acting on carbon-nitrogen (but not peptide) bonds		6.253E-5	4.297E-3			7	GO:0006476	protein deacetylation		5.496E-6	2.391E-3			7	GO:0044427	chromosomal part		1.275E-5	5.699E-4
8	GO:0031625	ubiquitin protein ligase binding		9.376E-5	5.597E-3			8	GO:0033151	V(D)J recombination		5.861E-6	2.391E-3			8	GO:0005694	chromosome		1.674E-5	6.550E-4
9	GO:0044389	ubiquitin-like protein ligase binding		1.047E-4	5.597E-3			9	GO:0046649	lymphocyte activation		6.540E-6	2.391E-3			9	GO:0090568	nuclear transcriptional repressor complex		2.587E-5	8.258E-4
10	GO:0043565	sequence-specific DNA binding		1.242E-4	5.814E-3			10	GO:0035601	protein deacylation		7.598E-6	2.420E-3			10	GO:0000792	heterochromatin		2.638E-5	8.258E-4
11	GO:0035851	Krueppel-associated box domain binding		1.330E-4	5.814E-3			11	GO:0098732	macromolecule deacylation		8.089E-6	2.420E-3			11	GO:0000784	nuclear chromosome, telomeric region		3.223E-5	9.170E-4
12	GO:0019899	enzyme binding		1.586E-4	6.358E-3			12	GO:0006259	DNA metabolic process		1.241E-5	3.302E-3			12	GO:0000790	nuclear chromatin		6.766E-5	1.765E-3
13	GO:0044212	transcription regulatory region DNA binding		2.031E-4	6.604E-3			13	GO:0045321	leukocyte activation		1.304E-5	3.302E-3			13	GO:0098687	chromosomal region		1.109E-4	2.513E-3
14	GO:0043566	structure-specific DNA binding		2.048E-4	6.604E-3			14	GO:0016569	covalent chromatin modification		1.660E-5	3.903E-3			14	GO:0000781	chromosome, telomeric region		1.124E-4	2.513E-3
15	GO:0000975	regulatory region DNA binding		2.113E-4	6.604E-3			15	GO:1901796	regulation of signal transduction by p53 class mediator		1.917E-5	4.085E-3			15	GO:0070603	SWI/SNF superfamily-type complex		1.404E-4	2.929E-3
16	GO:0001067	regulatory region nucleic acid binding		2.197E-4	6.604E-3			16	GO:0010557	positive regulation of macromolecule biosynthetic process		1.986E-5	4.085E-3			16	GO:0005958	DNA-dependent protein kinase-DNA ligase 4 complex		2.661E-4	5.206E-3
17	GO:0044822	poly(A) RNA binding		3.256E-4	9.214E-3			17	GO:0045934	negative regulation of nucleobase-containing compound metabolic process		2.627E-5	5.086E-3			17	GO:0000785	chromatin		4.482E-4	8.253E-3
18	GO:0003690	double-stranded DNA binding		4.038E-4	1.079E-2			18	GO:0018205	peptidyl-lysine modification		3.528E-5	6.451E-3			18	GO:0000118	histone deacetylase complex		8.508E-4	1.413E-2
19	GO:0003682	chromatin binding		6.723E-4	1.702E-2			19	GO:0051052	regulation of DNA metabolic process		4.443E-5	7.696E-3			19	GO:0005667	transcription factor complex		8.576E-4	1.413E-2
20	GO:0035326	enhancer binding		7.351E-4	1.768E-2			20	GO:0001775	cell activation		4.783E-5	7.697E-3			20	GO:0017053	transcriptional repressor complex		1.976E-3	3.093E-2
21	GO:0003684	damaged DNA binding		9.474E-4	2.170E-2			21	GO:0045577	regulation of B cell differentiation		4.927E-5	7.697E-3			21	GO:0005720	nuclear heterochromatin		2.805E-3	4.180E-2
22	GO:0031492	nucleosomal DNA binding		1.044E-3	2.282E-2			22	GO:0016444	somatic cell DNA recombination		5.512E-5	7.697E-3
23	GO:0042162	telomeric DNA binding		1.150E-3	2.336E-2			23	GO:0002562	somatic diversification of immune receptors via germline recombination within a single locus		5.512E-5	7.697E-3
24	GO:0003723	RNA binding		1.172E-3	2.336E-2			24	GO:0016570	histone modification		5.613E-5	7.697E-3
25	GO:0031386	protein tag		1.214E-3	2.336E-2			25	GO:0002328	pro-B cell differentiation		6.514E-5	8.272E-3
26	GO:1990837	sequence-specific double-stranded DNA binding		1.310E-3	2.349E-2			26	GO:0030097	hemopoiesis		6.678E-5	8.272E-3
27	GO:0000980	RNA polymerase II distal enhancer sequence-specific DNA binding		1.318E-3	2.349E-2			27	GO:0042113	B cell activation		6.786E-5	8.272E-3
28	GO:0097027	ubiquitin-protein transferase activator activity		1.934E-3	3.322E-2			28	GO:0072331	signal transduction by p53 class mediator		8.099E-5	9.519E-3
29	GO:0000976	transcription regulatory region sequence-specific DNA binding		2.726E-3	4.522E-2			29	GO:0001816	cytokine production		8.554E-5	9.707E-3
								30	GO:0018193	peptidyl-amino acid modification		9.631E-5	1.057E-2
								31	GO:0051172	negative regulation of nitrogen compound metabolic process		1.034E-4	1.057E-2
								32	GO:0006303	double-strand break repair via nonhomologous end joining		1.080E-4	1.057E-2
								33	GO:0002200	somatic diversification of immune receptors		1.080E-4	1.057E-2
								34	GO:0006974	cellular response to DNA damage stimulus		1.097E-4	1.057E-2
								35	GO:0009891	positive regulation of biosynthetic process		1.124E-4	1.057E-2
								36	GO:0045892	negative regulation of transcription, DNA-templated		1.206E-4	1.102E-2
								37	GO:0048534	hematopoietic or lymphoid organ development		1.283E-4	1.141E-2
								38	GO:0051053	negative regulation of DNA metabolic process		1.370E-4	1.164E-2
								39	GO:0001819	positive regulation of cytokine production		1.379E-4	1.164E-2
								40	GO:0030098	lymphocyte differentiation		1.658E-4	1.364E-2
								41	GO:0000726	non-recombinational repair		1.709E-4	1.372E-2
								42	GO:0042770	signal transduction in response to DNA damage		1.893E-4	1.453E-2
								43	GO:1903507	negative regulation of nucleic acid-templated transcription		1.898E-4	1.453E-2
								44	GO:0031328	positive regulation of cellular biosynthetic process		2.020E-4	1.479E-2
								45	GO:0070647	protein modification by small protein conjugation or removal		2.067E-4	1.479E-2
								46	GO:0009887	organ morphogenesis		2.109E-4	1.479E-2
								47	GO:0007219	Notch signaling pathway		2.133E-4	1.479E-2
								48	GO:0006281	DNA repair		2.158E-4	1.479E-2
								49	GO:1902679	negative regulation of RNA biosynthetic process		2.220E-4	1.491E-2
								50	GO:1903508	positive regulation of nucleic acid-templated transcription		2.465E-4	1.591E-2
